# Supplementary material for: Dissecting the Transcriptional Response to Elicitors in Vitis vinifera Cells
Source: PLoS One. 2014 Oct 14;9(10):e109777. doi: 10.1371/journal.pone.0109777 (PMC4196943; doi:10.1371/journal.pone.0109777)
Supplement: Table S1 — PCR primers used to amplify gene-specific regions for expression analyses. (XLS) [file pone.0109777.s006.xls]

## Sheet: Hoja1
Table S1. PCR primers used to amplify gene-specific regions for expression analyses.
Grapegen unique ID	5'-Forward primer-3'	5'-Reverse primer-3'	Product size (bp)
VIT_18s0001g14360	GAGGCACTGGTTCTGGCATG	TGTCAGAGACCTTTGGAGATGGG	111
VIT_13s0067g03820	GGCAAGACTGTGGAGGAGTTA	TTGTCTGAATACTGGCGACCC	125
VIT_08s0040g01710	CCGAACCGAATCAAGGACTG	GTTCCAGCCACTGAGACAATC	183
VIT_16s0100g01100	CGCCAGGAGATAATCACTGCT	GCACCAGGCATTTCTACACC	140
VIT_17s0000g02970	GCTCTCTCTGGTGCTTCAATG	CCATAGGACTGCCCACATAAGG	107
VIT_17s0000g04330	GCAACGCAGCAAGAGGTTTATTC	GCACCATAACAGAACACTGACCC	92
VIT_01s0026g02400	GTTGTTTGGGACATGGGCTAGT	GAGCACAGGGACCTTCTTGT	154
