# Supplementary material for: Dissecting the Transcriptional Response to Elicitors in Vitis vinifera Cells
Source: PLoS One. 2014 Oct 14;9(10):e109777. doi: 10.1371/journal.pone.0109777 (PMC4196943; doi:10.1371/journal.pone.0109777)
Supplement: Table S2 — RMA normalized expression dataset. Log2 RMA GrapeGen GeneChip probesets signal in each sample. (XLSX) [file pone.0109777.s007.xlsx]

## Sheet: TS2
Table S2. RMA normalized expression dataset. Log2 RMA GrapeGen GeneChip® probesets signal in each sample. Three replicates of 0h and 24h were carried out for each treatment. C, control; CD, cyclodextrin; MJ, methyl-jasmonate; CDMJ, cyclodextrine and methyl-jasmonate. Significant p-values resulting in the corresponding treatment versus control maSigPro comparison are indicated, and also the mean L…
Probe set ID	Grapegen unique ID	0C1	0C2	0C3	24C1	24C2	24C3	0CD1	0CD2	0CD3	24CD1	24CD2	24CD3	0MJ1	0MJ2	0MJ3	24MJ1	24MJ2	24MJ3	0CDMJ1	0CDMJ2	0CDMJ3	24CDMJ1	24CDMJ2	24CDMJ3	MJ_p-value	CD_p-value	CDMJ_p-value	pvalor_MJ_vs_Control	pvalor_CD_vs_Control	pvalor_CDMJ_vs_Control	pvalor_TimexMJ	pvalor_TimexCD	pvalor_TimexCDMJ	0C	24C	0CD	24CD	0MJ	24MJ	0CDMJ	24CDMJ	C24/C0	CD24/CD0	MJ24/MJ0	CDMJ24/CDMJ0	CD/C	MJ/C	CDMJ/C
VVTU8397_at	VIT_08s0007g08460	7.97611	9.99043	10.1997	11.0961	11.7293	11.6506	9.93798	9.06118	9.36373	7.16129	6.08914	7.85437	6.32339	8.53792	8.14158	7.87359	7.51672	7.86495	9.62033	8.77867	9.31587	3.62014	4.01121	3.93986	0.000392957	0.00113854	4.70118e-06	NA	0.014499251326	0.00036005303234	0.000180123	0.00128282	1.21753e-05	9.38873	11.492	9.4543	7.03493	7.66763	7.75175	9.23829	3.85707	2.10329	-2.41936	0.084126	-5.38122	-4.52265	-2.01916	-7.48451
VVTU3714_x_at	VIT_13s0019g01650	8.19183	9.87576	10.0386	9.85828	10.6328	10.8961	9.52745	8.72733	9.24205	6.29272	5.748	7.3407	6.48587	9.4598	8.71762	6.3388	6.49679	6.5175	9.554	8.51945	9.36524	2.867	3.01996	2.48995	0.000428716	0.000401088	1.00102e-06	NA	NA	0.0004250721643	0.000428716	0.000401088	2.99624e-06	9.36873	10.4624	9.16561	6.46047	8.2211	6.45103	9.14623	2.7923	1.09367	-2.70513	-1.77006	-6.35393	-3.7988	-2.86373	-7.44759
VVTU13590_s_at	VIT_13s0084g00820	7.06959	9.65463	9.25114	10.3301	12.2866	10.9784	9.56781	8.16346	8.32366	4.40685	4.2271	4.85933	6.03889	8.28885	7.02134	4.98427	6.3612	5.21871	9.20427	7.95657	8.38649	3.70922	3.11801	4.06686	0.000993387	0.000189408	6.87515e-05	NA	0.0046346915739	0.0028825143556	0.000993387	0.000283065	0.000135492	8.65845	11.1984	8.68498	4.49776	7.11636	5.52139	8.51577	3.63136	2.53991	-4.18722	-1.59497	-4.88441	-6.72713	-4.13488	-7.42433
VVTU1122_at	VIT_10s0003g03250	10.0907	11.3729	11.32	11.8927	12.4896	12.2243	11.3822	10.8265	10.8998	7.87246	7.30325	8.27911	9.30171	10.561	10.1814	9.25105	9.47395	9.21865	11.5391	10.6637	10.8556	5.80864	4.20396	5.90282	0.000205753	2.43803e-05	4.8694e-06	NA	0.00084481933705	0.001105853338	6.10532e-05	4.3886e-05	1.19814e-05	10.9279	12.2022	11.0361	7.81827	10.0147	9.31455	11.0195	5.30514	1.27432	-3.21787	-0.700127	-5.71434	-4.49219	-1.97445	-6.98867
VVTU2098_at	VIT_18s0122g00980	8.22749	9.5723	9.66504	10.1072	10.7501	10.5431	9.58961	8.5193	9.21993	5.51274	5.25005	7.17298	7.18604	8.26075	8.27642	6.09207	5.95696	6.38333	8.98889	8.41679	9.1937	3.53794	2.9971	3.28835	2.08859e-05	0.000421162	4.92688e-07	NA	NA	8.54E-05	2.08859e-05	0.000421162	2.12246e-06	9.15494	10.4668	9.10961	5.97859	7.90774	6.14412	8.86646	3.27446	1.31187	-3.13103	-1.76361	-5.592	-4.44289	-3.07548	-6.90387
VVTU38258_s_at	VIT_05s0020g00610	8.38321	10.0048	10.2632	10.2826	10.623	10.6328	10.2309	8.81072	9.62404	4.08241	4.35155	5.98085	6.81577	8.94644	8.48018	6.28596	5.95383	6.01971	9.48214	8.77786	9.475	3.43962	3.49027	3.26208	2.80298e-05	3.57743e-05	5.37486e-07	NA	0.0051856505391	0.00030304107771	2.80298e-05	8.29649e-05	1.76957e-06	9.55039	10.5128	9.55523	4.80494	8.0808	6.0865	9.245	3.39732	0.962392	-4.7503	-1.9943	-5.84767	-5.71269	-2.95669	-6.81006
VVTU1440_at	VIT_02s0025g00260	7.95209	10.3205	10.4987	10.7878	11.5153	11.1823	10.0232	8.93603	9.44467	6.58955	5.50883	6.79233	4.85419	8.54181	8.21982	6.09382	6.6373	6.16036	9.96429	8.70787	9.42855	4.12175	4.32575	4.11867	0.00128077	0.000532585	3.23491e-05	NA	NA	0.012563897413	0.00128077	0.000532585	0.000125097	9.59041	11.1618	9.46797	6.29691	7.20528	6.29716	9.3669	4.18872	1.57135	-3.17107	-0.908114	-5.17818	-4.74242	-2.47947	-6.74953
VVTU4068_at	VIT_12s0059g00770	9.42168	9.50133	9.77425	10.2032	9.76428	9.66263	9.85099	9.81509	10.1624	3.66382	3.12518	5.48541	8.38483	9.78855	9.47792	7.86754	7.53848	7.61441	9.59942	9.72537	9.88579	3.40199	3.67941	2.8639	0.000115648	9.33809e-07	4.06698e-10	NA	5.19E-05	5.40E-08	0.000115648	1.12724e-06	6.34447e-10	9.56575	9.8767	9.94283	4.09147	9.2171	7.67348	9.73686	3.3151	0.310949	-5.85136	-1.54362	-6.42176	-6.16231	-1.85457	-6.73271
VVTU31618_s_at	VIT_13s0019g02660	10.4401	9.77139	10.274	10.4282	9.7901	9.69462	10.2963	10.7082	10.3511	3.69103	3.36208	3.4346	10.3385	9.41819	9.82811	8.05597	7.74527	8.11543	10.3384	10.6252	10.215	3.26674	3.60601	3.60121	4.33248e-05	2.90072e-10	3.04721e-10	0.0064379360283	1.83E-08	2.15E-08	0.000103823	3.32915e-10	3.66252e-10	10.1618	9.97098	10.4519	3.49591	9.86159	7.97222	10.3928	3.49132	-0.190869	-6.95596	-1.88937	-6.90153	-6.76509	-1.6985	-6.71066
VVTU16264_at	VIT_02s0154g00300	12.1267	12.1618	11.9095	12.5663	12.4653	12.1036	12.4476	12.4952	12.5735	8.8074	9.0206	9.01226	12.0913	12.6272	12.3412	10.697	11.2213	11.3014	12.3542	12.6363	12.546	6.28214	6.34053	6.00759	0.000342207	3.28659e-09	3.7212e-11	0.0039420198165	1.42E-07	2.74E-09	0.000265153	3.27522e-09	4.52218e-11	12.066	12.3784	12.5054	8.94675	12.3532	11.0732	12.5122	6.21009	0.312366	-3.55868	-1.28002	-6.30209	-3.87105	-1.59239	-6.61445
VVTU403_at	VIT_05s0094g01590	10.0182	10.1566	10.3376	11.2991	10.7846	10.8248	10.773	10.5577	10.5541	8.09497	8.46302	8.9755	9.15837	9.99026	10.128	7.52661	7.62656	8.31951	10.5219	10.271	10.7019	4.37751	4.65507	5.41756	2.93903e-05	2.42087e-05	5.51305e-08	NA	0.00017952146942	7.47E-06	2.93903e-05	1.93962e-05	9.15002e-08	10.1708	10.9695	10.6283	8.51117	9.75889	7.82423	10.4983	4.81671	0.798719	-2.11711	-1.93466	-5.68157	-2.91582	-2.73338	-6.48029
VVTU37204_at	VIT_14s0219g00230	10.9249	12.0482	12.0726	12.018	12.234	12.296	11.7172	11.2744	11.5185	8.851	7.73682	9.68568	9.66156	11.2846	11.142	10.071	9.74378	9.76069	11.6381	10.941	11.366	5.47044	5.02769	5.58935	0.000266149	0.000301971	1.46965e-08	NA	NA	8.05E-06	0.000266149	0.000301971	4.26408e-08	11.6819	12.1827	11.5034	8.75783	10.6961	9.85851	11.315	5.36249	0.500763	-2.74552	-0.837567	-5.95253	-3.24628	-1.33833	-6.45329
VVTU35696_s_at	VIT_14s0108g00740	11.6262	12.7276	12.7742	12.8352	13.1866	13.162	12.4232	12.0209	12.4497	10.4238	9.96311	11.2138	11.0703	12.0914	12.0976	10.744	10.6326	10.483	12.4088	11.9634	12.2883	7.12043	5.64921	6.63995	0.000109691	0.000545988	2.15285e-07	NA	NA	7.20E-05	0.000109691	0.000545988	5.43805e-07	12.376	13.0612	12.2979	10.5336	11.7531	10.6199	12.2202	6.46986	0.685233	-1.76435	-1.13319	-5.75032	-2.44958	-1.81842	-6.43555
VVTU13617_at	VIT_13s0064g00460	8.99386	10.054	10.2224	10.6892	10.446	10.6972	10.0638	9.19001	9.82258	7.09327	6.59827	7.75975	8.56938	9.06721	8.92981	7.34414	6.87515	7.03599	9.28455	9.11608	9.83254	3.87806	3.48631	4.15266	4.08031e-06	0.000239583	1.20741e-07	NA	NA	8.96E-05	4.08031e-06	0.000239583	4.20821e-07	9.75675	10.6108	9.69213	7.15043	8.85547	7.08509	9.41105	3.83901	0.854062	-2.5417	-1.77037	-5.57204	-3.39576	-2.62444	-6.42611
VVTU3967_at	VIT_13s0019g02660	9.23355	8.89427	9.06744	9.22868	8.25418	8.63704	8.77377	9.70165	9.1262	3.33866	3.33332	3.09627	8.88691	8.80138	8.53013	7.07399	6.96197	7.13499	9.5399	9.72391	9.22265	2.86382	3.01471	2.34577	3.50001e-05	8.38437e-09	2.2448e-09	0.0044507875486	5.04E-07	8.46E-08	7.57044e-05	9.6597e-09	2.11234e-09	9.06509	8.70663	9.20054	3.25608	8.73947	7.05698	9.49549	2.74143	-0.358455	-5.94446	-1.68249	-6.75406	-5.586	-1.32404	-6.3956
VVTU13263_at	VIT_18s0001g10160	8.34152	9.95056	10.034	10.3464	10.2353	10.4901	9.44228	9.42956	9.80363	6.0388	5.81457	6.08253	7.08082	9.09136	8.64096	6.957	7.32642	6.95025	9.98198	9.32519	9.44506	4.40244	4.38699	4.07244	0.000252775	1.94899e-05	1.12399e-06	NA	0.00317662409	0.00021139220768	0.000252775	4.53348e-05	2.34561e-06	9.44201	10.3573	9.55849	5.97863	8.27105	7.07789	9.58408	4.28729	0.915259	-3.57986	-1.19316	-5.29679	-4.49512	-2.10842	-6.21205
VVTU4248_at	VIT_01s0150g00460	5.83642	7.60883	7.18445	9.56397	10.6442	10.0429	7.8444	6.81513	6.28177	3.47464	3.45927	3.83701	5.02917	6.28257	5.23469	3.55606	4.60182	3.54879	7.36881	6.28242	6.17069	3.64409	3.93567	3.30701	5.73698e-05	2.13246e-05	1.64222e-05	NA	0.00062169700627	0.0010653115427	1.78151e-05	2.92384e-05	3.49715e-05	6.87657	10.0837	6.98043	3.5903	5.51548	3.90222	6.60731	3.62893	3.20713	-3.39013	-1.61325	-2.97838	-6.59726	-4.82038	-6.18551
VVTU35044_at	VIT_14s0060g00940	9.52013	10.6811	10.6932	10.4439	10.4355	10.5664	11.0824	10.6994	10.737	6.93457	6.62793	7.51673	8.50768	10.4796	10.3358	8.22184	8.21429	7.69883	11.1182	10.4472	10.2028	4.66922	4.6128	4.55673	0.000580965	1.33038e-06	1.47705e-08	NA	2.71E-05	1.14E-06	0.000580965	1.04933e-06	1.89644e-08	10.2981	10.4819	10.8396	7.02641	9.77435	8.04499	10.5894	4.61292	0.183773	-3.81321	-1.72936	-5.97646	-3.99698	-1.91314	-6.16023
VVTU28884_s_at	VVTU28884_s_at	9.16563	9.23635	9.69005	10.1022	9.61283	9.51994	9.72376	9.50637	10.0143	4.71311	4.29352	5.70007	8.43581	9.31413	9.35437	7.48417	7.17365	7.49855	9.32404	9.35037	9.98143	3.91867	3.85567	3.67729	4.46746e-05	2.36611e-07	2.10277e-09	NA	1.43E-05	2.79E-07	4.46746e-05	2.86754e-07	3.31727e-09	9.36401	9.74499	9.74815	4.90223	9.03477	7.38546	9.55195	3.81721	0.380988	-4.84592	-1.64931	-5.73473	-5.22691	-2.0303	-6.11572
VVTU12910_s_at	VIT_07s0031g01160	9.63133	10.3016	10.1286	10.7463	10.145	10.5624	10.4678	9.78055	10.486	7.04566	7.69839	8.93383	9.43468	10.0706	10.101	7.1034	6.4359	6.92403	9.92625	10.0654	10.6283	4.40979	4.44238	4.83243	1.26117e-06	0.000557408	7.209e-09	0.00054680277002	0.013995723256	1.02E-06	3.85842e-06	0.000681444	1.18278e-08	10.0205	10.4846	10.2448	7.89263	9.86874	6.82111	10.2066	4.56153	0.46404	-2.35216	-3.04763	-5.6451	-2.8162	-3.51167	-6.10914
VVTU1199_at	VIT_10s0071g00870	9.54851	10.2179	10.2117	9.57239	9.81156	10.5321	9.44343	9.74452	10.3757	5.81412	5.09223	6.70749	8.51933	9.36747	9.99456	6.77388	6.84737	6.83296	9.86742	9.93846	10.1827	3.60711	3.91759	4.26552	3.11137e-05	4.30825e-06	3.00082e-09	NA	0.00046770044199	3.78E-07	3.11137e-05	7.4496e-06	4.65108e-09	9.99268	9.972	9.85454	5.87128	9.29378	6.81807	9.99621	3.93007	-0.020675	-3.98326	-2.47571	-6.06613	-3.96259	-2.45504	-6.04546
VVTU35414_at	VIT_03s0088g00910	7.36033	9.2597	9.46672	10.1279	9.80672	10.0599	9.10772	8.29371	8.52532	4.61269	4.09105	4.4482	6.38711	7.69037	7.64741	6.6792	5.59606	5.69792	8.7011	7.74913	8.22954	3.19779	4.06564	3.26644	0.000200867	3.3772e-05	1.28903e-05	NA	0.0096590195268	0.010904865881	0.000200867	0.000111327	6.68112e-05	8.69558	9.99817	8.64225	4.38398	7.24163	5.99106	8.22659	3.50996	1.30258	-4.25826	-1.25057	-4.71663	-5.56085	-2.55315	-6.01922
VVTU39650_s_at	VIT_06s0009g00310	6.55654	8.46462	8.44565	8.89432	9.43787	9.20037	8.29143	7.58953	7.70277	3.30484	3.70734	4.7695	5.5005	7.28003	6.97163	5.83957	6.53392	6.32348	7.79815	7.26626	7.78165	2.98488	3.39743	3.1257	0.00404414	0.000279187	1.67954e-05	NA	NA	0.0086437606983	0.00404414	0.000279187	6.93546e-05	7.82227	9.17752	7.86124	3.92723	6.58405	6.23232	7.61536	3.16934	1.35525	-3.93402	-0.351729	-4.44602	-5.28927	-1.70698	-5.80127
VVTU2398_at	VIT_11s0016g00960	9.00474	10.3999	10.2071	10.5539	11.2273	11.0399	10.4563	8.96712	9.09493	7.94463	7.59234	8.65445	8.07032	8.85961	8.31521	8.19606	8.20441	7.87812	9.84358	8.71392	9.09361	5.28251	3.68399	4.49802	3.3925e-05	0.00104059	4.84947e-06	NA	NA	0.0067856022859	1.02315e-05	0.00104059	2.881e-05	9.87059	10.9403	9.50611	8.06381	8.41505	8.09286	9.21704	4.48818	1.06976	-1.4423	-0.322183	-4.72886	-2.51206	-1.39194	-5.79863
VVTU39625_s_at	VIT_02s0154g00320	9.6133	9.62715	8.95692	11.0155	10.6401	9.93434	10.8256	10.1004	9.65092	6.41374	6.77724	7.6404	9.39917	10.1311	9.37077	7.23312	7.60319	8.57754	9.43085	10.006	9.74943	4.63552	4.67972	5.88128	0.00266742	0.000308203	6.59756e-06	NA	0.0048475836615	0.00082749431438	0.00266742	0.000276741	1.24941e-05	9.39912	10.53	10.1923	6.94379	9.63366	7.80462	9.72874	5.0655	1.13085	-3.24851	-1.82905	-4.66324	-4.37936	-2.9599	-5.79409
VVTU15555_at	VIT_16s0098g00820	7.59373	8.06622	7.95242	10.0836	9.02359	8.35995	8.89272	8.14733	8.44017	4.57757	4.13095	5.04073	6.67986	7.77901	8.01374	4.39973	5.09082	5.1865	7.62042	7.85393	8.31447	3.41947	2.99479	3.8857	0.000126022	7.69253e-05	1.1868e-05	NA	0.0034473814028	0.0032305731242	0.000126022	0.000104709	3.41463e-05	7.87079	9.15572	8.49341	4.58308	7.49087	4.89235	7.92961	3.43332	1.28493	-3.91032	-2.59852	-4.49629	-5.19526	-3.88345	-5.78123
VVTU2157_at	VIT_05s0049g00950	4.49097	6.33004	6.96473	9.37898	9.00034	9.69778	6.46931	5.93095	5.84737	4.56672	6.05801	7.0236	3.97095	4.95569	4.64802	3.4135	4.02392	3.32795	5.28117	5.81957	6.17051	4.23426	3.18797	2.83422	5.40793e-05	0.00770467	0.000124238	NA	NA	0.0047059027537	2.09791e-05	0.00855076	0.000229024	5.92858	9.35903	6.08254	5.88278	4.52489	3.58846	5.75708	3.41881	3.43045	-0.199769	-0.936429	-2.33827	-3.63022	-4.36688	-5.76872
VVTU3113_at	VIT_02s0154g00080	9.71107	9.96003	9.45924	10.0186	10.3042	9.76927	9.8379	9.81258	10.0368	6.469	6.50654	7.32561	8.75378	9.48348	9.46806	8.0075	8.07041	7.64403	9.57226	9.68489	9.65748	4.52686	3.99046	4.25014	1.06821e-05	5.4646e-07	4.17057e-10	NA	4.67E-05	1.09E-07	1.06821e-05	7.84211e-07	8.55293e-10	9.71011	10.0307	9.89577	6.76705	9.23511	7.90731	9.63821	4.25582	0.320563	-3.12872	-1.32779	-5.38239	-3.44929	-1.64836	-5.70296
VVTU6393_at	VIT_03s0038g00940	6.969	7.82262	8.11847	8.44034	8.52319	8.99524	8.66242	7.97551	8.11845	3.24922	3.35834	5.43739	5.3502	7.46794	7.42716	4.9989	5.10338	4.8058	8.0714	7.91913	8.22688	3.12928	3.63484	3.43595	0.000118473	9.66922e-05	4.10764e-07	NA	0.0030352819442	1.61E-05	0.000118473	0.000112019	8.80401e-07	7.63669	8.65292	8.25213	4.01498	6.74844	4.96936	8.07247	3.40002	1.01623	-4.23714	-1.77907	-4.67245	-5.25337	-2.7953	-5.68867
VVTU2747_at	TC56379	8.7499	9.27213	8.79303	9.91807	8.83367	9.0117	9.6975	9.26694	9.10012	5.3953	6.79986	7.15413	8.3329	9.22446	8.44979	7.05576	6.85858	6.84135	9.06682	9.2388	9.12379	3.52598	3.7213	4.08347	0.000136887	0.000178121	1.38598e-08	NA	0.0026550769818	1.50E-06	0.000136887	0.000149294	2.05218e-08	8.93835	9.25448	9.35485	6.44976	8.66905	6.91856	9.14314	3.77692	0.316125	-2.90509	-1.75049	-5.36622	-3.22121	-2.06661	-5.68235
VVTU39764_s_at	VIT_06s0004g04860	12.5979	12.8523	13.3059	12.9942	13.1456	13.2261	12.7866	12.7457	13.2256	10.786	10.8096	12.2349	11.8913	12.5176	13.0412	11.2883	10.6696	11.3806	12.5571	12.5164	13.2469	7.30572	6.14316	8.44068	7.8039e-05	0.00216096	8.08921e-07	NA	NA	0.00013185760012	7.8039e-05	0.00216096	1.56306e-06	12.9187	13.1219	12.9193	11.2768	12.4834	11.1129	12.7735	7.29652	0.203232	-1.64249	-1.37051	-5.47696	-1.84572	-1.57374	-5.6802
VVTU15969_at	VIT_16s0022g00940	7.93942	8.43505	9.4561	10.2278	9.362	9.5066	8.44029	8.32421	7.87136	5.5326	4.30168	6.53153	5.97038	7.83538	7.08436	6.54737	5.56932	5.68967	8.25187	7.6849	8.061	3.9097	2.89745	3.49251	0.000144056	0.000193007	2.66656e-06	NA	NA	0.0046422428463	0.000144056	0.000193007	1.65145e-05	8.61019	9.6988	8.21195	5.45527	6.96337	5.93545	7.99926	3.43322	1.08861	-2.75668	-1.02792	-4.56604	-3.84529	-2.11653	-5.65465
VVTU40703_at	VIT_02s0236g00030	5.56082	6.33346	7.25827	8.6011	8.86187	8.61927	7.39252	6.72006	6.21469	4.83611	4.55214	5.08056	4.10357	5.87146	5.96627	4.15344	4.68716	4.7822	7.10472	6.52105	6.45108	2.74371	3.61521	3.75112	0.000222176	0.000173546	1.65226e-05	NA	0.0014854422542	0.00031867554316	7.89926e-05	0.000131298	1.83121e-05	6.38418	8.69408	6.77576	4.82294	5.31377	4.54093	6.69228	3.37001	2.3099	-1.95282	-0.772833	-3.32227	-4.26272	-3.08273	-5.63217
VVTU10961_at	VIT_12s0034g01160	7.35921	8.57218	9.34577	9.28498	9.31836	9.32697	8.70353	7.99196	8.92822	4.20887	4.01187	4.80257	6.46951	7.91876	8.29031	5.59385	5.43892	5.63574	8.55958	7.89849	8.86007	3.65993	3.74872	3.74612	7.84336e-05	1.37004e-05	3.34463e-06	NA	0.0020107562173	0.00077462467655	7.84336e-05	2.93953e-05	8.11203e-06	8.42572	9.3101	8.54123	4.3411	7.55953	5.55617	8.43938	3.71826	0.884379	-4.20013	-2.00336	-4.72112	-5.08451	-2.88774	-5.6055
VVTU35104_s_at	VIT_10s0003g00220	9.15317	9.02879	8.57705	9.11076	8.56139	8.4174	8.94513	9.12025	9.01906	5.80627	5.26614	6.65761	7.46993	9.02701	8.73624	5.39688	5.59606	5.72667	9.06064	9.15795	8.77456	3.37841	3.18789	3.07892	1.26646e-05	6.77601e-06	6.10954e-10	0.0037861552045	0.00020565280797	5.21E-08	3.84136e-05	6.67329e-06	7.96917e-10	8.91967	8.69651	9.02814	5.91001	8.41106	5.5732	8.99772	3.21508	-0.223158	-3.11814	-2.83786	-5.78264	-2.89498	-2.6147	-5.55948
VVTU3324_at	VIT_02s0154g00280	5.42666	5.90855	5.44218	8.3343	6.71894	5.88748	7.8718	7.08394	6.96591	3.63645	3.29583	4.4413	4.79714	7.17739	6.27927	3.09811	3.61457	3.43766	6.97061	7.18095	6.95908	3.30568	2.67156	2.78762	0.00646609	0.00258311	0.000374239	NA	0.0047894437634	0.0021002151669	0.00646609	0.0010047	0.000207609	5.59246	6.98024	7.30722	3.79119	6.0846	3.38345	7.03688	2.92162	1.38778	-3.51602	-2.70115	-4.11526	-4.9038	-4.08893	-5.50304
VVTU14634_at	VIT_12s0059g02730	8.61949	9.27044	9.64899	10.1194	10.1965	10.008	9.92267	8.99491	9.60176	6.08761	6.10653	7.32004	7.95918	9.09538	9.0223	7.23484	7.10323	7.25237	9.25046	8.88934	9.60382	4.07273	5.28435	4.69855	7.20785e-05	0.000112211	1.54783e-06	NA	0.0067585547745	0.00039224880357	7.20785e-05	0.000184401	3.75071e-06	9.17964	10.1079	9.50644	6.50473	8.69229	7.19681	9.24787	4.68521	0.9283	-3.00172	-1.49547	-4.56266	-3.93002	-2.42377	-5.49096
VVTU37876_at	VIT_00s0253g00040	8.78153	9.46731	9.23736	9.66408	9.91983	9.2774	9.42612	9.2597	9.56031	5.47788	5.51956	6.28924	8.02565	9.24744	9.04556	7.33021	7.59637	7.37849	9.22436	9.15797	9.37573	4.40817	4.13028	4.3007	0.000108081	4.95561e-07	4.84714e-09	NA	4.36E-05	9.27E-07	0.000108081	7.18211e-07	8.96282e-09	9.16207	9.62044	9.41537	5.76223	8.77288	7.43503	9.25269	4.27971	0.45837	-3.65315	-1.33786	-4.97298	-4.11152	-1.79623	-5.43135
VVTU11608_at	VIT_14s0066g01850	10.346	10.8084	10.9816	10.7974	10.9584	10.7305	10.9274	10.2758	10.8549	7.0023	6.97954	8.20662	9.54573	10.6514	10.4791	9.20395	9.09937	9.3313	10.395	10.189	10.747	5.1578	4.65918	5.84824	6.80393e-05	2.38895e-06	1.01214e-08	NA	0.00026262254855	3.10E-06	6.80393e-05	4.04081e-06	2.29442e-08	10.712	10.8287	10.686	7.39615	10.2254	9.21154	10.4437	5.22174	0.116747	-3.28989	-1.01387	-5.22193	-3.40663	-1.13061	-5.33868
VVTU12071_at	VIT_08s0007g08020	11.1785	11.8387	11.4953	11.7888	11.5388	11.8103	12.1221	11.4133	11.5628	8.98459	8.87589	10.1639	10.8872	11.6195	11.432	10.603	9.41797	9.41219	11.6364	11.2108	11.2962	6.88674	5.25199	6.65817	0.000539894	7.30627e-05	1.61667e-07	NA	0.0021361732563	3.12E-05	0.000539894	8.00311e-05	3.19425e-07	11.5042	11.7126	11.6994	9.34146	11.3129	9.81107	11.3811	6.26563	0.208484	-2.35795	-1.50184	-5.11551	-2.56643	-1.71032	-5.32399
VVTU2386_at	VIT_04s0044g00560	8.8798	9.62987	9.75002	9.05904	8.88923	9.59198	9.55472	8.75114	9.12914	4.71999	4.0521	6.22663	8.22298	9.44407	8.92624	5.7574	4.972	6.07522	9.62851	8.59985	9.08381	3.15467	3.67403	3.83701	6.72113e-06	1.25449e-05	3.02423e-08	0.0022161031543	0.0011906745566	5.85E-06	2.02456e-05	2.1648e-05	5.76826e-08	9.41989	9.18008	9.145	4.99958	8.86443	5.60154	9.10406	3.55523	-0.23981	-4.14543	-3.26289	-5.54882	-3.90562	-3.02308	-5.30901
VVTU6769_at	VIT_01s0011g05410	7.90171	8.5107	9.41262	8.67875	8.62363	9.18761	8.55915	8.00837	8.926	4.61315	3.66376	5.76164	6.50599	8.19706	8.43816	4.83789	5.05509	5.63918	8.83549	7.84461	9.05219	3.27329	3.37599	3.87499	5.12587e-05	3.54747e-05	4.75418e-07	NA	0.0033196468167	6.59E-05	5.12587e-05	6.57e-05	8.40032e-07	8.60834	8.83	8.49784	4.67952	7.71374	5.17739	8.57743	3.50809	0.221653	-3.81832	-2.53635	-5.06934	-4.03998	-2.758	-5.29099
VVTU15607_s_at	VIT_18s0001g10160	5.75171	7.69959	8.22856	8.19596	7.73073	8.34941	7.36136	6.88141	7.92135	3.47335	3.1511	3.91688	4.41157	6.3206	6.66457	4.4084	4.10902	4.19473	7.3054	6.97018	7.64914	3.00782	3.01003	2.74355	0.000222345	0.000104498	2.39209e-05	NA	0.0081005256965	0.0031326866294	0.000222345	0.000195007	5.07415e-05	7.22662	8.09203	7.38804	3.51378	5.79891	4.23739	7.30824	2.92047	0.865415	-3.87427	-1.56152	-4.38777	-4.73968	-2.42694	-5.25319
VVTU35096_s_at	VIT_00s0179g00340	7.48138	8.16354	8.05099	8.4205	8.65461	8.76378	8.28203	7.81462	7.72744	4.36761	3.49288	4.8124	6.68132	7.82281	7.48038	5.97297	5.76893	5.87895	8.46668	7.90514	7.65892	3.75369	3.38478	3.6004	1.86987e-05	2.86471e-06	1.54689e-07	NA	0.00063348829194	3.48E-05	1.86987e-05	6.73907e-06	3.26307e-07	7.89864	8.61296	7.94136	4.2243	7.32817	5.87362	8.01025	3.57962	0.714323	-3.71707	-1.45455	-4.43062	-4.43139	-2.16887	-5.14495
VVTU12904_at	VIT_17s0000g08860	6.4863	8.49036	8.52377	8.59027	9.79276	9.82449	7.76974	7.29243	7.52562	5.24081	4.89487	5.04931	4.42136	6.50279	6.81218	5.73779	5.98557	6.07265	7.80482	7.03185	7.25652	3.81753	3.78161	3.79454	0.00110757	0.00034353	7.6542e-05	NA	NA	NA	0.000417198	0.00034353	7.6542e-05	7.83348	9.40251	7.52926	5.06166	5.91211	5.932	7.3644	3.7979	1.56903	-2.4676	0.0198937	-3.56651	-4.03663	-1.54914	-5.13554
VVTU1715_at	VIT_00s1328g00020	10.9828	11.5852	11.7624	11.8836	12.0954	11.9333	11.3032	11.0835	11.947	7.73811	8.04941	8.21613	10.5272	10.88	11.3024	8.58407	8.39154	8.3926	11.3253	11.2088	11.6668	6.48563	6.98412	6.93009	1.29226e-06	6.34735e-07	2.0339e-08	0.0070609649504	0.00016071877764	6.33E-06	1.27557e-05	1.47713e-06	4.69843e-08	11.4435	11.9708	11.4446	8.00122	10.9032	8.45607	11.4003	6.79995	0.527276	-3.44337	-2.4471	-4.60038	-3.97064	-2.97437	-5.12765
VVTU1844_at	VIT_06s0004g06820	5.20124	6.11299	5.88241	7.94088	8.36297	7.97223	6.69029	5.94616	6.11299	3.91456	3.94585	3.97714	4.70739	5.82776	4.80603	4.62354	5.01552	4.57338	6.37568	6.20123	6.1784	3.41803	3.48646	3.59447	9.53053e-05	2.56082e-06	2.73604e-07	NA	2.54E-05	3.45E-06	5.05249e-05	1.81041e-06	2.14357e-07	5.73221	8.09203	6.24981	3.94585	5.11373	4.73748	6.25177	3.49965	2.35982	-2.30396	-0.376246	-2.75212	-4.66378	-2.73606	-5.11193
VVTU7149_at	VIT_18s0072g00800	9.79273	10.1954	10.5868	9.9306	9.85624	10.443	10.3907	9.45006	9.84492	6.20646	5.84551	7.2516	9.47864	10.0158	9.61716	6.73486	5.88645	6.80392	9.99497	9.39591	9.91756	4.31768	3.68446	5.73493	5.97426e-07	4.49816e-06	6.68604e-07	0.00032544162082	0.00075602195576	0.00015532829625	1.94716e-06	9.55725e-06	1.50082e-06	10.1916	10.0766	9.89521	6.43452	9.70386	6.47508	9.76948	4.57902	-0.115015	-3.46069	-3.22878	-5.19046	-3.34568	-3.11376	-5.07545
VVTU4189_at	VIT_07s0005g04130	8.83622	9.12408	9.09088	9.63132	9.81329	9.53992	9.24165	9.1565	8.74252	7.48255	7.10013	7.56464	8.16461	8.73336	8.42033	7.76571	7.81398	7.45185	9.23886	8.96082	8.8086	4.63542	4.6669	4.44623	1.54119e-05	5.97849e-06	8.20994e-10	NA	0.00029239947836	1.46E-07	1.54119e-05	1.23581e-05	3.88069e-09	9.01706	9.66151	9.04689	7.38244	8.43944	7.67718	9.00276	4.58285	0.64445	-1.66445	-0.762255	-4.41991	-2.3089	-1.40671	-5.06436
VVTU15089_at	VIT_11s0052g01280	9.26856	8.36099	7.72212	9.94629	7.59716	7.43865	8.53783	8.60055	8.94768	3.62754	3.20469	4.96231	8.81626	8.53615	8.74641	5.66854	4.53159	4.45076	8.08081	8.74195	8.99655	3.19882	3.16113	3.9591	0.000366737	9.94281e-05	2.61579e-05	0.0050086138511	0.002112191667	0.00089654583582	0.000311092	9.51463e-05	2.90018e-05	8.45056	8.32737	8.69535	3.93151	8.69961	4.88363	8.60644	3.43968	-0.123189	-4.76384	-3.81597	-5.16676	-4.64065	-3.69278	-5.04357
VVTU9155_at	VIT_07s0005g01140	8.3964	8.76758	8.87615	9.2969	7.8759	8.31677	8.41008	8.24714	8.89697	3.31786	3.47317	5.95585	7.68461	7.81452	8.25813	4.85787	3.82664	4.73118	7.69439	8.36846	9.06235	3.05467	3.13807	3.28835	2.19807e-06	7.84894e-05	2.12251e-07	0.001989700363	0.0039199725429	3.80E-05	9.80204e-06	0.000113094	4.09211e-07	8.68004	8.49652	8.51807	4.24896	7.91909	4.4719	8.37507	3.16036	-0.183524	-4.26911	-3.44719	-5.2147	-4.08558	-3.26366	-5.03118
VVTU5418_at	VIT_00s0323g00050	8.06949	7.96476	8.34669	8.18034	8.50299	8.19375	8.44392	7.74221	8.25436	4.65888	3.99356	4.36892	6.98243	7.69203	7.82136	4.30387	3.99924	4.58515	8.15524	7.46222	8.36011	2.8851	3.14981	3.35763	4.92613e-08	2.14002e-08	3.18934e-09	0.00013930122446	3.24E-06	7.93E-07	2.89674e-07	3.66235e-08	6.53979e-09	8.12698	8.29236	8.14683	4.34045	7.49861	4.29609	7.99252	3.13085	0.165379	-3.80638	-3.20252	-4.86168	-3.97175	-3.3679	-5.02706
VVTU9171_at	VIT_01s0011g03050	9.50004	9.26909	9.28531	9.81427	8.85799	8.43993	9.43932	9.35517	9.28285	6.23656	6.92826	8.19069	8.98468	9.19875	9.23643	6.7444	6.8254	6.61308	9.08805	9.28893	9.55269	3.87228	3.53681	4.60189	1.42401e-05	0.00147016	1.31469e-07	0.0011149332035	0.014888210477	1.05E-05	2.25856e-05	0.00122153	1.77496e-07	9.35148	9.0374	9.35911	7.1185	9.13995	6.72763	9.30989	4.00366	-0.314085	-2.24061	-2.41232	-5.30623	-1.92653	-2.09824	-4.99214
VVTU13627_at	VIT_14s0108g01020	9.85196	9.90796	9.95471	9.26526	9.47257	9.27149	9.99999	10.0442	10.1411	5.25198	4.28731	5.45339	9.03849	9.9974	10.0515	4.87215	5.29281	4.57313	9.66631	9.93189	10.0472	4.06012	4.73429	4.20068	9.57712e-08	5.82462e-08	2.23036e-09	8.50E-06	2.07E-06	1.34E-06	1.34224e-07	5.50783e-08	3.66592e-08	9.90488	9.33644	10.0617	4.99756	9.69581	4.9127	9.88178	4.3317	-0.568432	-5.06418	-4.78311	-5.55009	-4.49575	-4.21468	-4.98165
VVTU2804_s_at	VIT_08s0058g01390	7.17519	7.50528	7.43293	7.95997	7.54941	8.1403	7.06954	7.67549	7.52383	5.37411	5.53354	5.39968	5.92623	6.83899	6.88141	5.59966	5.71292	5.17388	7.75071	8.00227	7.34312	3.61984	3.09874	3.00943	9.02364e-06	9.62559e-06	5.14364e-08	NA	0.0020393133489	4.72E-06	9.02364e-06	2.40528e-05	7.23283e-08	7.37113	7.88323	7.42295	5.43578	6.54888	5.49549	7.6987	3.24267	0.512094	-1.98717	-1.05339	-4.45603	-2.49927	-1.56548	-4.96812
VVTU27685_s_at	VIT_03s0088g00620	10.9969	11.2589	10.7662	12.1271	10.9434	11.3622	11.1008	10.4485	10.5842	8.63155	8.67634	9.57385	10.0709	10.6163	10.124	9.18211	8.8978	8.76854	10.8665	10.6031	10.712	6.80041	5.71248	6.18788	8.02849e-06	0.000149801	2.09818e-07	NA	NA	0.00010356907638	8.02849e-06	0.000149801	6.26534e-07	11.0073	11.4776	10.7112	8.96058	10.2704	8.94948	10.7272	6.23359	0.470227	-1.7506	-1.32093	-4.4936	-2.22083	-1.79116	-4.96383
VVTU2891_s_at	VIT_02s0109g00230	7.04958	8.43166	8.129	8.42559	8.6317	8.73683	8.14652	8.1225	8.21313	6.32806	6.67002	6.0865	6.4484	7.37082	7.54676	6.66383	6.76349	6.36247	8.11417	8.13734	7.72477	4.20099	3.44068	3.86588	0.00108922	0.00232466	1.64101e-06	NA	NA	0.00028679775698	0.00108922	0.00232466	3.36882e-06	7.87008	8.59804	8.16072	6.36153	7.12199	6.5966	7.99209	3.83585	0.727963	-1.79919	-0.525396	-4.15624	-2.52716	-1.25336	-4.88421
VVTU34596_at	VIT_06s0004g01690	10.2372	10.6295	10.9282	10.1872	9.94858	10.5248	10.3456	9.94402	10.5304	6.91533	6.60712	7.88711	9.69007	10.4618	10.4482	7.56128	7.29048	7.56787	10.6758	10.0353	10.6032	5.2748	4.62631	5.79046	1.99532e-06	5.33412e-06	6.10399e-08	0.00042668222591	0.00063855458627	6.40E-06	4.53284e-06	9.76281e-06	9.10616e-08	10.5983	10.2202	10.2734	7.13652	10.2	7.47321	10.4381	5.23052	-0.37811	-3.13684	-2.7268	-5.20755	-2.75873	-2.34869	-4.82944
VVTU1891_at	VIT_00s0583g00030	8.58425	9.35629	9.26033	9.39833	9.44592	9.76651	9.36325	8.85013	9.19217	6.26654	6.51752	7.27501	8.282	8.86948	8.59453	8.04423	7.60086	7.73213	8.80971	8.83178	9.12755	4.76059	4.5831	4.47523	5.50811e-05	1.91126e-05	1.43573e-08	NA	0.0023269133855	6.23E-06	5.50811e-05	3.8377e-05	3.78131e-08	9.06696	9.53692	9.13518	6.68635	8.582	7.79241	8.92301	4.60631	0.469966	-2.44883	-0.789597	-4.31671	-2.91879	-1.25956	-4.78667
VVTU688_at	VIT_10s0003g05480	9.3142	10.347	9.54327	10.1144	10.6378	10.9073	9.7317	8.94557	9.4569	7.95198	7.92058	8.83146	8.11793	8.19597	8.64608	8.15201	7.71831	7.10489	9.58246	8.8376	9.13348	6.22196	4.68856	4.73949	2.47598e-05	0.00050283	6.22977e-06	NA	NA	0.0071884170445	6.70181e-06	0.00050283	3.45955e-05	9.73481	10.5531	9.37806	8.23467	8.31999	7.6584	9.18451	5.21667	0.818327	-1.14339	-0.66159	-3.96784	-1.96172	-1.47992	-4.78617
VVTU16716_s_at	VIT_02s0154g00320	11.8831	11.8714	11.4869	13.0572	12.9082	12.1914	12.7608	12.2852	12.019	8.91937	9.49387	10.2625	11.7043	12.1195	11.6521	10.0541	10.229	11.1724	11.8408	12.0479	11.9401	8.36046	7.50291	8.5367	0.00190908	0.000253655	1.96467e-06	NA	0.005313401449	9.72E-05	0.00190908	0.000259275	4.57455e-06	11.7471	12.7189	12.355	9.55859	11.8253	10.4852	11.9429	8.13336	0.971817	-2.79642	-1.34012	-3.80957	-3.76824	-2.31194	-4.78139
VVTU4824_at	VIT_14s0006g00180	9.32198	8.86872	8.57306	9.40495	8.64623	8.18226	9.14024	8.97198	8.73544	5.67307	6.85142	7.18786	8.68118	8.75758	8.71153	5.8712	5.72005	5.9548	8.21636	8.79769	9.09897	4.14102	3.25914	3.89536	2.04351e-06	0.000342413	2.01491e-07	0.00027647118163	0.0063383191653	2.96E-05	3.77227e-06	0.000337378	3.56424e-07	8.92126	8.74448	8.94922	6.57078	8.71676	5.84868	8.70434	3.76517	-0.176774	-2.37844	-2.86808	-4.93917	-2.20166	-2.69131	-4.76239
VVTU11779_at	VIT_13s0019g02020	7.61623	8.55052	8.38754	8.9871	9.00216	9.59722	8.74339	7.88835	7.9741	6.77687	7.06498	7.70586	6.6326	7.96869	7.33142	5.26212	5.55748	5.52215	8.65468	8.12757	8.43359	3.9197	5.48068	4.6845	1.25485e-05	0.00456748	2.57169e-05	NA	NA	0.0031921239235	1.25485e-05	0.00456748	5.34312e-05	8.18476	9.19549	8.20195	7.18257	7.3109	5.44725	8.40528	4.69496	1.01073	-1.01938	-1.86365	-3.71033	-2.03011	-2.87438	-4.72105
VVTU12733_s_at	VIT_03s0088g00620	9.36947	9.77535	9.21072	10.8202	9.46238	9.79763	9.30681	8.87816	8.92738	7.1323	7.02217	8.06298	8.2994	9.06871	8.44193	7.60336	7.24499	7.2042	9.19739	9.02545	8.87564	5.1578	4.46179	5.19584	2.20126e-05	0.000132774	5.86401e-07	NA	NA	0.00054129892488	2.20126e-05	0.000132774	2.41256e-06	9.45185	10.0267	9.03745	7.40582	8.60335	7.35085	9.03283	4.93848	0.574882	-1.63163	-1.25249	-4.09435	-2.20652	-1.82738	-4.66923
VVTU9404_s_at	VIT_03s0038g03430	8.2991	8.38286	8.06042	9.12345	7.96247	7.71833	7.81182	8.03107	8.71998	4.18387	4.31707	5.95843	7.04389	7.20249	7.98099	4.99188	5.08818	5.63067	7.6109	8.1211	8.68073	3.50742	3.72815	3.28033	1.53186e-05	7.24695e-05	3.11249e-07	NA	0.0038588240394	4.39E-05	1.53186e-05	0.000107153	5.47077e-07	8.24746	8.26808	8.18762	4.81979	7.40912	5.23691	8.13757	3.5053	0.020618	-3.36783	-2.17221	-4.63227	-3.38845	-2.19283	-4.65289
VVTU5530_at	VIT_05s0102g00450	10.1432	10.6505	10.5855	10.6648	10.2237	11.2989	10.0802	10.0324	10.1025	7.7294	7.43815	8.82054	8.79577	10.1251	9.60377	8.51776	8.93062	8.00737	10.4715	10.1509	10.4179	5.79475	5.8975	6.27508	6.75576e-05	9.96717e-05	3.39256e-08	NA	NA	8.84E-06	6.75576e-05	9.96717e-05	7.34903e-08	10.4597	10.7291	10.0717	7.99603	9.50821	8.48525	10.3468	5.98911	0.269401	-2.07563	-1.02296	-4.35768	-2.34503	-1.29236	-4.62708
VVTU2395_at	VIT_09s0002g00320	9.69809	10.738	10.5303	11.1472	11.6749	11.2303	11.0029	10.1815	10.3666	8.63357	8.71542	9.53755	9.27473	10.3613	9.88851	8.28574	8.48661	8.64814	10.2513	10.0138	10.3387	6.7933	6.34916	6.72835	0.000129022	0.00263283	7.88008e-07	NA	NA	9.49E-05	0.000129022	0.00263283	2.68963e-06	10.3221	11.3508	10.517	8.96218	9.84152	8.4735	10.2012	6.6236	1.02868	-1.55483	-1.36802	-3.57763	-2.58351	-2.3967	-4.60631
VVTU12226_at	VIT_03s0038g02170	7.01382	8.00395	7.6661	8.73989	9.23764	8.96537	8.53417	7.37762	7.42732	6.21575	6.52532	6.38397	5.93164	7.65144	6.66016	5.78268	6.14109	5.70891	7.90804	7.34636	7.30642	4.60499	4.18778	4.30898	0.000772028	0.000666999	1.29755e-06	NA	0.0051925308918	9.20E-05	0.000772028	0.000518787	2.97178e-06	7.56129	8.98097	7.7797	6.37501	6.74775	5.87756	7.52027	4.36725	1.41968	-1.40469	-0.870185	-3.15302	-2.82436	-2.28986	-4.5727
VVTU17536_s_at	VIT_08s0040g01890	7.10346	8.20512	8.8567	8.75084	9.26444	9.4927	8.67877	8.26892	5.99964	4.53153	3.93983	4.00424	4.95746	7.431	6.22953	5.32727	5.59606	5.0174	9.34939	7.36944	6.22072	3.94569	4.66274	4.03658	0.000280884	0.000216419	0.000304742	NA	NA	NA	0.000280884	0.000216419	0.000304742	8.05509	9.16932	7.64911	4.15853	6.206	5.31358	7.64652	4.215	1.11423	-3.49058	-0.892422	-3.43152	-4.60481	-2.00665	-4.54575
VVTU12767_s_at	VIT_17s0000g02470	3.22663	4.94305	4.67878	6.97613	8.28281	7.72048	5.48494	3.74089	4.59549	2.97117	2.93592	2.91549	3.07909	3.8644	3.74823	2.96784	2.6923	2.93069	4.44802	3.80444	4.2803	3.05467	3.05427	2.92424	5.15059e-05	0.000261753	6.42864e-05	0.016605022029	0.0033830635456	0.0034008692508	0.00040806	0.000286846	0.00016097	4.28282	7.65981	4.60711	2.94086	3.56391	2.86361	4.17759	3.01106	3.37699	-1.66625	-0.700298	-1.16653	-5.04324	-4.07728	-4.54351
VVTU20495_s_at	VIT_13s0147g00230	9.63791	10.5535	10.3247	11.2145	11.4173	11.5067	10.8409	10.4393	9.90012	9.31921	9.11684	9.93732	8.6502	10.2317	9.07075	7.56209	8.04285	7.62855	10.7159	10.4105	9.83842	7.01045	7.31935	6.70018	5.24812e-05	0.00281705	2.83583e-06	NA	0.012603025957	0.00012012640855	5.24812e-05	0.00178665	5.42696e-06	10.172	11.3795	10.3934	9.45779	9.31754	7.7445	10.3216	7.00999	1.20747	-0.935659	-1.57304	-3.31161	-2.14313	-2.78051	-4.51908
VVTU3056_at	VIT_07s0104g00960	9.97013	10.092	10.147	9.77529	9.56943	10.0757	9.91387	9.44896	9.61713	5.83424	5.90635	7.5651	9.70195	9.70927	9.44427	6.54737	5.54009	6.51183	9.76604	9.45367	9.60535	4.81652	4.75784	4.99122	1.57182e-07	1.13592e-05	8.86489e-11	5.99E-05	0.0019178679474	3.57E-08	4.15762e-07	2.57324e-05	2.14592e-10	10.0697	9.8068	9.65999	6.43523	9.61849	6.19976	9.60835	4.85519	-0.26289	-3.22476	-3.41873	-4.75316	-2.96187	-3.15584	-4.49027
VVTU6829_at	VIT_18s0001g13230	5.68628	6.86049	6.75655	7.58467	8.05981	8.18947	6.38137	5.85199	5.94241	3.38905	3.25531	3.44325	4.05659	5.92872	5.09068	4.25598	4.80853	3.84597	6.42543	6.22302	5.57118	3.1873	3.04334	3.05538	0.00010539	4.11812e-06	4.97654e-06	NA	0.00067984354918	0.00073478268446	3.12768e-05	1.45311e-05	1.70688e-05	6.43444	7.94465	6.05859	3.36254	5.02533	4.30349	6.07321	3.09534	1.51021	-2.69605	-0.721838	-2.97787	-4.20626	-2.23205	-4.48808
VVTU4018_s_at	VIT_00s0259g00110	4.09265	5.55955	5.02795	6.44031	8.42104	8.39976	5.61691	4.98395	4.67754	5.32671	4.93299	5.14677	3.88892	4.2334	4.65412	4.07034	4.30964	4.22852	6.38311	5.35663	4.55127	4.2443	3.60456	3.58299	0.000560982	0.00710395	0.00266785	NA	NA	0.011403947734	0.000442545	0.0119733	0.00172589	4.89339	7.7537	5.0928	5.13549	4.25882	4.20283	5.43034	3.81062	2.86032	0.042692	-0.0559833	-1.61972	-2.81762	-2.9163	-4.48004
VVTU19482_s_at	VIT_07s0031g00540	8.44265	9.56352	10.0066	9.9112	10.3788	10.3153	9.77008	8.72542	9.52731	4.73349	5.49889	6.3075	8.70148	8.95911	8.92575	8.52612	8.12731	8.56791	9.03293	8.84851	9.55742	4.97367	5.18279	6.43967	0.00349854	3.51832e-05	2.95195e-05	NA	0.0057821506051	0.0094968003202	0.00349854	8.69466e-05	0.000101912	9.33758	10.2017	9.34094	5.51329	8.86211	8.40711	9.14628	5.53204	0.864162	-3.82764	-0.455	-3.61424	-4.69181	-1.31916	-4.4784
VVTU11437_at	VIT_14s0068g01390	4.39446	6.57429	5.98023	7.25343	7.6847	8.0201	5.68555	6.14976	6.10734	4.62697	4.8822	4.56359	4.11261	5.18781	5.5155	4.27912	4.03618	3.81189	5.74289	6.13703	5.39886	3.42346	3.18789	3.28235	0.00361545	0.00242951	0.00022456	NA	0.012077528821	0.0039390646623	0.00361545	0.00166902	0.000266435	5.64966	7.65274	5.98088	4.69092	4.93864	4.0424	5.75959	3.2979	2.00308	-1.28996	-0.896246	-2.46169	-3.29304	-2.89933	-4.46477
VVTU2113_at	VIT_03s0063g00860	7.08674	8.48762	7.69536	9.60058	10.213	9.62674	8.41531	7.64321	6.91835	7.382	7.61334	7.54216	6.2158	7.43513	6.25556	7.00723	6.72997	6.69461	8.29157	7.44106	6.92907	5.55263	4.9715	4.92378	5.49591e-05	0.00344292	5.33501e-05	NA	NA	0.0028299922313	3.57986e-05	0.00305754	0.000109727	7.75657	9.81344	7.65896	7.5125	6.63549	6.8106	7.5539	5.1493	2.05687	-0.146458	0.175111	-2.4046	-2.20333	-1.88176	-4.46147
VVTU8652_at	VIT_09s0002g08960	6.91318	7.70335	7.66332	7.93675	8.04528	8.24327	7.71005	7.38621	7.2005	6.22303	5.10996	6.16619	5.22696	7.08651	6.54072	5.32818	5.64564	4.8445	7.9473	7.26316	6.90318	3.7308	3.92144	3.08086	9.38227e-05	0.000709277	1.6313e-06	NA	NA	0.00048507981904	9.38227e-05	0.000709277	4.26314e-06	7.42661	8.0751	7.43225	5.83306	6.28473	5.27277	7.37122	3.5777	0.648484	-1.59919	-1.01196	-3.79351	-2.24768	-1.66045	-4.442
VVTU20753_x_at	VIT_14s0083g00290	3.42286	3.7308	3.03107	6.38371	5.77529	5.85498	4.87532	3.55785	3.11575	2.56356	2.80983	2.18258	2.53048	3.40172	2.81486	4.19147	4.24772	3.5599	4.82147	4.49832	3.02883	2.25999	2.27024	2.45212	1.39161e-05	0.000295731	0.000208247	NA	0.0021356598124	0.00080823366003	0.000187281	0.000230301	0.000103727	3.39491	6.00466	3.84964	2.51866	2.91569	3.9997	4.11621	2.32745	2.60974	-1.33099	1.08401	-1.78876	-3.94073	-1.52574	-4.3985
VVTU1788_at	VIT_09s0018g00520	8.80364	9.21837	9.43973	9.61151	9.39893	9.77962	9.67622	9.49021	9.79002	5.80525	5.98466	7.30275	8.98978	9.3618	9.68986	8.32769	8.07998	8.65408	9.43256	9.40796	9.76118	5.38459	4.76774	6.59287	0.00603856	1.32025e-05	5.06141e-06	NA	0.000316123039	0.0002269479925	0.00603856	1.19959e-05	5.87784e-06	9.15391	9.59669	9.65215	6.36422	9.34715	8.35392	9.5339	5.58174	0.442772	-3.28793	-0.993231	-3.95216	-3.7307	-1.436	-4.39494
VVTU21670_at	VIT_01s0026g00620	7.33784	7.44039	6.81336	7.81359	7.18561	6.57798	8.03625	7.51282	7.81663	4.48071	3.7541	4.24762	6.7869	7.34161	7.21437	4.21454	3.26947	4.09206	7.54274	7.65739	7.72567	3.1224	3.44377	3.19964	4.25655e-06	2.10934e-06	9.03685e-08	0.00042375899099	2.46E-05	2.61E-06	7.06704e-06	1.32913e-06	7.87847e-08	7.1972	7.19239	7.78856	4.16081	7.11429	3.85869	7.64193	3.25527	-0.004804	-3.62775	-3.25561	-4.38666	-3.62295	-3.2508	-4.38186
VVTU14447_s_at	VIT_14s0108g01020	7.32861	7.42793	7.36215	6.58822	6.76279	6.8406	7.39993	7.95505	7.44142	3.74189	2.61735	3.62785	6.344	8.06076	7.24824	3.19729	3.49592	2.68749	8.04384	7.71794	7.45652	2.45325	2.61252	3.19824	4.43653e-06	8.03622e-07	3.31194e-08	0.00020125552873	1.50E-05	7.76E-06	5.15255e-06	6.04561e-07	4.3723e-07	7.3729	6.73053	7.5988	3.32903	7.21767	3.1269	7.73943	2.75467	-0.642364	-4.26977	-4.09077	-4.98476	-3.6274	-3.4484	-4.3424
VVTU24682_at	VIT_10s0003g04870	5.86708	7.28842	7.12672	7.85086	8.19131	7.68701	7.28601	6.75916	6.26156	5.74083	4.32864	5.11873	5.12796	6.87891	5.8459	5.17907	5.53435	5.1912	7.40951	6.35531	6.3703	3.65562	2.84892	4.05201	0.00193729	0.00189478	0.000223967	NA	NA	NA	0.00193729	0.00189478	0.000223967	6.76074	7.90973	6.76891	5.06273	5.95092	5.30154	6.71171	3.51885	1.14898	-1.70618	-0.649383	-3.19286	-2.85517	-1.79837	-4.34184
VVTU39927_s_at	VIT_13s0019g00760	9.95701	10.4664	10.9965	10.1145	9.56936	10.7783	9.9507	9.61028	10.3496	6.49969	6.23641	7.81681	9.16946	9.88296	9.95648	7.66798	7.01457	8.11349	10.0345	9.81733	10.6555	5.26251	5.12614	6.30324	9.47114e-05	4.77854e-05	1.42977e-06	NA	0.0070048510246	0.00018148522541	9.47114e-05	0.000114908	2.52584e-06	10.4733	10.1541	9.9702	6.85097	9.66963	7.59868	10.1691	5.56396	-0.319242	-3.11923	-2.07096	-4.60516	-2.79999	-1.75171	-4.28592
VVTU4404_at	VIT_08s0007g04150	6.57742	7.52721	7.7558	8.20744	9.04361	8.78074	7.87654	7.10206	6.92955	4.9869	5.12361	5.3411	5.72441	7.03873	6.39318	5.64794	5.64162	5.79801	7.38669	6.58227	6.76599	3.49804	4.82998	3.73753	0.000163946	0.000110754	5.11611e-05	NA	0.0029783116724	0.0051016650645	4.99386e-05	0.000166219	0.000166353	7.28681	8.67726	7.30271	5.15054	6.38544	5.69585	6.91165	4.02185	1.39045	-2.15218	-0.689584	-2.8898	-3.54263	-2.08004	-4.28025
VVTU13792_at	VIT_01s0011g03670	7.92769	8.79426	8.62241	8.6528	9.62848	9.7954	8.22227	7.8059	8.01836	5.97496	5.28362	6.61445	7.55098	7.28817	7.28884	6.35697	5.8991	6.31218	8.29031	7.83109	7.70546	4.45983	4.27273	5.01062	1.76167e-05	8.53686e-05	6.92457e-06	NA	NA	0.012384133123	1.76167e-05	8.53686e-05	4.87633e-05	8.44812	9.3589	8.01551	5.95768	7.37599	6.18942	7.94229	4.58106	0.910773	-2.05783	-1.18658	-3.36123	-2.96861	-2.09735	-4.272
VVTU1367_at	VIT_05s0020g00440	6.61072	7.34333	7.2446	7.73282	8.02179	7.92411	6.8997	6.85236	7.51459	4.41471	4.12273	4.89123	5.33941	6.67797	6.65764	5.49016	5.55156	5.68757	6.97299	6.91855	6.88051	3.87856	3.26956	3.43229	0.000331971	2.3921e-05	1.80044e-07	NA	0.006536158811	2.99E-05	0.000331971	7.39292e-05	7.35962e-07	7.06622	7.89291	7.08888	4.47622	6.22501	5.57643	6.92402	3.5268	0.826695	-2.61266	-0.648575	-3.39722	-3.43935	-1.47527	-4.22391
VVTU5506_s_at	VIT_06s0004g01710	10.2896	10.89	10.9462	10.1339	10.1928	10.7395	10.7682	10.1098	10.243	7.31197	6.36845	7.88196	9.43397	10.7512	10.1568	8.06338	7.77996	8.15557	10.8691	9.80229	9.97452	6.50206	4.44728	6.03002	4.69502e-05	1.07423e-05	4.99467e-06	0.016190895562	0.0012106277163	0.00082756795749	0.000179277	1.99298e-05	1.06071e-05	10.7086	10.3554	10.3737	7.18746	10.114	7.99964	10.2153	5.65978	-0.353229	-3.18622	-2.11434	-4.5555	-2.83299	-1.76112	-4.20227
VVTU4768_at	VIT_01s0011g03860	6.91964	6.77347	7.10433	7.29007	7.5007	7.36065	6.94844	6.84036	7.33962	4.07294	3.47342	4.49877	5.8034	6.86756	6.74942	4.89535	4.98047	5.33469	6.69497	6.5116	7.56349	3.11787	3.27426	3.13344	1.80414e-05	9.80874e-07	1.21465e-07	NA	0.0001425267009	3.09E-05	1.80414e-05	1.81398e-06	2.68318e-07	6.93248	7.3838	7.04281	4.01504	6.47346	5.07017	6.92335	3.17519	0.451325	-3.02777	-1.40329	-3.74816	-3.47909	-1.85461	-4.19949
VVTU39804_s_at	VIT_05s0051g00590	8.99767	9.26258	9.12314	8.87795	9.39588	9.64624	9.29981	8.92765	8.76595	7.23432	7.04192	8.06871	8.28157	9.32264	8.41249	6.31901	6.19981	5.54911	8.69607	8.62083	8.84935	4.94098	5.13181	4.23221	3.54081e-06	0.000422941	2.43118e-08	0.0032345544893	NA	1.76E-05	1.65241e-05	0.000422941	8.00087e-08	9.1278	9.30669	8.9978	7.44832	8.67223	6.02264	8.72208	4.76833	0.178896	-1.54949	-2.64959	-3.95375	-1.72838	-2.82849	-4.13265
VVTU17326_at	VIT_02s0025g01330	7.43828	7.4916	7.4191	8.43218	8.42491	8.17692	7.90475	7.08679	7.16066	5.93949	5.88331	6.50552	7.00322	6.93376	6.41435	5.89091	5.71257	5.7849	7.16396	6.97834	7.18824	4.19014	3.85511	3.59447	9.69092e-07	0.00011443	6.8079e-09	0.0065952267759	0.004416940679	2.54E-06	2.00606e-05	0.000211	3.7393e-08	7.44966	8.34467	7.38407	6.10944	6.78378	5.79612	7.11018	3.87991	0.895011	-1.27463	-0.987652	-3.23028	-2.16964	-1.88266	-4.12529
VVTU5169_at	VIT_18s0001g03080	6.95501	7.88739	7.64653	7.69605	8.72269	8.4487	7.82882	7.1498	7.27379	5.39961	4.60744	5.25854	7.12071	7.79847	6.83878	4.93989	5.83028	5.18885	7.35956	6.94552	7.33322	4.29076	3.36855	4.03307	0.000192172	0.000208993	7.04533e-06	NA	NA	0.0051872988922	0.000192172	0.000208993	3.16572e-05	7.49631	8.28915	7.41747	5.08853	7.25265	5.31968	7.21277	3.89746	0.792839	-2.32894	-1.93298	-3.31531	-3.12178	-2.72582	-4.10815
VVTU14985_at	VIT_00s0207g00180	7.03646	6.75915	6.26724	7.66221	6.34986	6.27004	7.79878	7.54476	7.17183	3.80767	4.82156	5.30246	6.62182	7.76744	7.19218	3.74381	4.11112	3.68393	7.38423	7.5335	7.28066	3.69265	3.02838	3.45458	2.87834e-05	0.000404555	2.62045e-06	0.00034280515267	0.0010574324984	2.85E-05	1.97389e-05	0.00016346	1.61274e-06	6.68762	6.7607	7.50512	4.6439	7.19382	3.84629	7.39946	3.39187	0.073086	-2.86123	-3.34753	-4.00759	-2.93431	-3.42062	-4.08068
VVTU8170_at	VIT_14s0066g01050	5.56214	7.08398	6.84342	7.62892	8.92911	8.63325	6.88609	6.35814	5.814	5.55523	5.22293	5.37921	5.05939	6.33559	5.36789	6.20967	6.42617	6.09196	6.92919	5.94142	5.66214	4.48102	3.52324	4.07637	0.000699241	0.00854062	0.000361569	NA	NA	0.016047358315	0.00103099	0.00854062	0.000804044	6.49651	8.39709	6.35274	5.38579	5.58762	6.2426	6.17758	4.02687	1.90058	-0.966957	0.654973	-2.15071	-2.86753	-1.2456	-4.05129
VVTU38288_at	VIT_03s0038g02800	6.17111	7.30775	6.91563	6.76279	7.42292	8.14018	7.30759	6.56269	6.62182	5.00358	4.75389	5.58861	4.96425	5.86768	5.70834	5.12368	4.78047	4.28581	7.55578	6.3401	6.00067	3.52426	2.73521	3.42282	0.000124109	0.00174944	4.93233e-05	NA	NA	0.0099248787971	0.000124109	0.00174944	0.00014102	6.79816	7.44196	6.8307	5.11536	5.51343	4.72999	6.63218	3.22743	0.643801	-1.71534	-0.78344	-3.40475	-2.35914	-1.42724	-4.04855
VVTU14192_at	VVTU14192_at	9.54461	10.2857	10.3105	9.82135	9.74606	10.2144	10.0713	9.35765	9.46318	6.72422	6.19524	7.15293	8.75835	9.66178	9.13961	7.09282	7.03584	7.00746	9.91037	9.32495	9.42032	5.6803	4.83422	5.6495	1.58377e-06	1.80526e-06	6.92105e-08	0.013557126473	0.00068840413139	3.36E-05	1.99199e-05	5.31692e-06	1.9805e-07	10.0469	9.92728	9.63069	6.69079	9.18658	7.04537	9.55188	5.38801	-0.119638	-2.9399	-2.14121	-4.16387	-2.82026	-2.02157	-4.04423
VVTU865_at	VIT_07s0129g00490	10.6545	11.7199	11.2542	11.9014	12.5729	11.9618	11.7908	11.1272	10.7922	9.94009	9.44351	9.48581	9.61228	11.202	10.0946	9.39705	10.0869	9.64207	11.819	10.9276	10.7618	8.46081	7.93917	7.79186	0.000988885	0.000873094	3.29506e-05	NA	NA	0.0093284392461	0.000988885	0.000873094	0.0001077	11.2095	12.1454	11.2367	9.62314	10.303	9.70866	11.1695	8.06395	0.93585	-1.61358	-0.5943	-3.10552	-2.54943	-1.53015	-4.04137
VVTU2841_at	VIT_12s0059g01320	7.29513	7.76558	7.41911	8.41743	8.75851	9.05911	7.7642	7.04881	7.21614	6.57815	6.69057	7.13608	6.69891	6.78396	6.5731	6.63859	6.47695	6.2659	7.50942	6.96215	7.39393	4.31843	4.94122	4.25322	2.15765e-06	0.0013886	1.17714e-06	NA	NA	0.00014953311653	8.28737e-07	0.00051913	3.6356e-06	7.49327	8.74502	7.34305	6.8016	6.68532	6.46048	7.2885	4.50429	1.25174	-0.541446	-0.224839	-2.7842	-1.79319	-1.47658	-4.03595
VVTU12164_at	VIT_11s0016g02940	7.05566	7.51425	7.7825	8.46512	8.4899	8.61844	7.77545	7.19479	7.52723	5.89518	5.28495	5.65546	6.64545	7.57262	6.98493	6.46064	6.28742	6.02984	7.5985	7.2744	7.24193	4.66722	4.24399	4.38576	0.000586681	1.11293e-05	1.64836e-07	NA	0.00039782002109	1.79E-05	0.000586681	1.78168e-05	4.79138e-07	7.4508	8.52449	7.49916	5.61186	7.06767	6.2593	7.37161	4.43232	1.07369	-1.8873	-0.808365	-2.93929	-2.96098	-1.88205	-4.01297
VVTU10307_x_at	VIT_02s0025g01600	6.04162	7.47629	7.63319	7.78339	8.13383	8.27092	7.59326	6.86523	7.00356	4.45586	4.45861	4.93964	5.52349	6.70662	6.63642	5.96372	5.7322	5.38094	7.59928	6.78609	6.79421	4.54275	3.22599	4.51707	0.00207333	0.000513721	0.000421025	NA	NA	NA	0.00207333	0.000513721	0.000421025	7.05037	8.06271	7.15402	4.61804	6.28884	5.69229	7.05986	4.09527	1.01235	-2.53598	-0.596558	-2.96459	-3.54832	-1.6089	-3.97694
VVTU4733_at	VIT_12s0028g03620	9.39192	9.9426	10.0861	9.23065	9.5176	9.58585	9.72765	9.54835	10.2783	6.71056	6.2405	7.65421	8.71095	9.74204	10.3168	7.23569	7.25676	7.41817	9.64408	9.50157	10.3464	5.24617	5.61254	5.69337	0.000123497	2.28599e-05	7.65296e-08	0.0054321278287	0.00055710569994	4.50E-06	0.000173645	2.14579e-05	8.97704e-08	9.80688	9.4447	9.85142	6.86843	9.58993	7.30354	9.8307	5.51736	-0.362184	-2.983	-2.28639	-4.31334	-2.62081	-1.92421	-3.95115
VVTU6937_s_at	VIT_05s0029g00420	11.499	11.2413	11.178	11.8263	11.5604	11.4585	11.4552	11.3016	11.5465	10.0224	10.5778	10.9768	10.9802	11.2138	11.1557	10.1433	10.302	10.3439	10.9705	11.441	11.5151	7.30648	7.62182	8.07425	1.73445e-05	0.00517394	4.31e-08	NA	NA	8.90E-06	1.73445e-05	0.00517394	8.50838e-08	11.3061	11.6151	11.4344	10.5257	11.1166	10.2631	11.3088	7.66752	0.308991	-0.908731	-0.853493	-3.64133	-1.21772	-1.16248	-3.95032
VVTU379_at	VIT_17s0000g06650	6.80567	7.29005	7.27484	7.15383	7.59556	7.41911	6.83783	7.21391	7.29752	5.46968	5.15124	4.71497	5.50074	6.67678	6.93546	5.50532	5.73166	5.47539	7.42375	7.17801	6.63581	3.31301	3.67237	3.21707	0.000109865	6.91714e-06	5.0807e-08	NA	0.0010785588189	1.14E-05	0.000109865	1.45661e-05	1.04098e-07	7.12352	7.3895	7.11642	5.11196	6.37099	5.57079	7.07919	3.40082	0.265984	-2.00446	-0.800204	-3.67838	-2.27044	-1.06619	-3.94436
VVTU13380_s_at	VIT_00s0732g00010	6.54	7.7773	8.04666	7.6782	7.75031	8.33085	6.9848	6.68504	7.26039	5.77322	5.66203	5.98628	5.43496	6.52307	6.74371	4.84071	5.17312	5.72314	7.47048	6.71986	7.41072	3.96208	3.31152	3.92238	0.00010891	0.000221402	6.50163e-06	NA	NA	0.002341666455	0.00010891	0.000221402	2.03876e-05	7.45465	7.91979	6.97674	5.80718	6.23391	5.24566	7.20035	3.732	0.465136	-1.16956	-0.988254	-3.46836	-1.6347	-1.45339	-3.93349
VVTU14696_s_at	VIT_17s0000g07260	6.25851	7.44218	7.4972	7.97622	8.84103	8.69804	7.75693	6.04614	6.55403	5.65342	5.63727	6.27985	5.79189	6.54974	5.90806	6.36432	6.01413	6.0588	6.82768	6.11063	6.66417	4.46622	3.53326	4.17188	0.000143392	0.00579617	4.26176e-05	NA	NA	0.0072040165339	7.33918e-05	0.00579617	0.000179001	7.06597	8.5051	6.7857	5.85684	6.08323	6.14575	6.53416	4.05712	1.43913	-0.928856	0.0625197	-2.47704	-2.36799	-1.37661	-3.91617
VVTU8772_at	VIT_02s0012g00140	7.48212	7.82458	7.68029	8.57082	8.33817	8.71119	7.94143	7.71178	7.91564	5.88531	5.93229	6.73476	6.92652	7.30676	7.50146	6.38372	6.32687	6.10033	7.82205	7.78779	7.72581	4.61733	4.83422	4.79897	7.16757e-06	4.33068e-05	4.19123e-09	0.0053981279037	0.00063946075616	3.01E-07	5.67654e-05	4.57992e-05	1.04322e-08	7.66233	8.54006	7.85628	6.18412	7.24491	6.27031	7.77855	4.75017	0.877732	-1.67216	-0.974606	-3.02838	-2.54989	-1.85234	-3.90611
VVTU6333_at	VIT_18s0122g01240	8.32718	9.03748	9.0223	9.00296	9.14875	8.98769	8.78354	8.61223	8.97815	6.74206	6.92008	7.42002	8.07206	8.19398	8.71868	6.93722	6.91517	6.99745	8.48678	8.58197	8.69925	5.03131	4.96565	4.85541	6.47674e-06	1.84825e-05	4.49881e-09	NA	0.002408671421	2.20E-06	6.47674e-06	3.82827e-05	1.22163e-08	8.79565	9.04647	8.79131	7.02739	8.32824	6.94995	8.58933	4.95079	0.250816	-1.76392	-1.37829	-3.63854	-2.01474	-1.62911	-3.88936
VVTU18880_s_at	VIT_08s0040g01890	5.45789	6.65388	7.66074	7.55165	8.03877	8.2703	7.54812	6.52257	4.74885	3.56578	3.32857	3.59269	4.28774	5.79204	4.81707	4.44479	4.242	3.63891	7.53164	5.72084	4.97434	3.81732	3.33388	3.53873	0.000377322	0.000631409	0.000429709	NA	NA	NA	0.000377322	0.000631409	0.000429709	6.59084	7.95357	6.27318	3.49568	4.96562	4.10856	6.0756	3.56331	1.36273	-2.7775	-0.85705	-2.5123	-4.14023	-2.21978	-3.87503
VVTU2356_at	VIT_13s0019g03610	5.98281	6.88883	7.06552	7.17468	6.36558	6.71466	6.58966	6.51215	7.471	3.04731	3.42229	4.54056	5.21312	6.60039	6.5404	4.01624	2.98522	3.56612	6.45603	6.59459	7.51423	2.75157	3.48174	3.03092	0.00011892	6.03667e-05	3.34664e-06	NA	0.0016358824628	0.00015542316684	0.00011892	6.29033e-05	3.8867e-06	6.64572	6.75164	6.8576	3.67006	6.11797	3.52252	6.85495	3.08808	0.105923	-3.18755	-2.59545	-3.76688	-3.29347	-2.70137	-3.8728
VVTU6662_at	VIT_05s0094g01570	6.90217	7.48189	7.28177	8.57841	8.44482	8.25435	7.74769	7.995	7.61037	6.94817	7.03864	6.763	6.50433	7.31395	7.09829	6.60135	6.77937	6.64193	7.89896	7.9644	7.29796	4.89441	5.43156	4.91022	0.00045022	9.36487e-05	3.72263e-06	NA	0.00011507128746	3.85E-05	0.000209212	2.41993e-05	3.17354e-06	7.22194	8.42586	7.78435	6.9166	6.97219	6.67422	7.72044	5.07873	1.20392	-0.867751	-0.297973	-2.64171	-2.07167	-1.50189	-3.84563
VVTU4627_at	VIT_18s0001g12360	9.0485	9.8383	9.87152	9.2412	9.56128	9.72889	9.51972	9.52535	9.89513	7.5595	7.12221	7.89212	8.33165	9.95634	9.82978	6.87974	7.18679	7.01021	10.068	9.52149	9.92294	6.12982	5.43678	6.19767	0.000146803	2.08369e-05	2.24538e-07	0.010660784348	0.00070808214202	8.82E-06	0.000275009	2.27269e-05	2.26068e-07	9.58611	9.51046	9.64673	7.52461	9.37259	7.02558	9.83746	5.92143	-0.0756457	-2.12212	-2.34701	-3.91603	-2.04648	-2.27137	-3.84039
VVTU9636_at	VIT_11s0016g02430	6.22675	7.20665	6.91661	7.25408	7.67838	7.84982	7.33425	6.92609	6.54592	5.67436	6.25035	5.92442	5.42187	6.33942	6.02626	4.99947	5.82304	5.34825	7.11542	6.90886	6.29745	3.74031	3.82367	3.67556	0.000455236	0.00676056	9.29573e-06	NA	NA	0.0029318615114	0.000455236	0.00676056	2.81561e-05	6.78334	7.59409	6.93542	5.94971	5.92918	5.39025	6.77391	3.74651	0.810755	-0.98571	-0.538927	-3.0274	-1.79647	-1.34968	-3.83815
VVTU7446_at	VIT_01s0011g04650	10.1639	9.76163	9.96147	9.90931	8.4271	8.80363	9.85739	10.5166	10.5733	6.20483	6.6804	8.61355	9.70619	10.5022	10.8381	6.554	6.86803	7.18353	9.71037	10.4639	10.6514	4.88532	6.00559	5.67497	0.000152227	0.0026846	1.24659e-05	0.00056654670419	0.0061781013664	0.00012882488112	6.79488e-05	0.00114194	7.80955e-06	9.96234	9.04668	10.3158	7.16626	10.3488	6.86852	10.2752	5.52196	-0.915661	-3.14951	-3.48032	-4.75324	-2.23385	-2.56466	-3.83758
VVTU8408_at	VIT_08s0007g04820	3.18459	6.24375	5.19203	6.39129	8.05259	7.69574	5.43874	4.09888	3.87753	2.74153	3.18041	2.89428	2.58897	4.13278	3.20016	2.65071	2.83371	2.74326	5.24901	4.09868	3.56475	2.9201	2.61527	3.41009	0.000427209	0.00581304	0.00631536	NA	NA	NA	0.000159694	0.00581304	0.00631536	4.87346	7.37987	4.47172	2.93874	3.3073	2.74256	4.30415	2.98182	2.50642	-1.53298	-0.564741	-1.32233	-4.03939	-3.07116	-3.82874
VVTU6408_at	VIT_00s0253g00040	4.92408	6.15736	6.30049	6.34136	6.33544	6.65296	5.54885	5.81859	6.69567	3.34226	2.99872	4.01388	4.76036	5.04753	6.34872	3.61519	3.55378	4.33832	5.05312	5.82497	6.68673	2.78815	2.65753	2.63161	0.000535705	0.000303418	5.35475e-05	NA	0.012466310209	0.0058010617909	0.000535705	0.000453063	0.000111145	5.79398	6.44325	6.02104	3.45162	5.38554	3.83576	5.85494	2.69243	0.649273	-2.56942	-1.54977	-3.16251	-3.21869	-2.19905	-3.81179
VVTU6824_at	VIT_13s0064g00440	7.6426	8.49718	8.29613	8.52803	8.52534	8.84846	8.51404	8.37709	8.64206	7.02528	6.70369	7.02635	7.59495	8.12922	8.36698	7.48334	7.07254	7.29802	8.41907	8.40702	8.37172	5.15307	4.74457	5.38261	0.00168218	0.000211449	5.47521e-07	NA	0.0034240788016	5.00E-05	0.00168218	0.000186935	8.09128e-07	8.1453	8.63394	8.51106	6.91844	8.03039	7.28463	8.39927	5.09342	0.488639	-1.59263	-0.745754	-3.30585	-2.08127	-1.23439	-3.79449
VVTU2053_at	VIT_13s0019g02350	10.4317	10.885	10.7699	10.2676	10.3188	10.7759	10.7561	10.85	11.3887	7.94718	8.00057	8.8813	10.1011	10.4307	11.2934	8.70046	8.07671	8.70471	10.6013	10.8951	11.3561	6.59968	6.84737	7.30022	7.86585e-05	9.45505e-06	8.5201e-08	0.0028430454203	0.00010745859716	2.75E-06	9.62424e-05	6.11767e-06	7.78213e-08	10.6955	10.4541	10.9983	8.27635	10.6084	8.49396	10.9509	6.91575	-0.241443	-2.72192	-2.11446	-4.03511	-2.48047	-1.87301	-3.79366
VVTU40802_s_at	VIT_06s0009g02020	9.14086	9.79539	9.97791	9.95537	10.343	10.698	9.4566	9.19975	9.94165	8.00251	7.90633	8.9915	8.41546	9.44246	9.47414	8.36091	8.2796	8.74797	9.41039	9.22803	9.89161	6.24618	5.78993	7.21981	0.000899791	0.00125112	2.15405e-05	NA	NA	0.0063566089109	0.000899791	0.00125112	6.84977e-05	9.63805	10.3321	9.53267	8.30011	9.11068	8.46283	9.51001	6.41864	0.694065	-1.23255	-0.647857	-3.09137	-1.92662	-1.34192	-3.78544
VVTU10999_at	VIT_06s0061g00890	6.33931	6.83299	6.26534	6.88966	7.74975	7.2596	7.03055	6.48408	6.14558	4.33191	3.80748	4.26006	6.55207	6.80714	5.71701	4.39752	4.0141	4.21997	6.34161	6.9867	6.22201	3.49911	3.66518	3.51163	0.000139574	6.63444e-05	9.24252e-06	NA	0.011514263379	0.0025763083068	0.000139574	0.000181681	2.63297e-05	6.47921	7.29967	6.5534	4.13315	6.35874	4.21053	6.51677	3.55864	0.820455	-2.42025	-2.14821	-2.95813	-3.24071	-2.96866	-3.77859
VVTU34978_s_at	VIT_17s0000g02120	7.42922	7.91785	8.00156	8.30652	7.73497	8.02319	8.14793	7.76476	7.76236	5.25121	5.52925	6.09147	6.61083	7.6029	7.24375	6.15747	6.02682	6.10961	8.06303	7.54927	7.70022	4.23144	3.56226	4.93583	1.11201e-05	7.26367e-06	1.29751e-06	NA	0.00052256136769	0.00017974124747	1.11201e-05	1.06544e-05	2.37466e-06	7.78288	8.02156	7.89168	5.62398	7.15249	6.09797	7.77084	4.24318	0.238684	-2.2677	-1.05453	-3.52766	-2.50639	-1.29321	-3.76635
VVTU12075_at	VIT_15s0021g00880	6.2157	6.59391	6.59477	7.64774	7.87717	7.89042	6.82368	6.43152	6.35284	5.11344	4.73171	5.1912	5.67678	6.02392	5.58803	4.98693	4.46526	5.13176	6.56095	6.32748	6.39017	3.9097	3.62684	4.5064	3.14127e-06	2.37661e-06	8.90461e-07	0.0091969267787	7.99E-05	6.08E-05	4.88626e-05	3.26705e-06	1.87355e-06	6.46813	7.80511	6.53601	5.01212	5.76291	4.86132	6.4262	4.01431	1.33698	-1.5239	-0.901593	-2.41189	-2.86088	-2.23857	-3.74887
VVTU16261_at	VIT_19s0014g04720	6.44188	7.5127	7.42757	8.65528	8.28081	8.24041	8.30944	6.97624	6.92612	5.42457	6.14626	5.78934	5.80106	7.26976	6.55642	5.5856	6.20979	5.67471	7.51091	6.8972	6.88653	4.45193	5.38663	4.02442	0.0019137	0.00505029	0.000114592	NA	NA	0.0037999650055	0.0019137	0.00505029	0.000205063	7.12738	8.39217	7.40393	5.78672	6.54242	5.82337	7.09821	4.62099	1.26478	-1.61721	-0.719048	-2.47722	-2.88199	-1.98383	-3.742
VVTU33_at	VIT_04s0008g02570	6.21036	7.05506	7.09414	6.96847	6.81049	7.64012	6.97453	6.63656	7.19423	4.14823	3.90854	5.11895	5.60669	6.20207	6.99413	4.6357	3.65541	4.55834	6.73922	6.57388	6.95942	3.6013	3.15102	3.40865	0.000103718	7.75586e-05	7.16833e-07	NA	0.0036803941859	0.00014611331634	0.000103718	0.000108762	1.52255e-06	6.78652	7.13969	6.93511	4.39191	6.26763	4.28315	6.75751	3.38699	0.35317	-2.5432	-1.98448	-3.37052	-2.89637	-2.33765	-3.72369
VVTU4428_at	VIT_01s0011g03060	8.00638	8.0412	8.12592	7.89322	7.9102	7.71854	7.37995	8.01789	8.18151	6.26297	5.97158	6.56665	6.48816	7.17372	8.00826	5.34019	6.11375	6.25104	7.71341	7.87472	8.0144	4.08807	3.86313	3.85433	6.83703e-05	2.35762e-05	4.58895e-11	NA	0.0023962912633	8.93E-09	6.83703e-05	4.40063e-05	8.26929e-11	8.05783	7.84065	7.85978	6.26707	7.22338	5.90166	7.86751	3.93518	-0.217179	-1.59271	-1.32172	-3.93233	-1.37553	-1.10454	-3.71515
VVTU5624_at	VIT_14s0060g02360	10.4057	10.9509	11.0046	10.7277	10.6252	11.0505	10.8708	10.1135	10.4121	6.59847	6.62457	7.56357	10.0409	10.2048	9.94017	8.12015	7.19979	7.68696	10.4599	10.083	10.3224	6.59909	6.65627	6.52924	4.0203e-07	3.43538e-07	1.33176e-09	0.0024056208583	0.00011804418045	1.41E-06	3.67642e-06	8.92831e-07	4.83887e-09	10.7871	10.8011	10.4655	6.92887	10.062	7.66897	10.2885	6.59487	0.0140463	-3.53661	-2.39299	-3.69358	-3.55066	-2.40704	-3.70763
VVTU18724_s_at	VIT_01s0010g02030	4.98493	6.85181	6.92613	7.60602	7.33001	8.16726	5.89986	4.05961	5.32015	2.90752	3.18899	2.99186	5.10732	5.33476	4.52712	4.52246	3.77531	4.36558	5.79109	4.91417	5.51928	2.80755	3.26674	3.44241	0.000210929	7.7037e-05	6.6404e-05	NA	NA	NA	6.22716e-05	7.7037e-05	6.6404e-05	6.25429	7.7011	5.09321	3.02945	4.98973	4.22112	5.40818	3.17223	1.44681	-2.06376	-0.768619	-2.23595	-3.51057	-2.21543	-3.68275
VVTU19249_s_at	VIT_13s0019g00780	11.4325	11.64	11.992	11.2727	11.1879	11.5524	11.7429	10.9518	11.5731	7.5552	7.50605	9.35282	10.95	11.2957	11.0864	8.89591	8.02398	9.32001	11.1957	10.9487	11.5082	7.21664	6.18869	8.1477	1.04902e-05	4.06739e-05	2.74873e-06	0.0046272024557	0.0026743194144	0.00053235364122	3.7983e-05	6.37808e-05	6.0677e-06	11.6882	11.3377	11.4226	8.13803	11.1107	8.74663	11.2175	7.18434	-0.350514	-3.28455	-2.36406	-4.0332	-2.93403	-2.01354	-3.68269
VVTU17974_s_at	VIT_16s0098g01290	7.57705	7.50115	7.92821	8.49016	8.13978	8.1471	7.91167	7.47066	8.18417	5.82401	5.33882	6.76254	7.18188	6.81283	7.47635	6.8827	6.31447	7.01365	7.29956	7.34208	8.06026	3.97392	4.28747	5.19757	0.000495184	0.00156142	5.82734e-06	NA	NA	0.0018833634795	0.000495184	0.00156142	1.71894e-05	7.6688	8.25901	7.8555	5.97512	7.15702	6.73694	7.5673	4.48632	0.590213	-1.88038	-0.420086	-3.08098	-2.47059	-1.0103	-3.67119
VVTU29946_x_at	VIT_06s0061g01230	5.0337	5.79463	5.8115	6.30238	6.51666	6.72741	5.7848	5.24033	5.72298	4.09155	4.14608	5.35866	3.92651	4.64392	5.1713	4.3193	4.27039	4.83611	5.218	4.93801	5.56634	2.71144	2.25488	2.80292	0.000206051	0.00474268	2.74784e-06	NA	NA	0.000540739712	7.48248e-05	0.00474268	1.16305e-05	5.54661	6.51548	5.5827	4.53209	4.58058	4.47527	5.24079	2.58975	0.968871	-1.05061	-0.105306	-2.65104	-2.01948	-1.07418	-3.61991
VVTU7420_at	VIT_15s0046g01410	7.46756	7.8653	8.23888	8.46398	7.97834	8.29168	7.87563	7.32446	7.88162	5.62561	5.97064	6.64882	6.538	6.99242	7.63779	6.07689	5.91856	6.19643	7.38337	7.09858	7.8899	4.00778	4.27916	4.39291	1.26478e-05	0.000222444	2.2436e-07	NA	NA	0.00028715557682	1.26478e-05	0.000222444	1.01237e-06	7.85725	8.24467	7.6939	6.08169	7.05607	6.06396	7.45728	4.22662	0.387421	-1.61221	-0.992107	-3.23067	-1.99963	-1.37953	-3.61809
VVTU13248_at	VIT_13s0147g00100	7.68229	8.03628	8.31044	7.82316	7.7129	8.14904	7.86721	7.61514	8.18455	4.83611	3.75171	5.41924	7.31409	7.5616	8.37788	5.6617	5.06398	5.81846	7.81729	7.85081	8.25892	4.82199	3.83477	4.08337	1.96296e-05	8.18987e-06	1.4649e-07	0.0030130652429	0.00068784179659	1.43E-05	4.4334e-05	1.29985e-05	2.15838e-07	8.00967	7.89503	7.88897	4.66902	7.75119	5.51471	7.97567	4.24671	-0.114637	-3.21994	-2.23648	-3.72896	-3.10531	-2.12184	-3.61433
VVTU6893_s_at	VIT_15s0046g02000	2.84978	3.18057	2.75615	5.42501	7.63084	7.05694	2.81149	2.80022	2.87131	3.23523	2.89216	2.72371	2.64955	2.81973	2.62198	3.21032	3.10295	2.76456	2.75615	2.96135	2.64279	2.87046	3.24138	2.76405	0.000308878	0.00010099	0.000103618	NA	0.011617814611	0.013581056823	0.000635169	0.000734724	0.000836181	2.92883	6.70427	2.82767	2.95037	2.69709	3.02594	2.78677	2.95863	3.77543	0.122695	0.328858	0.171865	-3.65274	-3.44657	-3.60357
VVTU12134_x_at	VIT_09s0002g05180	7.70915	7.20163	7.44439	9.00329	8.94112	8.48491	7.66432	7.45963	7.5181	5.59111	5.61286	5.93896	6.98208	7.51408	7.19067	7.12638	7.20367	7.15887	7.84377	7.34915	7.37179	5.73328	4.75865	5.36052	0.000190265	1.09869e-06	1.08778e-05	NA	3.71E-05	0.00036503727792	0.000159016	1.51291e-06	1.6561e-05	7.45172	8.80977	7.54735	5.71431	7.22894	7.16297	7.52157	5.28415	1.35805	-1.83304	-0.065971	-2.23742	-3.1911	-1.42402	-3.59547
VVTU38441_s_at	VIT_06s0004g04270	9.74255	10.3413	10.487	10.4352	10.574	11.0216	10.2969	9.51086	9.94573	6.975	7.00425	7.8532	9.65409	9.63488	9.50013	8.40226	7.76359	8.10674	10.0228	9.63945	9.93155	6.86197	6.40376	7.06119	4.00565e-06	8.54387e-06	5.2597e-07	NA	0.0053072506729	0.00057956953912	4.00565e-06	3.59801e-05	2.32595e-06	10.1903	10.6769	9.91784	7.27748	9.59636	8.09086	9.8646	6.77564	0.486653	-2.64035	-1.5055	-3.08896	-3.127	-1.99215	-3.57562
VVTU12779_s_at	VIT_18s0001g06170	10.0166	10.064	10.1115	10.4629	9.1606	9.20615	9.72991	9.66594	10.0723	5.55523	6.30846	8.17752	9.42993	9.62856	10.0373	7.58142	7.25936	7.91048	8.61859	9.43247	10.1449	5.38236	4.21298	6.52212	0.000149933	0.000531205	4.87712e-05	0.0099185528127	0.013686079118	0.0070146600978	0.000267551	0.000654956	0.000116364	10.064	9.60988	9.82273	6.68041	9.69858	7.58375	9.39867	5.37248	-0.454122	-3.14232	-2.11483	-4.02618	-2.6882	-1.66071	-3.57206
VVTU668_x_at	VIT_13s0019g00800	9.67856	10.4242	10.119	9.72357	10.0431	10.1283	10.2462	9.71952	9.48031	6.57635	6.2442	6.972	8.66849	10.1664	9.32806	7.36435	6.85737	7.05914	10.3989	9.29604	9.15874	5.75854	6.0579	5.99911	3.3148e-05	3.39847e-07	3.66614e-07	NA	7.85E-05	0.0001556165361	3.3148e-05	7.42382e-07	1.04759e-06	10.0739	9.96499	9.81534	6.59752	9.38764	7.09362	9.61788	5.93851	-0.108921	-3.21782	-2.29402	-3.67937	-3.1089	-2.1851	-3.57044
VVTU35454_s_at	GSVIVT00002805001	6.50764	6.64725	6.49407	6.76129	6.86048	7.05211	7.09093	6.46728	6.3987	4.17205	3.83491	5.64054	6.05147	6.71095	5.63106	3.61227	3.57097	2.9931	6.43623	6.09987	6.27797	3.23413	3.18789	2.73422	8.44937e-07	0.00184632	7.00805e-09	0.0012642908369	NA	6.96E-06	4.41621e-06	0.00184632	2.55258e-08	6.54965	6.8913	6.6523	4.54917	6.13116	3.39211	6.27136	3.05208	0.341645	-2.10313	-2.73905	-3.21927	-2.44478	-3.08069	-3.56092
VVTU6480_at	VIT_18s0001g07290	6.78341	7.26128	7.0152	7.008	7.61952	7.92086	6.80122	6.99047	6.93556	5.27545	5.12613	5.77085	5.86029	6.35761	6.20082	5.12038	5.3119	4.83239	7.34673	6.9058	6.40567	4.02846	3.7213	3.81465	3.39324e-06	0.000162958	2.01058e-06	NA	NA	0.00079695449475	3.39324e-06	0.000162958	6.06735e-06	7.01996	7.51613	6.90909	5.39081	6.13957	5.08822	6.88606	3.8548	0.496167	-1.51827	-1.05135	-3.03126	-2.01444	-1.54752	-3.52743
VVTU1892_at	VIT_18s0001g09920	4.6881	6.33291	5.70235	5.91516	7.46866	7.16091	6.33675	5.28901	5.60945	3.29097	3.10243	3.75256	3.88227	5.47422	4.82598	3.43383	3.26547	3.59447	5.45576	5.51618	5.35938	3.43387	3.23037	3.02781	0.000557378	0.00159702	0.000453789	NA	NA	NA	0.000557378	0.00159702	0.000453789	5.57445	6.84824	5.74507	3.38199	4.72749	3.43125	5.44377	3.23069	1.27379	-2.36309	-1.29624	-2.21309	-3.63688	-2.57003	-3.48688
VVTU7361_at	VIT_01s0010g00510	5.00248	5.92047	5.97075	6.01613	5.79382	6.36367	5.53997	5.51564	6.11179	3.44068	3.41803	3.5368	4.39699	5.38284	5.67995	3.98134	4.3044	4.38758	6.20678	5.60192	5.73263	2.72707	2.98553	2.65001	0.000490927	2.30326e-05	2.73646e-06	NA	0.0023016267888	0.0002131671002	0.000490927	4.25531e-05	3.98164e-06	5.63124	6.05787	5.72246	3.46517	5.15326	4.22444	5.84711	2.78754	0.426635	-2.25729	-0.928822	-3.05957	-2.68393	-1.35546	-3.48621
VVTU3154_s_at	GSVIVT00002805001	6.5473	6.54782	6.45998	6.75489	6.94719	7.10657	7.25122	6.16906	6.35091	4.68582	3.8771	5.46541	6.19518	6.75699	5.78569	3.69977	3.27648	3.29558	6.48458	6.06229	6.18994	3.62607	3.20004	2.72915	4.52924e-07	0.00156461	1.52217e-07	0.00042734543732	NA	0.00014282092826	1.85502e-06	0.00156461	5.91227e-07	6.51837	6.93622	6.5904	4.67611	6.24595	3.42394	6.2456	3.18509	0.41785	-1.91429	-2.82201	-3.06051	-2.33214	-3.23986	-3.47836
VVTU7286_at	VIT_05s0049g01970	3.9527	5.2609	4.85229	6.80604	8.1486	7.18965	4.59922	3.9898	4.26923	3.17699	3.71437	3.5291	3.89198	3.59118	4.34394	3.63554	3.72011	3.45051	4.33221	3.91683	4.27116	3.3043	3.53326	3.39877	0.000106744	8.88809e-05	5.33114e-05	NA	0.011699110478	0.011947406275	5.98289e-05	0.0004026	0.000318478	4.68863	7.38143	4.28608	3.47349	3.94237	3.60206	4.1734	3.41211	2.6928	-0.812594	-0.34031	-0.761289	-3.5054	-3.03311	-3.45409
VVTU19113_s_at	VIT_02s0236g00100	10.7573	11.1688	11.2781	11.4696	11.57	11.424	11.1922	10.9955	11.1523	9.00382	8.9919	9.82705	10.3321	10.8469	11.1676	10.3726	9.73504	10.4874	10.9935	10.8569	11.0313	7.40218	7.63438	8.77473	0.000965267	2.55256e-05	3.2341e-06	NA	0.0036368241071	0.00089695698117	0.000965267	5.68236e-05	8.51531e-06	11.0681	11.4878	11.1133	9.27426	10.7822	10.1983	10.9606	7.9371	0.419789	-1.83907	-0.583886	-3.02348	-2.25886	-1.00368	-3.44327
VVTU1420_at	VIT_17s0000g04330	5.78206	6.78712	6.08643	6.58406	7.3277	7.64802	6.64585	5.45009	5.57358	4.76628	5.02652	5.20831	4.27288	5.14387	4.66071	4.75581	4.55772	4.09206	6.62606	5.37197	5.14115	3.71927	2.90377	3.12721	4.1125e-05	0.00209261	6.75498e-05	NA	NA	NA	1.2482e-05	0.00209261	6.75498e-05	6.21854	7.1866	5.88984	5.00037	4.69249	4.46853	5.71306	3.25008	0.96806	-0.889472	-0.223959	-2.46298	-1.85753	-1.19202	-3.43104
VVTU17406_s_at	VIT_10s0003g01460	4.7156	6.11952	6.14154	6.96667	7.01977	7.29169	6.33176	5.22519	5.98129	4.03916	3.67714	3.45942	3.8418	4.79022	4.76964	3.91414	3.72877	3.63891	5.15203	5.34877	5.90767	3.40051	3.39043	3.63934	4.49023e-05	0.000375551	0.000100068	NA	0.0045310879976	0.0052455878963	1.32592e-05	0.000377982	0.000218761	5.65888	7.09271	5.84608	3.72524	4.46722	3.76061	5.46949	3.47676	1.43382	-2.12084	-0.706615	-1.99273	-3.55467	-2.14044	-3.42656
VVTU12927_at	VIT_14s0083g01100	4.98	5.44399	4.832	6.89078	6.38204	6.00816	5.91403	5.38139	5.07005	3.10963	3.20117	3.72653	4.35382	5.62695	4.47157	3.64959	3.32475	3.43142	5.54629	5.49072	5.31448	3.09231	3.66217	3.37227	0.000667527	6.99644e-05	1.6712e-05	NA	0.0006133706624	0.00016950343403	0.000667527	5.3643e-05	1.31643e-05	5.08533	6.42699	5.45515	3.34578	4.81745	3.46859	5.4505	3.37558	1.34166	-2.10938	-1.34886	-2.07492	-3.45104	-2.69052	-3.41658
VVTU7992_s_at	VIT_08s0007g08000	12.1495	12.6284	12.6412	12.6908	12.4426	12.6765	12.7815	12.1236	12.5568	10.0013	9.99526	11.4762	11.7997	12.1765	12.3049	11.6831	10.4981	10.8411	12.4779	12.0507	12.3334	9.17603	8.49361	9.43253	0.000172198	0.000344802	1.18354e-07	NA	0.012197651544	3.70E-05	0.000172198	0.000481224	2.85067e-07	12.473	12.6033	12.4873	10.4909	12.0937	11.0074	12.2873	9.03406	0.130238	-1.99636	-1.08628	-3.25324	-2.1266	-1.21652	-3.38348
VVTU7757_at	VVTU7757_at	6.01104	6.41004	6.61645	7.49691	7.29444	7.46067	6.65056	6.31046	6.59976	5.57563	5.33882	6.35963	5.56495	6.14004	6.18993	5.54619	5.68702	6.08114	6.76643	6.52603	7.09785	4.50183	3.9458	5.00914	0.000221213	0.00177794	3.47357e-05	NA	0.0097509458265	0.00028483377815	0.000102133	0.00124141	2.74188e-05	6.34584	7.41734	6.52026	5.75803	5.96498	5.77145	6.79677	4.48559	1.0715	-0.762235	-0.193525	-2.31118	-1.83373	-1.26502	-3.38268
VVTU13099_s_at	VIT_15s0046g03180	5.90107	6.73968	6.54157	7.53772	8.15457	8.05039	6.57431	6.10303	6.46408	4.85504	3.98695	4.20354	5.68806	5.83621	5.78115	5.59798	5.81833	5.33454	6.61869	6.36047	6.24883	4.10622	4.89017	4.74365	3.16323e-05	2.282e-05	2.62757e-05	NA	0.00087233793617	0.00086710702484	1.55776e-05	3.72851e-05	3.9341e-05	6.39411	7.91423	6.38047	4.34851	5.76847	5.58362	6.40933	4.58001	1.52012	-2.03196	-0.184854	-1.82932	-3.55208	-1.70497	-3.34944
VVTU5584_at	VIT_11s0052g01260	7.59513	7.70308	7.42647	8.4079	6.13916	6.65853	6.97564	7.32627	7.6952	3.35763	3.63377	4.78911	6.84667	6.88039	7.41624	4.213	3.44936	3.86999	6.3798	7.34663	7.62311	3.34213	2.97702	3.48386	8.99261e-05	0.000208736	4.07334e-05	0.0084719341368	0.006663299304	0.0035035971249	0.000183267	0.000260961	7.31514e-05	7.57489	7.06853	7.33237	3.92684	7.04777	3.84412	7.11651	3.26767	-0.506362	-3.40553	-3.20365	-3.84884	-2.89917	-2.69729	-3.34248
VVTU2751_s_at	VIT_07s0005g06160	5.09014	5.80662	6.52522	7.00915	6.43624	7.42643	5.8074	5.02448	5.42709	4.33942	4.1139	4.83087	5.02263	5.05299	5.10321	4.2803	3.91933	4.62352	5.72091	5.23217	5.69887	3.12435	3.61835	3.40535	0.000579008	0.00136434	0.000133332	NA	NA	NA	0.000579008	0.00136434	0.000133332	5.80733	6.95727	5.41965	4.42806	5.05961	4.27438	5.55065	3.38268	1.14995	-0.991591	-0.785226	-2.16797	-2.14154	-1.93517	-3.31791
VVTU2335_at	VIT_01s0010g00060	7.78865	7.63046	7.30993	8.12567	7.526	7.34103	7.65808	7.67095	7.46313	5.18581	5.00335	5.72937	7.00833	7.48347	7.02025	6.08902	6.28558	5.6234	7.39819	7.62169	7.15801	4.48463	4.26881	3.79472	5.7321e-05	3.45354e-06	1.6871e-07	NA	0.00029711383862	4.66E-05	5.7321e-05	5.30961e-06	3.89605e-07	7.57635	7.66423	7.59739	5.30618	7.17068	5.99933	7.39263	4.18272	0.087886	-2.29121	-1.17135	-3.20991	-2.3791	-1.25923	-3.2978
VVTU22691_s_at	VIT_17s0000g06210	5.60755	6.24643	6.48493	7.31786	7.39921	7.35623	6.12115	5.47546	6.88294	3.22065	3.74697	4.64438	5.57569	5.65379	6.28072	4.43404	4.34762	4.62929	5.478	5.52156	6.572	4.19704	3.7931	3.45748	2.43695e-05	0.000647416	5.69719e-05	0.0031554966436	NA	0.004610342695	7.92022e-05	0.000647416	0.000157593	6.11297	7.35777	6.15985	3.87066	5.83674	4.47032	5.85719	3.81587	1.2448	-2.28919	-1.36642	-2.04131	-3.53399	-2.61122	-3.28611
VVTU12896_at	VIT_10s0003g05380	9.45957	9.40111	9.39756	9.8794	9.42922	9.30335	9.63734	9.37893	9.77172	7.19381	7.38712	7.79406	9.3308	9.15157	9.44031	8.56932	8.06546	8.3808	9.25843	9.4634	9.76764	6.17326	6.23067	6.69555	0.000201852	1.07993e-06	3.79727e-08	NA	4.78E-05	4.08E-06	0.000201852	1.18519e-06	5.67877e-08	9.41941	9.53732	9.59599	7.45833	9.30756	8.33853	9.49649	6.36649	0.11791	-2.13766	-0.969033	-3.13	-2.25557	-1.08694	-3.24791
VVTU741_s_at	VIT_08s0007g01430	7.86333	8.26319	8.75052	8.89962	8.15286	8.85785	8.46359	8.05605	8.61485	6.31713	6.17047	7.09259	8.14431	7.89374	8.10163	6.82561	5.60823	6.73988	8.08958	8.13685	8.50309	5.03952	4.90135	6.12673	0.000301314	0.000273918	1.50248e-05	NA	0.012555225469	0.0021308807437	0.000301314	0.00042925	3.19245e-05	8.29234	8.63678	8.37816	6.52673	8.04656	6.39124	8.24317	5.35587	0.344432	-1.85143	-1.65532	-2.88731	-2.19586	-1.99975	-3.23174
VVTU6590_at	VIT_15s0021g01280	7.62408	7.92902	7.66809	8.43667	7.2773	7.67201	8.14048	7.81962	7.84476	5.91356	6.14796	6.67594	7.8342	7.89981	7.63515	6.99682	5.91757	5.87754	7.41197	7.86967	7.88997	4.80638	4.45401	4.42161	0.00459272	0.000305776	5.98726e-07	NA	0.0037200066581	6.74E-05	0.00459272	0.000241315	9.72384e-07	7.7404	7.79533	7.93495	6.24582	7.78972	6.26398	7.72387	4.56067	0.0549257	-1.68913	-1.52574	-3.1632	-1.74406	-1.58067	-3.21813
VVTU25752_at	VIT_03s0038g03550	3.98276	5.31991	6.39569	6.87209	6.45245	6.51536	5.21042	4.86888	5.6033	3.6936	3.32803	3.54015	3.55832	4.2495	4.36903	3.99652	3.27233	2.89653	5.09768	4.69014	5.44491	3.46677	3.25835	3.01343	0.00147909	0.00239916	0.00113414	NA	NA	NA	0.00147909	0.00239916	0.00113414	5.23279	6.6133	5.22754	3.52059	4.05895	3.38846	5.07758	3.24618	1.38051	-1.70694	-0.670492	-1.83139	-3.08746	-2.051	-3.2119
VVTU21866_x_at	VIT_13s0019g02850	5.60289	5.97794	5.6834	6.78157	5.5795	5.7056	6.11246	6.02812	5.46772	3.56463	3.45946	2.99665	3.8189	5.55398	5.1459	3.29298	2.99913	3.24273	6.02259	6.53212	5.61494	3.06769	3.10992	3.2811	3.67393e-05	2.2543e-05	1.08622e-05	NA	0.0013628090131	0.00035836132569	3.67393e-05	3.25071e-05	1.13259e-05	5.75474	6.02222	5.86943	3.34025	4.83959	3.17828	6.05655	3.1529	0.267481	-2.52919	-1.66131	-2.90365	-2.79667	-1.92879	-3.17113
VVTU35649_at	VIT_08s0007g03710	5.92605	6.26679	6.30424	7.1173	7.19959	6.64365	6.59305	6.0084	5.95318	3.39593	4.0283	3.75671	5.06662	5.01096	5.41394	4.37183	4.2317	5.28157	5.57041	5.66973	5.95603	3.15967	3.37631	3.66715	2.64653e-05	5.34765e-06	5.6264e-07	NA	0.00031509125317	0.00028967618079	7.31764e-06	1.27432e-05	3.66421e-06	6.16569	6.98685	6.18488	3.72698	5.16384	4.62837	5.73206	3.40104	0.821156	-2.4579	-0.535474	-2.33101	-3.27905	-1.35663	-3.15217
VVTU2592_x_at	VIT_02s0025g03680	9.28767	9.71796	9.89139	9.13871	9.41901	9.88369	9.45155	9.20312	9.48902	7.77038	7.21454	8.48604	8.90981	9.28177	8.95735	7.71189	7.56299	7.76307	9.76467	9.16542	9.41125	6.90789	5.00494	6.53459	1.07613e-05	0.000845109	2.66505e-05	NA	NA	0.0020526138775	1.07613e-05	0.000845109	4.37675e-05	9.63234	9.48047	9.38123	7.82365	9.04964	7.67932	9.44711	6.14914	-0.151873	-1.55757	-1.37032	-3.29798	-1.4057	-1.21845	-3.1461
VVTU12311_at	VIT_18s0117g00340	8.13991	7.98504	7.6109	8.58241	7.35583	7.40082	8.25933	7.58058	7.70187	5.7842	6.3704	6.51428	7.54265	8.00193	7.6661	5.78627	5.66281	5.82096	7.65127	7.71063	7.83511	4.27508	4.54161	4.55655	6.59438e-05	0.00361563	9.28747e-07	0.0050660302875	NA	0.00013000750901	0.000116781	0.00361563	1.68581e-06	7.91195	7.77969	7.84726	6.22296	7.73689	5.75668	7.73234	4.45775	-0.13226	-1.6243	-1.98022	-3.27459	-1.49204	-1.84796	-3.14233
VVTU11796_at	VIT_18s0122g00330	4.05527	4.93681	4.67705	5.68996	6.09598	5.4786	5.39511	4.28737	4.5143	2.7529	3.33005	3.29839	3.57484	4.84618	3.85681	3.26145	3.46772	3.34526	5.07588	4.56786	4.52723	2.80879	2.73521	2.82111	0.00157427	0.00056822	2.24523e-05	NA	0.005501286693	0.00044260573007	0.00157427	0.000508908	2.60732e-05	4.55638	5.75485	4.73226	3.12711	4.09261	3.35814	4.72366	2.78837	1.19847	-1.60515	-0.734467	-1.93529	-2.80362	-1.93294	-3.13376
VVTU7145_at	VIT_05s0020g01820	7.83792	7.56141	7.85457	7.18781	6.85763	6.89078	8.17766	7.57711	8.09323	4.79512	4.44676	5.91068	8.17385	8.28764	8.19012	6.14342	6.02065	6.71864	8.0233	7.8834	8.29354	3.72191	4.16039	4.63114	2.89681e-05	0.000139146	5.16746e-07	0.0043471500672	0.00075469652058	0.00014345439395	0.00221325	7.23302e-05	1.05765e-05	7.7513	6.97874	7.94933	5.05085	8.2172	6.29423	8.06675	4.17115	-0.772558	-2.89848	-1.92297	-3.8956	-2.12592	-1.15041	-3.12304
VVTU624_at	VIT_07s0005g01430	7.82782	8.16006	8.23241	7.64397	8.35307	8.28095	7.71225	8.07772	8.1405	5.85057	5.95375	6.33842	6.71294	7.85092	8.09232	6.24312	6.5099	6.34268	8.19509	7.81241	7.90355	5.1578	4.43823	5.00424	0.000202364	4.86858e-06	2.02113e-07	NA	0.00068179002264	3.42E-05	0.000202364	9.54034e-06	3.79629e-07	8.07343	8.09266	7.97682	6.04758	7.55206	6.36523	7.97035	4.86676	0.0192327	-1.92925	-1.18683	-3.10359	-1.94848	-1.20606	-3.12283
VVTU2189_at	VIT_18s0001g11310	7.98033	7.81726	8.13079	8.09883	7.62625	7.9451	8.14421	7.85309	7.8661	4.98464	4.83397	6.16043	7.6954	7.93291	7.94843	5.29808	5.24871	5.58672	7.7755	7.59259	8.07371	4.6577	4.76364	4.42134	1.91629e-08	9.84835e-06	5.28875e-09	3.53E-06	0.00058120629227	1.15E-06	3.55311e-08	1.3378e-05	1.03392e-08	7.97613	7.89006	7.95446	5.32635	7.85891	5.37784	7.81394	4.61423	-0.0860677	-2.62812	-2.48107	-3.19971	-2.54205	-2.395	-3.11364
VVTU5870_at	VIT_05s0020g01530	6.61049	6.595	6.64879	7.38157	7.65396	7.45449	7.15499	6.64768	6.55257	5.47232	5.43316	5.50878	6.12881	7.02789	6.05011	5.96724	6.2279	6.11037	6.763	6.39226	6.62799	4.27546	4.54584	4.27896	0.00167935	5.34088e-06	2.31087e-08	NA	8.78E-05	2.22E-06	0.000660018	5.27124e-06	6.01442e-08	6.61809	7.49667	6.78508	5.47142	6.40227	6.10184	6.59441	4.36675	0.87858	-1.31366	-0.300434	-2.22766	-2.19224	-1.17901	-3.10624
VVTU11220_at	VIT_02s0025g01380	5.55802	5.96184	6.67471	5.60844	5.61826	5.84354	6.43873	5.53902	6.45386	3.52321	3.76472	4.52093	5.2411	5.66232	5.79814	4.2168	3.3355	3.89283	5.65758	5.38692	6.53517	2.30272	2.62344	2.42107	0.000278976	0.00037749	2.99031e-06	NA	0.0036236543413	0.00024759136231	0.000278976	0.000269477	4.48961e-06	6.06486	5.69008	6.14387	3.93628	5.56719	3.81504	5.85989	2.44908	-0.374775	-2.20759	-1.75215	-3.41081	-1.83281	-1.37737	-3.03603
VVTU4630_at	VIT_17s0000g08920	4.24943	5.05479	5.49331	6.89876	7.83252	7.29237	5.46134	4.2816	4.05433	4.01321	4.65296	4.82131	3.89476	3.93306	4.39087	4.91904	5.16609	5.40743	4.15563	4.39598	4.39425	3.4179	3.4143	4.25211	1.36884e-05	0.00107038	0.000150124	NA	NA	NA	7.58407e-05	0.000907139	6.59349e-05	4.93251	7.34122	4.59909	4.49583	4.0729	5.16419	4.31529	3.69477	2.40871	-0.103263	1.09129	-0.620517	-2.51197	-1.31742	-3.02922
VVTU5483_at	VIT_14s0030g01790	6.19918	7.06536	6.73275	6.91617	6.89472	7.45793	6.80465	6.398	6.78881	5.18078	4.42562	5.70604	5.87597	6.31074	6.23674	5.38668	5.00797	5.60052	6.53731	6.4122	6.67795	4.0505	3.55861	4.31478	6.64148e-05	0.00114414	3.8315e-06	NA	NA	0.0013971162463	6.64148e-05	0.00114414	1.16056e-05	6.66576	7.08961	6.66382	5.10415	6.14115	5.33172	6.54249	3.97463	0.423845	-1.55967	-0.809429	-2.56786	-1.98352	-1.23327	-2.9917
VVTU7584_at	VIT_18s0001g13970	6.20627	6.7068	6.39231	7.15783	7.73083	7.07926	6.81768	6.37584	6.1937	5.17581	5.27124	5.01621	5.01944	6.46429	5.60707	5.42589	5.61282	5.12076	6.91594	6.14311	5.74978	4.32243	4.58371	3.7271	0.00244788	9.48811e-05	0.00014901	NA	0.0023717286743	NA	0.00244788	0.000133804	0.00014901	6.43513	7.32264	6.46241	5.15442	5.69693	5.38649	6.26961	4.21108	0.887511	-1.30798	-0.31044	-2.05853	-2.1955	-1.19795	-2.94604
VVTU34973_at	VIT_02s0154g00500	6.01319	6.39438	6.33874	6.26316	6.3834	6.72182	6.06868	6.04302	6.39611	4.17459	4.81565	5.00917	5.57511	5.81278	6.06399	4.51593	4.50943	4.58648	5.95204	6.29215	6.08941	3.53894	3.31018	3.33658	2.38315e-06	4.32842e-05	1.5756e-08	NA	0.0073671905194	6.89E-06	2.38315e-06	0.00011142	4.17241e-08	6.24877	6.45613	6.16927	4.66647	5.81729	4.53728	6.1112	3.39523	0.207359	-1.5028	-1.28001	-2.71597	-1.71016	-1.48737	-2.92333
VVTU21245_at	VIT_00s0218g00090	7.51707	7.48212	7.30867	7.37599	7.21109	7.30704	6.94941	7.74141	7.5746	5.92991	4.88365	5.63403	6.8599	7.59287	7.60489	5.8479	6.1339	6.03439	7.38575	7.69965	7.26605	4.97129	4.31302	3.89684	3.54491e-05	4.666e-05	3.13487e-07	0.0020158709679	0.0016625066366	2.19E-05	5.11827e-05	5.46023e-05	4.06568e-07	7.43595	7.29804	7.42181	5.48253	7.35255	6.0054	7.45048	4.39372	-0.137912	-1.93928	-1.34716	-3.05677	-1.80137	-1.20924	-2.91885
VVTU8058_at	VIT_02s0025g00210	5.6135	5.88289	5.72905	6.64316	7.26974	7.03139	5.72264	5.49036	5.90802	3.97054	3.80666	4.35266	5.29756	5.47884	5.3871	5.51411	5.90582	5.29756	5.33392	5.70663	5.74677	4.06752	4.194	3.53477	5.95622e-05	3.83766e-06	6.07537e-06	NA	0.00020768344678	0.00051948903409	8.06465e-05	7.04404e-06	1.45787e-05	5.74181	6.98143	5.70701	4.04328	5.38783	5.57249	5.59578	3.93209	1.23962	-1.66372	0.18466	-1.66368	-2.90334	-1.05496	-2.9033
VVTU7878_at	VIT_08s0007g07790	7.7654	8.17801	8.3543	7.77426	7.96621	8.40618	7.97619	7.403	7.55892	6.59457	6.2359	6.83429	6.94711	7.3546	6.81661	5.73478	5.59704	5.74822	7.98839	7.35198	7.4383	5.02653	4.06756	4.82628	9.19352e-08	5.72612e-05	8.33734e-07	NA	NA	0.00063290894118	9.19352e-08	5.72612e-05	3.2079e-06	8.09924	8.04889	7.64604	6.55492	7.03944	5.69335	7.59289	4.64012	-0.0503503	-1.09112	-1.34609	-2.95277	-1.04076	-1.29574	-2.90242
VVTU39636_at	VIT_12s0034g01090	6.39175	6.28271	6.43586	6.96982	6.97078	6.74929	6.26985	6.23194	6.18365	4.98154	5.0806	5.44811	6.01144	5.73603	5.93048	5.21384	5.00869	5.06567	6.08666	6.18521	6.16956	3.45762	4.07677	3.82249	3.92797e-07	3.52871e-06	9.59529e-08	0.003973239571	0.00062355470457	3.20E-05	9.25349e-06	1.31578e-05	5.54201e-07	6.37011	6.89663	6.22848	5.17008	5.89265	5.09607	6.14714	3.78563	0.526521	-1.0584	-0.796583	-2.36151	-1.58492	-1.3231	-2.88804
VVTU20937_at	VIT_13s0067g03230	9.82923	9.95597	9.81541	9.71967	10.1215	10.2074	9.30498	9.60647	9.58828	8.73022	8.19921	8.56941	8.75882	9.49973	9.18655	8.03256	8.12673	8.07557	9.96912	9.59334	9.37017	7.18919	6.49425	7.06745	3.53484e-07	7.13722e-06	1.84147e-07	NA	NA	8.54E-05	3.53484e-07	7.13722e-06	5.32897e-07	9.86687	10.0162	9.49991	8.49961	9.14836	8.07829	9.64421	6.91696	0.149306	-1.0003	-1.07008	-2.72724	-1.1496	-1.21938	-2.87655
VVTU8423_at	VIT_05s0062g01430	7.81979	7.63578	7.73409	8.37476	8.53252	8.52787	8.28248	7.25774	7.40278	6.58275	6.75411	7.37647	7.98479	7.505	7.042	6.86698	6.71533	6.58175	7.48795	7.25628	7.63265	5.88479	4.72873	5.43384	0.00035874	0.00303406	3.2075e-05	NA	NA	NA	0.00035874	0.00303406	3.2075e-05	7.72989	8.47838	7.64767	6.90444	7.5106	6.72135	7.45896	5.34912	0.748496	-0.743226	-0.789244	-2.10984	-1.49172	-1.53774	-2.85833
VVTU33059_s_at	VIT_18s0001g06170	11.0924	11.0538	10.9013	11.4284	10.2323	10.2778	10.5997	10.8281	10.8058	7.27127	8.0705	9.1401	10.3604	11.0095	10.7593	9.44915	9.12148	9.29904	10.2704	10.5814	11.0688	7.42096	7.16794	7.68428	0.00173876	0.000243145	3.10758e-06	NA	0.010319311232	0.00049648840086	0.00173876	0.00036004	6.31762e-06	11.0158	10.6462	10.7445	8.16062	10.7098	9.28989	10.6402	7.4244	-0.369652	-2.58391	-1.41986	-3.21579	-2.21426	-1.05021	-2.84614
VVTU20102_at	VIT_12s0059g01900	2.62526	3.22085	3.52186	5.1912	5.80203	5.84859	3.24121	3.11091	2.95346	2.78948	3.19655	2.53425	2.79781	2.81276	2.8577	2.36818	2.88216	2.52994	2.94367	3.14901	3.03465	2.83015	2.35467	2.8866	9.6212e-06	2.8299e-05	1.6555e-05	0.0033111019886	0.0024710318053	0.0018267520863	8.11665e-05	0.000122304	7.36958e-05	3.12266	5.61394	3.10186	2.84009	2.82276	2.59343	3.04244	2.69047	2.49128	-0.261767	-0.229329	-0.351971	-2.75305	-2.72061	-2.84326
VVTU19767_s_at	VIT_06s0009g02550	9.94847	10.1536	10.0988	10.2068	9.95659	10.2443	10.202	10.1888	10.5194	8.64567	8.28015	9.63078	9.97805	9.96005	10.4724	9.36848	8.56728	9.4345	10.2275	10.2537	10.3967	7.43241	6.87735	8.25036	0.00575379	0.00110506	3.73763e-06	NA	0.0072332209419	0.00012371025285	0.00575379	0.000711796	3.74612e-06	10.0669	10.1359	10.3034	8.8522	10.1368	9.12342	10.2926	7.52004	0.0689707	-1.45119	-1.01341	-2.7726	-1.52016	-1.08238	-2.84157
VVTU17863_s_at	VIT_15s0046g01680	4.44617	4.26167	4.54669	6.73493	6.30918	5.75779	4.21291	4.1715	4.82163	2.85015	3.36283	3.48207	3.92986	4.01494	4.27323	3.4254	3.20908	4.04879	4.4614	4.08187	4.87001	3.45119	3.35047	3.65841	6.31466e-05	4.73365e-05	4.99912e-05	0.013066230235	0.0017003487644	0.0014235160397	0.000368518	7.98465e-05	7.68528e-05	4.41817	6.2673	4.40202	3.23168	4.07268	3.56109	4.47109	3.48669	1.84912	-1.17033	-0.511588	-0.984401	-3.01945	-2.36071	-2.83352
VVTU33865_s_at	VIT_13s0067g00330	3.58939	4.43706	4.19141	6.03247	6.59875	6.63243	5.02117	4.13379	3.38917	3.87757	3.79059	3.64061	3.17804	3.99319	3.34802	3.26649	3.27058	3.33482	4.35331	3.75112	3.5509	3.50393	3.23846	3.46005	1.51809e-05	0.000634432	2.62706e-05	0.014096103812	0.013282728728	0.0034176187117	0.000222133	0.00132897	0.000118491	4.07262	6.42122	4.18138	3.76959	3.50642	3.29063	3.88511	3.40081	2.3486	-0.411783	-0.215785	-0.484296	-2.76038	-2.56438	-2.83289
VVTU2764_s_at	VIT_09s0002g04840	3.06804	3.19999	3.45172	5.19393	5.91263	5.05152	3.62197	3.49842	3.97127	2.8142	2.89609	2.99848	2.81938	3.41526	3.68254	2.68622	2.72377	3.05848	3.60885	3.46253	3.58153	2.68285	2.91345	3.00619	7.80508e-05	2.24279e-05	1.29575e-05	0.002898207404	0.00017250820062	0.00019906834912	0.000184899	1.84249e-05	1.59762e-05	3.23992	5.38603	3.69722	2.90292	3.30573	2.82283	3.55097	2.8675	2.14611	-0.794296	-0.482901	-0.683472	-2.9404	-2.62901	-2.82958
VVTU22931_at	VIT_14s0030g01360	8.47414	8.8334	8.61279	8.41333	8.38785	8.62544	8.31274	8.98138	8.76752	6.82792	6.56779	6.67586	7.45381	8.60634	8.37792	6.93367	7.09228	6.80443	9.11422	8.89747	8.29354	6.09859	5.66126	5.5748	9.86504e-05	1.06947e-06	2.69529e-07	NA	4.20E-05	1.09E-05	9.86504e-05	1.11376e-06	2.76022e-07	8.64011	8.47554	8.68721	6.69053	8.14602	6.94346	8.76841	5.77822	-0.164573	-1.99669	-1.20256	-2.99019	-1.83211	-1.03799	-2.82562
VVTU4576_at	VIT_04s0079g00420	8.23369	8.50098	8.53058	8.58143	8.92256	8.63313	8.53937	8.02445	8.34867	7.05854	7.42262	7.46763	8.08357	8.03066	7.96664	7.0184	7.04323	7.40244	8.13687	7.95322	8.61648	5.73293	5.25068	6.12798	1.84783e-06	0.000111258	1.15018e-06	NA	NA	0.00054126427807	1.84783e-06	0.000111258	3.63332e-06	8.42175	8.71238	8.30417	7.31626	8.02696	7.15469	8.23553	5.70386	0.290625	-0.987901	-0.87227	-2.53166	-1.27853	-1.16289	-2.82229
VVTU7541_s_at	VIT_06s0009g02550	9.87617	10.1239	10.2478	10.2204	9.93441	10.26	10.2653	10.2732	10.543	8.66781	8.29645	9.52184	10.0829	10.054	10.5218	9.48959	8.66811	9.39501	10.2469	10.3463	10.499	7.71743	7.03124	8.14759	0.00175363	0.000501674	1.56499e-06	0.013288501017	0.003157699306	4.24E-05	0.00127201	0.000298744	1.40044e-06	10.0826	10.1383	10.3605	8.8287	10.2196	9.18423	10.3641	7.63209	0.055639	-1.53178	-1.03534	-2.73199	-1.58742	-1.09098	-2.78762
VVTU38181_at	VIT_09s0070g00480	6.88442	7.22464	7.16234	7.75109	8.20201	8.34476	6.93512	6.69561	6.75799	4.52829	4.19168	4.42858	5.8843	6.99686	6.0889	5.8488	5.31715	4.85644	7.06614	6.82099	6.56144	5.22904	5.13176	4.77184	0.000140304	1.36204e-07	2.98275e-06	NA	3.62E-05	0.00058359901383	0.000140304	5.87957e-07	1.13043e-05	7.09047	8.09929	6.79624	4.38285	6.32335	5.3408	6.81619	5.04421	1.00882	-2.41339	-0.982555	-1.77198	-3.42221	-1.99138	-2.7808
VVTU12321_at	VIT_18s0001g08580	9.31073	9.25752	8.74567	9.52665	8.73549	8.84726	9.16456	9.16691	8.91601	7.30114	7.21415	7.73559	8.71344	9.33826	8.8188	7.78368	8.11065	7.54368	9.16456	9.41419	8.92614	6.31897	6.40395	6.29493	0.00163729	4.90407e-05	4.44908e-07	NA	0.0021531314172	2.75E-05	0.00163729	6.38e-05	5.52001e-07	9.10464	9.03647	9.08249	7.41696	8.95683	7.81267	9.16829	6.33928	-0.0681723	-1.66554	-1.14416	-2.82901	-1.59736	-1.07599	-2.76084
VVTU6896_at	VIT_08s0007g06170	6.28079	6.84692	6.70364	7.26845	7.71364	7.66683	7.0116	6.23304	6.17945	5.54548	5.84755	5.96887	5.94203	6.52481	5.73791	5.21901	5.73053	5.34362	6.88929	6.31195	6.22526	4.87966	4.89105	4.20949	0.000126246	0.00259212	3.4016e-05	NA	NA	0.0023457588629	3.60328e-05	0.00259212	8.52177e-05	6.61045	7.54964	6.4747	5.7873	6.06825	5.43105	6.4755	4.66007	0.93919	-0.687401	-0.637195	-1.81543	-1.62659	-1.57638	-2.75462
VVTU321_at	VIT_10s0116g01630	6.64163	6.87979	7.17753	6.92401	7.09412	7.49483	6.88377	6.85967	6.92383	5.75448	6.20358	6.19084	6.45104	6.53022	6.63945	5.76612	5.73107	5.74584	6.93502	6.76078	6.80745	4.07341	4.22108	4.81676	9.98147e-06	0.000945584	1.05487e-06	NA	NA	0.00026585688347	9.98147e-06	0.000945584	2.50347e-06	6.89965	7.17099	6.88909	6.04963	6.54024	5.74768	6.83441	4.37042	0.271339	-0.839459	-0.792558	-2.464	-1.1108	-1.0639	-2.73534
VVTU12912_at	VIT_02s0025g01330	4.92609	5.03661	5.35306	6.27458	5.941	5.86976	5.65604	4.67137	4.91737	4.08572	3.41732	4.59178	4.52624	4.36084	4.50363	3.63485	3.54462	3.81391	4.59105	4.42646	5.46937	3.11787	3.23759	2.73444	1.20017e-06	0.00258999	3.85785e-05	0.0096390951612	NA	0.0047396414208	2.77188e-05	0.00258999	0.000136332	5.10525	6.02845	5.08159	4.0316	4.46357	3.66446	4.82896	3.02997	0.923193	-1.04999	-0.799109	-1.79899	-1.97318	-1.7223	-2.72219
VVTU15152_s_at	VIT_17s0000g05840	6.71798	7.71098	7.20093	7.72084	8.14487	8.43788	6.9533	7.23267	6.41375	6.28816	6.17309	5.69279	5.95334	6.68168	5.87399	6.01787	6.13336	5.21981	7.26497	7.11443	6.09909	5.22559	5.10344	4.65923	0.000166751	0.000966263	9.3866e-05	NA	NA	NA	4.97262e-05	0.000966263	9.3866e-05	7.20996	8.1012	6.86657	6.05135	6.16967	5.79035	6.82616	4.99609	0.891232	-0.815223	-0.379321	-1.83008	-1.70646	-1.27055	-2.72131
VVTU8927_at	VIT_18s0001g09580	5.92559	6.93452	7.05983	5.95209	6.84971	7.24839	6.02644	6.5909	6.88294	4.99374	4.17014	4.54307	4.83193	6.3338	6.56388	3.94276	4.26892	4.32981	6.52096	6.15445	6.42402	3.6246	4.10023	3.34151	0.000297761	0.00146467	2.80332e-05	NA	NA	0.0048418979308	0.000297761	0.00146467	6.94643e-05	6.63998	6.6834	6.50009	4.56898	5.90987	4.18049	6.36648	3.68878	0.043415	-1.93111	-1.72937	-2.6777	-1.97453	-1.77279	-2.72111
VVTU12470_at	VIT_07s0031g02270	5.87575	6.09092	5.79038	6.67307	6.8542	6.32328	6.09514	5.98976	5.4259	5.28245	4.99388	4.72466	6.07072	6.09227	5.13681	5.03282	4.44161	3.82564	6.09758	5.6529	5.29625	4.27709	2.91345	3.79066	0.000595993	0.000872036	0.000105856	NA	NA	NA	0.000595993	0.000872036	0.000105856	5.91902	6.61685	5.83693	5.00033	5.7666	4.43336	5.68224	3.6604	0.697834	-0.836601	-1.33325	-2.02184	-1.53443	-2.03108	-2.71967
VVTU27628_s_at	VIT_00s0865g00030	12.0706	12.3221	12.2206	12.0059	11.8166	12.3244	11.6708	11.7514	12.3021	10.4517	9.93205	10.9439	11.3729	12.0594	12.03	10.4563	10.5135	10.6067	12.1829	11.9942	12.4787	9.40364	9.20041	9.5236	1.87864e-05	0.000336501	2.7825e-08	0.013549096541	NA	2.11E-06	9.41891e-05	0.000336501	3.58033e-08	12.2044	12.049	11.9081	10.4426	11.8208	10.5255	12.2186	9.37588	-0.155438	-1.46552	-1.29527	-2.84271	-1.31009	-1.13983	-2.68727
VVTU27914_at	VIT_08s0007g01850	3.54271	5.49276	5.32936	5.94706	6.32235	6.92465	4.31844	4.01907	4.01907	3.33029	3.66322	3.83084	3.46754	3.9596	3.50322	3.49993	3.4963	3.81571	4.13838	3.96286	4.00728	3.05467	3.11351	2.71211	0.000327127	0.00119707	0.000963732	NA	NA	NA	0.000147458	0.000446761	0.000963732	4.78828	6.39802	4.11886	3.60812	3.64346	3.60398	4.03618	2.96009	1.60974	-0.510747	-0.0394753	-1.07608	-2.12049	-1.64922	-2.68583
VVTU14978_at	VIT_06s0009g02710	6.12333	6.42617	6.65082	6.00938	6.39478	6.32048	6.42532	6.80134	6.73848	4.6487	4.55857	5.0247	5.72558	7.1551	6.87887	3.78487	4.12859	4.06535	6.54791	6.32288	6.67044	3.74957	3.43947	3.86455	3.18728e-05	4.69901e-06	6.02614e-08	0.00055632759404	4.58E-05	2.73E-06	2.60696e-05	2.79962e-06	6.31372e-08	6.40011	6.24154	6.65505	4.74399	6.58652	3.99294	6.51375	3.68453	-0.158562	-1.91106	-2.59358	-2.82922	-1.75249	-2.43502	-2.67065
VVTU22398_s_at	VIT_07s0129g00560	3.60958	4.19046	4.19565	5.76623	5.56785	5.99542	4.53344	3.63974	3.81276	2.78016	3.02543	2.86382	3.27047	3.8159	3.69565	3.49387	3.62736	3.03893	4.08643	4.0052	3.68385	3.07915	3.03439	3.00099	8.79036e-05	2.8305e-05	3.10064e-06	NA	0.0010636571867	0.00024498031162	5.41476e-05	4.77293e-05	7.50266e-06	3.99857	5.7765	3.99531	2.8898	3.59401	3.38672	3.92516	3.03817	1.77793	-1.10551	-0.207286	-0.886985	-2.88344	-1.98522	-2.66492
VVTU12493_at	VIT_00s0179g00340	5.90934	6.11572	6.49305	6.74307	6.67963	6.76677	6.84214	6.13207	6.16672	3.9225	3.82119	4.14192	5.41866	5.92072	5.9176	4.82899	4.58819	4.93727	6.67131	6.19528	6.00088	4.13673	4.38664	4.09502	1.47596e-05	6.06651e-06	1.10208e-05	NA	0.00060141236316	0.0017023050048	1.47596e-05	1.02377e-05	2.38529e-05	6.1727	6.72982	6.38031	3.96187	5.75233	4.78481	6.28916	4.20613	0.557118	-2.41844	-0.967516	-2.08303	-2.97556	-1.52463	-2.64014
VVTU18489_s_at	VIT_14s0060g02140	10.6219	10.4669	11.0364	10.6948	10.4421	10.7199	10.9013	10.3321	11.1195	8.3706	8.59947	9.7826	11.5809	10.3845	11.064	8.55713	7.9601	9.00657	9.98753	10.2819	11.2072	7.5007	7.37359	8.47214	5.4066e-05	0.000594056	1.89693e-05	0.00060657652597	0.0083165642972	0.0021943025595	3.70802e-05	0.000533162	3.71158e-05	10.7084	10.6189	10.7843	8.91756	11.0098	8.50793	10.4922	7.78215	-0.0894243	-1.86673	-2.50191	-2.71005	-1.7773	-2.41248	-2.62063
VVTU4499_at	VIT_00s1353g00010	6.97525	7.51187	7.2622	7.97514	8.95535	8.58507	7.63408	7.26577	6.60435	5.85286	5.71104	5.58376	6.20882	7.07114	5.60273	5.43906	6.41518	6.01666	7.47917	6.75455	6.63953	5.83993	5.83932	5.11241	0.000316395	0.000184788	0.000222544	NA	0.0061240743215	0.016028015192	0.000108976	0.000317303	0.0006359	7.24977	8.50519	7.16807	5.71589	6.29423	5.95697	6.95775	5.59722	1.25541	-1.45218	-0.337262	-1.36053	-2.70759	-1.59267	-2.61594
VVTU12080_s_at	VIT_01s0137g00240	4.64113	5.8755	5.96225	7.28629	7.63037	7.54231	5.71915	4.86888	5.48978	5.40834	4.57353	5.49206	5.41685	4.60828	4.33297	5.22817	4.80778	5.01848	4.65177	4.80212	5.33156	4.50453	3.98723	4.48943	0.000157776	0.00249567	0.00021183	NA	NA	NA	0.000152566	0.00195773	8.52136e-05	5.49296	7.48632	5.35927	5.15798	4.78603	5.01814	4.92848	4.32706	1.99337	-0.201296	0.232106	-0.601419	-2.19466	-1.76126	-2.59479
VVTU10261_at	VIT_07s0005g03090	6.90909	6.84728	7.09426	6.33069	6.72901	6.71775	6.55828	7.15857	7.0486	4.58111	4.30372	4.765	5.71381	6.87701	7.11854	4.73159	5.13683	5.05711	7.29137	7.01893	6.88059	3.76106	4.44767	4.21351	0.000846515	1.67478e-06	3.82525e-07	NA	6.42E-05	1.05E-05	0.000846515	1.74732e-06	3.33884e-07	6.95021	6.59248	6.92182	4.54994	6.56979	4.97518	7.06363	4.14075	-0.357727	-2.37188	-1.59461	-2.92288	-2.01415	-1.23688	-2.56515
VVTU101_s_at	VIT_03s0038g01960	5.13825	5.38933	5.106	5.65723	5.87478	6.49766	5.62375	4.46078	4.77976	3.32006	3.08117	3.74359	4.23591	4.56888	3.83905	3.95845	3.9259	3.95845	5.84643	4.56869	4.62185	3.09286	3.61063	3.06126	1.12625e-05	0.0001657	0.000234015	NA	NA	NA	3.36672e-06	0.0001657	0.000234015	5.21119	6.00989	4.95476	3.38161	4.21461	3.9476	5.01233	3.25492	0.798701	-1.57315	-0.267011	-1.75741	-2.37185	-1.06571	-2.55611
VVTU13022_s_at	VIT_11s0016g05520	6.20244	6.04588	5.42393	6.09854	4.76569	4.9617	6.44492	7.16177	6.90837	4.76924	4.60257	4.84277	5.80947	6.65315	6.73548	3.05659	2.99041	3.22117	6.34796	6.90931	6.474	3.64163	3.11351	3.46213	6.82906e-05	0.00192447	7.99508e-05	0.00026405018334	0.00076986056582	0.00017118258224	3.0098e-05	0.00059629	2.85113e-05	5.89075	5.27531	6.83835	4.73819	6.39937	3.08939	6.57709	3.40576	-0.615442	-2.10016	-3.30998	-3.17133	-1.48472	-2.69453	-2.55589
VVTU773_s_at	VIT_04s0008g01580	4.9359	4.50735	4.99889	5.59613	4.7873	5.48893	6.05225	5.47617	4.98591	3.37176	3.10019	4.14896	4.22157	5.01408	4.22856	3.10117	3.22357	3.10344	6.2682	5.08274	5.287	3.44683	3.8489	3.21568	6.51055e-05	0.00146682	0.000880817	NA	0.0045112506026	0.0026804290224	6.51055e-05	0.000678184	0.000392983	4.81405	5.29079	5.50478	3.5403	4.48807	3.14272	5.54598	3.5038	0.476741	-1.96447	-1.34535	-2.04218	-2.44122	-1.82209	-2.51892
VVTU33869_s_at	VIT_14s0036g00420	5.18304	5.84835	6.10764	6.479	7.38211	8.35463	5.48135	4.90575	4.56771	4.85815	5.22846	5.77336	4.65626	4.76628	3.91657	5.11851	4.62533	5.15272	4.79278	4.59719	4.60846	4.39526	3.03552	4.09707	0.000249013	0.0014929	0.000258049	NA	NA	NA	0.000198717	0.00136045	7.96889e-05	5.71301	7.40525	4.98494	5.28665	4.44637	4.96552	4.66615	3.84262	1.69224	0.301718	0.519151	-0.82353	-1.39052	-1.17309	-2.51577
VVTU196_at	VIT_08s0007g00820	8.2964	8.68633	8.73479	8.69177	8.8212	8.52705	9.00875	8.16341	8.29031	6.91298	6.58098	7.13658	8.81662	8.18319	8.08617	7.45778	6.92609	7.17424	8.58921	8.20427	8.32453	6.40791	5.47413	6.07965	0.000147989	3.50485e-05	8.95801e-07	NA	0.0044160624214	0.00031973041506	0.000147989	7.5461e-05	2.46622e-06	8.57251	8.68001	8.48749	6.87685	8.36199	7.18604	8.37267	5.98723	0.1075	-1.61065	-1.17596	-2.38544	-1.71815	-1.28346	-2.49295
VVTU2749_at	VIT_04s0079g00260	6.01837	6.5299	6.34724	7.18972	7.53651	7.03358	6.19565	6.45803	5.9506	5.36132	5.65934	5.19321	5.64154	6.04095	5.95974	5.70809	5.83416	5.58339	6.45486	6.66325	5.9302	5.02453	5.03554	4.51114	5.89554e-05	0.000152184	8.17085e-05	NA	0.0069913231932	0.0019402135895	2.56325e-05	0.000314662	0.000111867	6.2985	7.25327	6.20143	5.40462	5.88074	5.70855	6.34943	4.85707	0.954769	-0.796802	-0.172196	-1.49236	-1.75157	-1.12696	-2.44713
VVTU22796_s_at	VIT_00s0186g00090	6.35054	6.38081	6.2401	6.45876	6.39515	6.62516	6.54963	6.05116	6.00097	4.72905	5.1896	5.28369	6.43905	6.18197	5.97378	4.68886	5.03974	4.57313	6.27541	6.21621	6.21744	4.40374	3.88017	3.5962	1.65223e-06	4.13484e-05	1.74295e-07	0.00088658434702	0.013085510374	5.12E-05	5.66242e-06	0.000147854	4.13606e-07	6.32382	6.49302	6.20059	5.06745	6.19827	4.76724	6.23635	3.96004	0.169202	-1.13314	-1.43102	-2.27632	-1.30234	-1.60022	-2.44552
VVTU82_at	VIT_06s0004g00720	6.7658	7.1641	7.0816	7.37752	7.6154	7.64323	7.1842	6.87935	6.62247	5.6485	5.70148	5.93755	6.10632	6.82368	6.47197	5.34853	5.51314	5.41075	6.71289	6.56526	6.47065	4.87427	4.75114	4.54348	4.60806e-06	3.66189e-05	1.51679e-07	NA	0.003073479657	0.00017108395019	4.60806e-06	0.000105111	1.44603e-06	7.00383	7.54538	6.89534	5.76251	6.46732	5.42414	6.58293	4.72296	0.541552	-1.13283	-1.04318	-1.85997	-1.67438	-1.58474	-2.40152
VVTU24308_at	VIT_02s0154g00600	4.67318	5.88896	5.2852	5.99253	6.68553	7.28302	5.52122	4.31022	4.54749	3.42412	3.6646	4.30541	4.25893	4.08838	3.94027	3.49345	3.45407	3.82617	4.85674	4.45313	4.43248	3.48771	3.75938	3.4547	3.20214e-05	0.00189581	0.000442142	NA	NA	NA	9.95543e-06	0.00189581	0.000442142	5.28244	6.65369	4.79298	3.79805	4.09586	3.59123	4.58078	3.56726	1.37125	-0.994932	-0.504629	-1.01352	-2.36618	-1.87588	-2.38477
VVTU7582_at	VIT_14s0030g01370	7.51271	7.71449	7.63905	7.71748	7.72583	7.96833	7.65898	7.55551	8.06811	6.40645	6.2205	6.99969	7.52581	7.52898	7.75436	6.75355	6.58961	6.67438	7.84325	7.71959	8.35293	5.62695	5.74166	5.97954	4.48635e-06	0.000237864	5.98292e-07	0.0013600137256	0.0052676169118	1.28E-05	1.25892e-05	0.000248775	4.73872e-07	7.62208	7.80388	7.76087	6.54221	7.60305	6.67251	7.97192	5.78272	0.181799	-1.21866	-0.930538	-2.18921	-1.40046	-1.11234	-2.371
VVTU20610_at	VIT_11s0016g02970	5.51617	6.22029	5.66205	5.7414	5.68061	6.3217	5.98326	5.86415	5.64988	4.51319	3.70932	4.43156	4.73736	5.14219	5.15725	3.96234	3.71685	3.85508	5.7836	5.90628	5.32628	3.69834	3.15556	3.43693	1.09035e-06	0.000155978	4.57519e-06	NA	0.0064038891776	0.00090124114373	1.09035e-06	0.00021637	1.04842e-05	5.7995	5.91457	5.83243	4.21802	5.01227	3.84476	5.67205	3.43028	0.115067	-1.61441	-1.16751	-2.24177	-1.72947	-1.28258	-2.35684
VVTU32056_s_at	VIT_02s0025g02410	3.85118	4.31247	3.83701	6.10756	5.57873	5.74847	4.45703	4.06917	4.05546	3.19026	3.14696	3.50563	3.549	4.13111	3.67193	3.64384	3.23811	3.4581	4.26006	3.75128	4.3817	3.41803	3.79037	3.556	1.8786e-05	9.07398e-06	3.90622e-05	0.0040040192706	0.00017395892768	0.0010191496102	0.00011097	1.06079e-05	6.74274e-05	4.00022	5.81159	4.19388	3.28095	3.78401	3.44668	4.13101	3.58814	1.81137	-0.912935	-0.33733	-0.542879	-2.72431	-2.1487	-2.35425
VVTU24183_at	VIT_17s0000g04640	8.49874	8.86362	8.92044	8.65386	8.61854	8.76517	9.02571	8.55335	9.24695	6.90146	7.04073	7.69303	8.67953	8.62337	9.21288	7.47736	6.62397	7.61915	8.67349	8.58036	9.23313	6.19233	6.08152	6.9166	0.000192954	5.61623e-05	2.94777e-06	0.0032499167231	0.0006937918309	0.00013354770708	0.000172744	4.03016e-05	3.37042e-06	8.76094	8.67919	8.942	7.21174	8.83859	7.24016	8.82899	6.39682	-0.0817447	-1.73026	-1.59843	-2.43218	-1.64852	-1.51669	-2.35043
VVTU980_s_at	VIT_01s0026g02340	8.98419	8.79787	8.77041	9.11559	9.1521	8.73139	8.71776	8.75547	8.78965	7.13406	7.093	7.26971	8.33956	8.59845	8.38929	7.17135	7.21261	7.24638	8.62597	8.55252	8.73502	6.58568	6.37944	6.37216	2.55919e-07	1.00611e-07	9.12932e-09	0.0055035260564	4.91E-05	7.82E-06	3.91698e-06	2.91671e-07	3.14924e-08	8.85083	8.99969	8.75429	7.16559	8.44243	7.21011	8.63783	6.44576	0.148867	-1.5887	-1.23232	-2.19208	-1.73757	-1.38119	-2.34095
VVTU40196_at	VIT_00s1291g00010	6.12798	6.3985	6.07467	6.67141	6.38499	6.69308	6.25775	6.34724	6.37517	5.57704	5.45581	5.96387	6.25619	6.00575	5.97378	4.49562	4.32719	4.17899	5.48335	6.40864	6.4221	4.25352	4.06533	4.15849	1.10187e-06	0.00412722	1.31547e-05	0.00097865756672	NA	0.0042306214964	4.63109e-06	0.00412722	4.15432e-05	6.20038	6.58316	6.32672	5.66557	6.07858	4.33393	6.1047	4.15911	0.382779	-0.661148	-1.74464	-1.94558	-1.04393	-2.12742	-2.32836
VVTU9128_at	VVTU9128_at	4.84332	5.18946	5.18642	6.1075	6.09909	5.94581	5.21641	4.71213	4.9722	3.96443	3.79389	4.01477	3.82248	4.8697	4.02946	4.15116	4.35843	3.72619	5.16111	4.51971	4.5217	3.08333	3.54412	3.53416	5.74948e-05	3.81478e-06	9.4278e-06	NA	0.00034824925139	0.0025546413738	2.07274e-05	9.13214e-06	4.40013e-05	5.07306	6.0508	4.96691	3.92436	4.24055	4.07859	4.73418	3.3872	0.977736	-1.04255	-0.161951	-1.34697	-2.02029	-1.13969	-2.32471
VVTU2217_at	VIT_15s0046g01360	10.5389	10.911	10.9344	10.7948	10.7226	11.0881	10.9305	10.6351	10.9042	8.74756	8.70622	9.48703	10.3746	10.6189	10.4632	9.98185	9.26977	9.11273	10.889	10.6317	10.6732	8.9278	8.28877	8.23424	8.86451e-05	8.53193e-06	5.76939e-07	NA	0.00059693203491	9.75E-05	8.86451e-05	1.24565e-05	1.11901e-06	10.7948	10.8685	10.8233	8.98027	10.4856	9.45478	10.7313	8.48361	0.0737777	-1.84298	-1.0308	-2.24769	-1.91676	-1.10458	-2.32147
VVTU13290_at	VIT_00s0510g00030	2.97093	3.47098	3.27968	4.2937	6.35093	5.64982	3.68001	3.24629	3.08327	2.81715	2.93406	3.07305	2.68659	2.93406	2.70594	2.52197	2.85046	2.79011	3.16225	2.98342	2.95602	2.7615	2.92915	3.08296	0.000651114	0.00672528	0.00178178	NA	NA	NA	0.000512152	0.00489454	0.00158749	3.24053	5.43148	3.33652	2.94142	2.77553	2.72085	3.03389	2.92454	2.19095	-0.395104	-0.0546817	-0.109356	-2.58606	-2.24563	-2.30031
VVTU1327_at	VIT_05s0094g01280	8.92638	9.13851	9.3687	8.68947	8.77243	8.91073	8.90351	8.63226	9.34293	7.21208	7.08536	8.24668	8.75381	8.90029	9.19378	7.33172	7.31272	7.71977	9.06644	8.72431	9.37289	6.06227	6.08369	7.10438	2.15098e-05	0.00351906	9.11857e-06	0.001383400605	NA	0.00040979956452	3.18632e-05	0.00351906	1.08729e-05	9.14453	8.79087	8.95957	7.51471	8.94929	7.45474	9.05455	6.41678	-0.353657	-1.44486	-1.49455	-2.63777	-1.0912	-1.1409	-2.28411
VVTU11988_at	VIT_01s0026g02620	6.57416	7.31461	7.51633	6.16337	6.72722	7.10133	6.63019	6.43975	6.98453	5.33011	4.13294	5.40092	6.03091	7.17831	6.90123	3.71215	3.73937	4.22539	6.97029	5.96207	6.98077	3.96448	3.86462	3.83701	3.06019e-05	0.00163394	2.1835e-05	0.003368037832	NA	0.0034499673051	6.07435e-05	0.00163394	5.05054e-05	7.13504	6.66398	6.68482	4.95466	6.70348	3.8923	6.63771	3.8887	-0.471061	-1.73017	-2.81118	-2.74901	-1.25911	-2.34012	-2.27795
VVTU31393_s_at	VIT_12s0134g00240	10.1782	10.1631	10.378	10.7087	9.27551	9.70015	9.76186	10.0575	10.1324	6.04911	7.14147	8.56357	9.24738	9.78061	10.3237	8.59859	8.23277	8.46302	9.4589	10.0394	10.1675	7.23156	6.88712	7.70066	0.00140923	0.00235778	3.39497e-05	NA	NA	0.0035815568297	0.00140923	0.00235778	6.6561e-05	10.2398	9.89478	9.98393	7.25138	9.7839	8.43146	9.88862	7.27311	-0.344967	-2.73254	-1.35244	-2.6155	-2.38758	-1.00747	-2.27054
VVTU23642_at	VIT_18s0041g00680	6.0111	5.8739	5.65965	6.02748	6.59715	6.34478	5.65467	5.63997	5.44668	4.86116	4.38288	4.6636	5.44087	6.09857	4.97142	4.82038	4.64256	4.40492	5.98472	5.51912	5.42965	4.0631	3.88448	3.60364	0.000217944	3.2703e-05	9.65902e-06	NA	NA	0.0099444222744	0.000217944	3.2703e-05	5.34134e-05	5.84821	6.32314	5.58044	4.63588	5.50362	4.62262	5.6445	3.8504	0.474924	-0.944555	-0.880999	-1.79409	-1.41948	-1.35592	-2.26902
VVTU35500_s_at	VIT_00s1677g00010	2.97888	3.5181	3.34883	4.46816	6.03441	5.68419	3.24513	3.14058	2.96358	3.03053	2.99123	3.17244	2.77314	2.88069	3.00626	2.95048	2.88845	2.78972	3.10881	3.0663	3.22416	3.1208	2.91345	2.92054	0.000317693	0.00095864	0.00106807	NA	NA	NA	0.000288652	0.00101163	0.000961664	3.28194	5.39559	3.11643	3.06473	2.8867	2.87622	3.13309	2.98493	2.11365	-0.0516953	-0.01048	-0.148164	-2.16535	-2.12413	-2.26181
VVTU5210_at	VIT_11s0037g01230	4.30575	5.91655	6.19282	5.96795	6.39647	6.4626	5.50241	4.84859	4.20253	3.7428	3.60121	3.41962	3.35047	4.71544	4.10639	3.7458	3.51414	3.59698	5.27524	4.19625	4.25612	3.07352	3.24342	3.09238	0.000786421	0.000488176	9.86416e-05	NA	NA	NA	0.000786421	0.000488176	9.86416e-05	5.47171	6.27567	4.85118	3.58788	4.05743	3.61897	4.57587	3.13644	0.803968	-1.2633	-0.438463	-1.43943	-2.06727	-1.24243	-2.2434
VVTU37664_at	GSVIVT00035108001	5.44302	5.1896	5.096	6.98271	6.74299	6.54017	5.21042	5.67731	4.0203	3.89624	3.68279	3.12173	3.72569	4.40459	3.86745	3.04815	3.83084	3.69349	4.92885	4.41671	4.13889	3.80391	3.80585	3.6851	1.13957e-06	0.000886606	2.69172e-06	NA	NA	0.01092906744	3.63861e-07	0.000886606	5.14367e-05	5.24287	6.75529	4.96934	3.56692	3.99924	3.52416	4.49482	3.76495	1.51242	-1.40242	-0.475081	-0.729861	-2.91484	-1.9875	-2.24228
VVTU38079_at	VIT_16s0050g02340	3.36172	3.79033	4.31057	5.17718	6.06156	6.01013	3.31898	3.9905	3.83701	4.64251	4.72557	3.98032	2.8402	3.18914	3.54657	3.66616	4.40932	3.74165	4.11208	3.91516	3.39034	3.88396	3.44068	3.17694	0.000105002	0.000719985	0.00265415	NA	NA	NA	0.000386889	0.0101414	0.00195081	3.82087	5.74962	3.7155	4.44947	3.19197	3.93905	3.80586	3.50053	1.92875	0.73397	0.747073	-0.305334	-1.19478	-1.18167	-2.23408
VVTU15602_at	VIT_14s0030g01400	5.5915	6.05654	5.9951	5.84969	5.91568	6.12705	5.64943	5.68019	5.97788	4.29206	4.14608	4.86537	5.50074	5.65411	5.88907	4.50418	4.23817	4.4355	5.61088	5.8572	6.00982	4.2803	3.26674	3.47992	2.58768e-06	3.50642e-05	6.35387e-06	0.002063930665	0.0059454811065	0.00075105931903	1.10162e-05	8.80447e-05	1.16752e-05	5.88105	5.96414	5.76916	4.4345	5.68131	4.39262	5.82597	3.67565	0.0830903	-1.33466	-1.28869	-2.15032	-1.41775	-1.37178	-2.23341
VVTU5790_s_at	VIT_08s0007g02620	11.3385	11.5594	11.6932	11.185	11.0248	11.3829	11.7516	11.1	11.8357	9.4934	9.41948	10.5293	11.3735	11.6715	11.7027	10.0477	9.68502	10.1354	11.7105	11.2868	11.9438	8.95387	8.92517	9.40523	1.62465e-05	0.00055665	1.32269e-06	0.0002197436327	0.0052370774688	2.93E-05	1.1533e-05	0.000405435	1.08079e-06	11.5304	11.1976	11.5624	9.81408	11.5825	9.95603	11.647	9.09476	-0.332753	-1.74835	-1.62651	-2.55228	-1.4156	-1.29376	-2.21953
VVTU21399_s_at	VIT_01s0010g02030	3.1026	4.08047	4.82362	5.64777	5.31706	6.29806	3.93761	3.347	3.88655	2.83939	3.23393	2.98553	3.9229	3.52595	3.47196	3.23131	3.09723	3.25111	3.58107	3.31733	3.5238	3.17715	2.86842	3.02488	0.00143403	0.00855521	0.000639019	NA	NA	NA	0.000655256	0.00855521	0.000271461	4.00223	5.7543	3.72372	3.01962	3.64027	3.19322	3.47407	3.02348	1.75207	-0.704103	-0.447052	-0.450589	-2.45617	-2.19912	-2.20266
VVTU6686_at	VIT_02s0025g04210	5.57232	5.44228	5.49555	6.15923	6.10471	6.34817	5.3363	5.69499	5.72808	5.23247	4.8473	5.26755	5.34999	5.60283	5.22154	4.27108	4.30002	4.25728	5.93597	5.727	5.5963	4.28076	4.43445	4.05807	3.98799e-07	0.000453939	1.24009e-06	5.72E-05	0.0043486232436	1.64E-05	1.17528e-06	0.000403173	1.17079e-06	5.50338	6.20404	5.58645	5.11578	5.39145	4.27613	5.75309	4.25776	0.700654	-0.47068	-1.11532	-1.49533	-1.17133	-1.81598	-2.19599
VVTU10351_at	VIT_07s0031g01990	7.81121	8.30159	8.45887	7.64341	8.25596	8.4539	7.66161	7.56689	8.08502	6.09633	6.07332	6.47346	7.43927	7.71565	8.04616	6.30857	6.37132	6.67412	7.96624	7.59845	7.65336	5.33409	5.38567	5.69717	6.28303e-05	6.19013e-05	1.14881e-06	NA	NA	0.0010568456847	6.28303e-05	6.19013e-05	4.91994e-06	8.19056	8.11776	7.77117	6.21437	7.73369	6.45134	7.73935	5.47231	-0.072803	-1.5568	-1.28235	-2.26704	-1.484	-1.20955	-2.19424
VVTU16618_s_at	VIT_06s0004g04300	11.4085	11.7897	11.8687	11.5407	11.6347	11.9548	11.4834	10.9835	11.3933	9.00893	8.8417	9.85698	11.1068	11.1707	11.0807	9.75721	9.20544	9.68378	11.2721	11.0437	11.4631	9.15511	8.78543	9.33189	5.88539e-07	6.60432e-06	1.80763e-07	0.0070473414241	0.0047550253439	0.00031370379551	7.62469e-06	2.91495e-05	9.1934e-07	11.689	11.7101	11.2867	9.23587	11.1194	9.54881	11.2597	9.09081	0.0210807	-2.05084	-1.57057	-2.16885	-2.07192	-1.59166	-2.18993
VVTU8614_at	VIT_11s0052g01200	6.3727	6.69393	5.96007	7.81304	5.85302	5.84466	5.60217	5.98976	6.18097	3.59207	3.9805	3.93295	5.42967	5.36541	5.40485	4.24378	3.91887	3.891	5.37442	6.21761	6.09542	4.11854	3.7913	3.73918	0.000103017	0.000392271	0.00046394	NA	NA	NA	0.000103017	0.000392271	0.00046394	6.34223	6.50357	5.9243	3.83517	5.39998	4.01788	5.89582	3.88301	0.16134	-2.08912	-1.38209	-2.01281	-2.25046	-1.54343	-2.17415
VVTU12008_s_at	VIT_15s0048g00790	6.65616	6.20048	6.2992	7.0281	6.12324	6.54568	6.6409	6.60128	7.08322	7.7575	8.21949	8.17416	6.77988	6.18555	6.73894	4.63023	4.02654	4.38537	6.21934	6.84965	7.32136	4.5003	4.78921	5.36376	1.53894e-05	0.000178817	0.000569562	0.00057807263082	NA	0.0033658983318	1.73185e-05	0.000178817	0.000332153	6.38528	6.56567	6.77513	8.05038	6.56812	4.34738	6.79678	4.88442	0.180393	1.27525	-2.22074	-1.91236	1.09486	-2.40114	-2.09275
VVTU5427_at	VIT_14s0030g00450	10.4116	10.763	10.8038	10.145	10.4073	10.6594	10.8116	10.6323	10.7691	9.188	9.208	9.18326	10.2116	10.8136	10.7477	8.86054	9.05218	8.488	11.0272	10.4432	10.6855	8.45211	8.27058	8.39315	2.25039e-05	6.30311e-06	7.73458e-07	0.00087274409634	9.47E-05	2.60E-05	2.62318e-05	4.54331e-06	7.46756e-07	10.6594	10.4039	10.7377	9.19309	10.591	8.80024	10.7186	8.37195	-0.255502	-1.54458	-1.79074	-2.34669	-1.28907	-1.53523	-2.09118
VVTU4588_s_at	VIT_08s0007g03030	11.2098	11.7592	11.5677	11.3642	11.5115	11.4922	11.7721	11.4472	11.9247	9.90401	9.91305	10.496	11.1614	11.3921	11.9372	10.608	9.91938	10.4687	11.7164	11.6507	11.826	9.5025	9.51281	9.77615	0.000727162	2.71337e-05	7.47033e-08	0.014910260364	0.00031580329497	1.83E-06	0.000820201	1.83774e-05	6.06606e-08	11.5122	11.456	11.7147	10.1043	11.4969	10.332	11.731	9.59715	-0.056291	-1.61033	-1.1649	-2.13387	-1.55403	-1.10861	-2.07758
VVTU16818_at	VIT_07s0005g00910	6.86448	6.8945	7.05989	6.27831	6.31509	6.60007	6.6037	6.79014	7.35299	4.56694	4.78232	5.73613	6.63316	6.57747	7.48582	5.16277	4.90545	5.74004	6.79233	6.71803	7.39656	4.26006	3.76018	5.0639	0.000749965	0.000579279	5.25678e-05	NA	0.0046665170998	0.00074868856357	0.00900486	0.0003921	4.0124e-05	6.93962	6.39783	6.91561	5.02846	6.89882	5.26942	6.96897	4.36138	-0.541796	-1.88715	-1.6294	-2.60759	-1.34535	-1.0876	-2.0658
VVTU1203_at	VIT_18s0001g14360	10.9109	11.3085	11.1195	11.4505	11.8058	11.8279	11.0226	11.1337	11.1148	10.3652	10.4856	10.7908	10.8764	11.1635	10.762	9.93581	10.0054	9.96311	10.894	11.01	11.0124	9.46859	9.47552	9.62558	1.83648e-05	0.000500845	8.98564e-07	0.0030640298358	0.011292432367	0.00016047470304	7.05819e-05	0.000743966	3.38118e-06	11.113	11.6948	11.0904	10.5472	10.934	9.96809	10.9721	9.52323	0.581775	-0.543186	-0.965859	-1.4489	-1.12496	-1.54763	-2.03068
VVTU6509_at	VIT_14s0060g00680	6.6089	6.7771	6.95672	7.04478	6.9456	6.72726	6.97181	6.70231	6.73708	5.19647	5.48103	5.48732	6.83004	6.7367	6.45257	5.64428	5.48244	5.54224	6.74234	6.55948	6.79917	4.99259	4.04058	5.35595	3.57647e-06	1.13943e-06	4.42226e-05	0.001726550295	0.00014274616493	0.0046585863134	1.23125e-05	1.98354e-06	8.87697e-05	6.78091	6.90588	6.80373	5.38827	6.6731	5.55632	6.70033	4.79637	0.124974	-1.41546	-1.11678	-1.90396	-1.54044	-1.24176	-2.02893
VVTU7830_at	VIT_09s0054g00530	5.03344	5.87979	6.35497	6.02748	5.82667	6.06756	5.64758	5.76533	5.92936	3.09849	3.33052	4.36992	4.90487	5.60627	5.41657	3.81391	3.452	4.27111	5.36586	5.5438	5.67725	3.59398	3.35165	4.25679	0.000109383	0.000184167	0.000235658	NA	0.0089326013474	NA	0.000109383	0.000284187	0.000235658	5.75607	5.9739	5.78076	3.59964	5.30924	3.84567	5.52897	3.73414	0.217834	-2.18112	-1.46356	-1.79483	-2.39895	-1.68139	-2.01266
VVTU13213_at	VIT_03s0038g03940	7.34176	7.70533	7.7147	8.25409	8.19682	8.3236	8.04997	7.4143	7.83449	6.84737	7.08881	7.35489	7.59195	7.62392	7.25295	6.62248	6.97098	7.01476	7.76857	7.3128	7.81806	6.24954	6.16427	6.4703	0.000132874	0.0020969	1.2038e-05	0.0078141069984	0.007374532968	0.000415045238	0.000314245	0.00109444	1.95732e-05	7.58726	8.25817	7.76625	7.09702	7.4896	6.8694	7.63314	6.2947	0.670905	-0.669233	-0.6202	-1.33844	-1.34014	-1.2911	-2.00935
VVTU5887_at	VIT_04s0023g00850	6.89995	6.93404	7.49981	6.70852	6.72696	7.26818	7.24671	6.6894	7.35299	5.29987	5.36392	6.06132	6.99148	6.82887	7.15191	5.53598	5.1319	5.8396	6.58808	6.8066	7.64347	4.49592	4.76113	5.15597	0.000128771	0.000524328	4.6533e-05	0.0053250760058	0.0079400355212	0.00215962809	0.000176019	0.000484427	6.19847e-05	7.11127	6.90122	7.09637	5.57504	6.99075	5.50249	7.01272	4.80434	-0.21005	-1.52133	-1.48826	-2.20838	-1.31128	-1.27821	-1.99833
VVTU1342_at	VIT_14s0060g00460	7.5326	7.4617	7.39345	7.75471	8.13842	8.20225	7.31253	7.68668	7.6204	6.97174	6.80499	6.7551	7.26197	7.27267	7.21738	6.04554	6.60386	6.21915	7.69264	7.53923	7.31719	6.38252	5.91479	5.98944	2.72988e-05	0.000218292	1.50032e-05	0.0053833884616	0.002565311101	0.00053553631125	0.0001198	0.000202785	2.67992e-05	7.46258	8.03179	7.53987	6.84394	7.25067	6.28952	7.51635	6.09558	0.569208	-0.695922	-0.961159	-1.42077	-1.26513	-1.53037	-1.98997
VVTU19060_s_at	VIT_18s0001g13230	3.35865	4.28381	4.23336	5.02508	5.24699	5.36388	3.81749	3.68322	4.00485	3.56393	2.91527	3.50998	3.61028	3.66519	3.29282	3.24119	3.277	3.31332	3.89884	3.75112	4.06421	3.42844	3.02849	3.13407	0.000140316	0.00958672	0.000278439	NA	NA	0.0087538893353	6.36024e-05	0.00958672	0.000509317	3.95861	5.21198	3.83519	3.32973	3.52276	3.27717	3.90473	3.197	1.25337	-0.505459	-0.24559	-0.707726	-1.75883	-1.49896	-1.9611
VVTU12822_at	VIT_13s0064g01340	11.1677	11.5425	11.8668	10.9708	10.6823	11.4584	11.4384	10.9052	11.3159	7.57083	7.34681	9.08468	10.7207	11.2295	11.0748	9.18717	8.38637	9.19093	11.2697	10.7194	11.1081	8.56267	8.2266	9.02613	5.09766e-05	4.21345e-05	1.41696e-05	NA	0.0025170208302	0.0027189339935	0.00011972	6.31526e-05	3.47941e-05	11.5257	11.0372	11.2198	8.00077	11.0083	8.92149	11.0324	8.60513	-0.488502	-3.21907	-2.08684	-2.42729	-2.73057	-1.59834	-1.93879
VVTU8196_s_at	VIT_08s0007g05390	6.16795	7.93629	7.9071	7.45734	8.14146	8.1996	5.78764	6.17419	6.26575	4.04957	3.78024	3.55734	4.52205	5.49237	5.50074	8.79618	9.07008	8.56844	7.10464	6.25426	6.32161	5.30022	5.01084	5.36686	0.00018758	3.34017e-06	0.000171108	6.01E-05	NA	NA	6.54925e-05	3.34017e-06	0.000171108	7.33711	7.9328	6.07586	3.79571	5.17172	8.81157	6.56017	5.22597	0.59569	-2.28015	3.63985	-1.3342	-2.87583	3.04416	-1.92989
VVTU2813_s_at	VIT_09s0054g00790	5.99283	6.61043	6.60517	6.34138	6.88354	6.90805	6.58853	5.95667	6.26932	4.82834	4.86291	5.46183	5.93479	6.07037	6.03781	5.03271	4.92704	4.81187	6.12834	6.05037	6.20097	4.36659	4.46018	4.7012	1.11602e-05	0.000391802	7.63382e-06	NA	NA	0.01064338491	1.11602e-05	0.000391802	4.78896e-05	6.40281	6.71099	6.27151	5.05103	6.01432	4.92387	6.12656	4.50932	0.308181	-1.22048	-1.09045	-1.61724	-1.52866	-1.39863	-1.92542
VVTU10987_at	VIT_05s0102g00030	4.49222	5.21819	4.59308	5.97097	5.68122	5.51338	5.15465	4.79035	4.33378	3.53403	3.00925	4.09689	3.79037	5.1129	4.40059	3.90237	3.76126	3.46825	5.09641	4.29909	4.58037	3.57476	3.71899	3.81029	0.00178483	0.00161481	0.000364675	NA	NA	0.013037668344	0.00178483	0.00161481	0.000703136	4.76783	5.72186	4.7596	3.54672	4.43462	3.71063	4.65862	3.70135	0.954027	-1.21287	-0.72399	-0.957274	-2.1669	-1.67802	-1.9113
VVTU22335_s_at	VIT_10s0003g04610	8.01177	7.76643	7.83673	7.41116	7.29013	7.47486	7.60303	7.53569	8.19577	5.91329	6.17412	6.42938	7.72142	7.53	8.05875	5.95382	5.79498	6.00567	7.73186	7.44034	8.07226	5.15656	5.33353	5.62965	1.64371e-06	9.8645e-05	2.36684e-06	0.0028913294918	NA	0.00010446797615	9.09837e-05	0.00103857	2.65513e-06	7.87164	7.39205	7.77816	6.17226	7.77006	5.91816	7.74816	5.37325	-0.479591	-1.6059	-1.8519	-2.37491	-1.12631	-1.37231	-1.89532
VVTU1425_at	VIT_11s0016g02760	6.13052	6.7482	6.48066	6.96386	6.90051	6.74218	6.75475	6.99756	6.76441	5.02658	4.91742	4.84396	6.11606	6.4081	6.3788	5.53938	5.47347	4.94648	6.84874	6.5601	6.64825	5.33134	5.0521	5.23508	0.00013492	5.60678e-06	3.82859e-05	NA	0.00013416182455	0.001602698979	0.00013492	4.93338e-06	4.78266e-05	6.45313	6.86885	6.83891	4.92932	6.30098	5.31978	6.6857	5.20617	0.415719	-1.90959	-0.981206	-1.47952	-2.32531	-1.39693	-1.89524
VVTU22509_at	VIT_13s0067g02030	5.87416	6.53899	5.85454	6.50717	6.73711	6.93839	6.68073	5.54756	5.15956	4.51596	4.92506	4.79749	4.66774	5.61058	4.85381	5.09148	4.81083	4.0928	6.00373	5.16178	5.19077	4.38832	4.28003	3.95257	0.000403783	0.000831353	1.50618e-05	NA	NA	NA	0.000403783	0.000831353	1.50618e-05	6.08923	6.72756	5.79595	4.74617	5.04404	4.66504	5.45209	4.20697	0.638329	-1.04978	-0.379007	-1.24512	-1.68811	-1.01734	-1.88345
VVTU34409_at	VIT_08s0007g04800	4.04647	4.26006	4.16359	5.27836	6.06758	5.95582	4.47948	4.18675	3.81981	4.52754	3.8866	4.49629	3.40912	3.89582	3.35503	4.3673	3.74349	3.9612	4.16333	4.37235	3.74395	4.03592	3.48354	3.97428	2.32842e-05	0.00156624	0.000234755	NA	NA	0.012959475596	4.65788e-05	0.00364487	0.000814724	4.1567	5.76725	4.16201	4.30348	3.55332	4.024	4.09321	3.83125	1.61055	0.141462	0.470676	-0.261963	-1.46909	-1.13987	-1.87251
VVTU8339_s_at	VIT_02s0154g00300	4.49503	3.87879	4.44599	5.07416	4.21598	4.01414	5.70058	4.85259	5.40664	2.98932	3.53634	3.02327	4.96404	4.70999	5.2715	3.49471	3.50851	3.29558	4.60005	5.16423	5.47272	3.21709	3.36072	3.59447	0.00134071	0.000398728	0.00165847	0.0012699765243	0.00030266232661	0.001355620498	0.000410247	0.000113458	0.000496147	4.27327	4.43476	5.31994	3.18297	4.98184	3.43293	5.079	3.39076	0.16149	-2.13696	-1.54891	-1.68824	-2.29845	-1.7104	-1.84973
VVTU11982_at	VIT_08s0007g07410	10.5159	10.652	10.9248	10.2803	10.3005	10.3978	10.8657	10.7161	11.0029	8.73986	9.05963	9.85035	10.7141	10.8192	11.0118	9.25972	8.94544	9.66719	10.7304	10.6444	10.9104	8.30411	8.07187	9.25299	8.92989e-05	0.000382133	3.86974e-05	0.00044587212763	0.0016517905816	0.00059116062658	4.40318e-05	0.000189155	3.00538e-05	10.6976	10.3262	10.8616	9.21661	10.8483	9.29078	10.7617	8.54299	-0.371331	-1.64498	-1.55755	-2.21874	-1.27365	-1.18622	-1.84741
VVTU25464_x_at	VVTU25464_x_at	4.05831	4.3515	5.07986	5.35499	4.73311	5.60079	4.56548	4.56233	4.60946	3.38924	3.43718	3.57849	3.67942	4.35335	4.05993	3.32225	3.45897	3.42346	4.71925	4.20903	4.59552	3.62985	2.92158	3.64508	0.000805741	0.002199	0.00265565	NA	NA	NA	0.000805741	0.002199	0.00265565	4.49656	5.22963	4.57909	3.4683	4.0309	3.40156	4.50793	3.39884	0.733066	-1.11078	-0.629337	-1.1091	-1.84385	-1.3624	-1.84216
VVTU11848_at	VIT_14s0060g02140	12.7556	12.5821	12.7581	12.6574	12.6888	12.6246	12.7268	12.6425	12.6589	11.5448	11.5563	11.7191	12.9257	12.5917	12.6248	11.6233	11.3001	11.4056	12.7079	12.6116	12.6295	10.7589	10.7898	10.853	5.3045e-07	1.51351e-08	2.54534e-11	3.49E-05	1.89E-06	4.60E-09	6.79032e-07	2.37838e-08	4.43954e-11	12.6986	12.6569	12.6761	11.6067	12.7141	11.443	12.6497	10.8006	-0.041639	-1.06934	-1.27106	-1.84911	-1.02771	-1.22942	-1.80747
VVTU37761_at	VVTU37761_at	9.88318	9.99852	9.7539	9.33655	9.38826	9.62466	9.76487	9.89391	10.2546	8.46048	8.36713	8.60453	9.63835	9.81133	10.0622	8.2486	8.0783	8.29932	9.90763	9.98616	9.93901	7.5794	7.77214	7.79779	3.35167e-06	1.88175e-05	3.54795e-08	0.0035987775789	0.0060212523799	2.26E-05	0.000159276	0.000657054	9.40948e-07	9.87853	9.44983	9.97114	8.47738	9.8373	8.20874	9.94426	7.71644	-0.428709	-1.49376	-1.62856	-2.22782	-1.06505	-1.19985	-1.79911
VVTU39404_at	VIT_00s2668g00010	8.36092	8.73573	9.03863	8.08728	8.46261	8.83179	8.31411	8.31171	8.58776	6.38249	6.39093	7.23623	8.0514	8.1726	8.4684	6.94488	6.65391	7.0492	8.21161	8.22903	8.41857	5.89586	6.4504	6.37476	7.96526e-05	9.1762e-05	4.74653e-06	NA	0.010298620181	0.0019896025976	7.96526e-05	0.000206134	1.56143e-05	8.71176	8.46056	8.40452	6.66989	8.2308	6.88266	8.2864	6.24034	-0.251203	-1.73464	-1.34814	-2.04606	-1.48344	-1.09693	-1.79486
VVTU20270_s_at	VIT_08s0007g05390	6.14356	7.87074	7.53587	6.98422	8.02502	8.0079	5.51188	5.96827	6.21854	3.44068	3.43531	3.47453	4.43059	5.3052	5.45909	8.51187	8.86815	8.40936	6.73638	6.03425	6.03754	5.01733	5.01852	4.8814	0.000193604	2.54591e-06	8.8617e-05	6.31E-05	NA	NA	6.63232e-05	2.54591e-06	8.8617e-05	7.18339	7.67238	5.89956	3.45017	5.06496	8.59646	6.26939	4.97242	0.488995	-2.44939	3.5315	-1.29697	-2.93838	3.0425	-1.78597
VVTU3815_at	VIT_12s0028g02240	5.82195	6.69473	6.28876	6.80714	7.45489	7.39931	6.59989	6.08211	5.96168	5.51058	5.83664	5.36728	5.23375	6.22357	5.60423	5.73779	5.76263	5.05798	6.33315	5.70681	5.61733	5.35586	5.50575	4.35036	0.00130254	0.00629405	0.00148428	NA	NA	NA	0.000518201	0.00629405	0.00148428	6.26848	7.22044	6.21456	5.5715	5.68718	5.51947	5.88576	5.07065	0.95196	-0.643062	-0.167717	-0.81511	-1.59502	-1.11968	-1.76707
VVTU5113_at	VIT_11s0037g00860	7.82207	8.53002	8.83164	8.26685	8.61351	8.20237	8.20844	8.02981	8.57175	5.81412	6.1686	7.28428	7.15269	7.78353	8.01567	9.68701	9.73122	10.2741	8.34166	7.84763	8.3019	5.82712	6.04411	7.24114	0.000119762	0.00158301	0.00090299	0.00023042069301	NA	NA	4.16502e-05	0.00158301	0.00090299	8.39458	8.36091	8.27	6.42233	7.65063	9.89744	8.16373	6.37079	-0.0336653	-1.84767	2.24681	-1.79294	-1.814	2.28048	-1.75928
VVTU13386_at	VIT_18s0001g08870	3.09097	3.43229	3.44877	4.60346	4.23826	4.68282	3.7332	3.39099	3.59612	3.30799	3.21394	3.34746	2.85792	2.99379	2.98871	3.07032	2.70805	3.19443	3.70621	3.55292	3.36352	2.81878	3.11706	2.99312	3.02707e-05	0.000109364	6.18474e-05	NA	0.00083275444738	0.00052268386098	2.53829e-05	0.00011109	5.01017e-05	3.32401	4.50818	3.57343	3.2898	2.94681	2.99094	3.54089	2.97632	1.18417	-0.283635	0.044129	-0.564564	-1.4678	-1.14004	-1.74873
VVTU12711_at	VIT_07s0005g01290	5.97933	6.64843	6.09537	6.65134	6.51092	6.42647	6.41503	5.55179	5.95268	4.95972	5.26254	5.07328	5.38995	6.518	5.84134	4.87082	5.07275	4.80141	6.0954	5.95751	5.96151	4.36834	4.63233	4.69921	0.000176243	0.000168068	5.06442e-06	NA	NA	0.0080905839748	0.000176243	0.000168068	3.23172e-05	6.24104	6.52958	5.97317	5.09851	5.91643	4.915	6.00481	4.56663	0.288534	-0.874654	-1.00143	-1.43818	-1.16319	-1.28997	-1.72671
VVTU1442_s_at	VIT_19s0014g01710	5.02477	5.59227	6.23418	6.19834	6.19015	6.61058	5.5973	4.86965	5.50209	4.25322	3.24827	4.40324	5.26021	4.5012	5.07357	4.73444	4.2907	4.63899	5.06066	4.71877	5.2977	3.7973	3.88955	4.40393	0.00120758	0.000460772	9.75202e-05	NA	NA	NA	0.00120758	0.000460772	9.75202e-05	5.61707	6.33303	5.32302	3.96825	4.94499	4.55471	5.02571	4.03026	0.715952	-1.35477	-0.390287	-0.995452	-2.07072	-1.10624	-1.7114
VVTU14483_s_at	VIT_00s0459g00030	8.75064	8.89316	8.81831	8.70444	8.63505	8.75768	8.98698	8.87341	9.0428	7.34347	7.14164	7.97291	9.1303	8.91927	8.89052	7.8428	7.36158	7.68604	8.75386	8.90544	8.93059	6.96584	6.65641	7.4812	2.12217e-06	2.40961e-05	2.1146e-06	2.49E-05	0.00029304114288	8.62E-05	1.34081e-06	1.65632e-05	2.28165e-06	8.8207	8.69905	8.96773	7.48601	8.98003	7.63014	8.8633	7.03449	-0.12165	-1.48172	-1.34989	-1.82881	-1.36007	-1.22824	-1.70716
VVTU34171_at	VIT_18s0001g01870	7.70118	7.59656	7.3318	7.95676	7.867	7.67873	7.73523	7.68784	7.20547	6.41249	6.31727	6.27425	7.32402	7.69062	6.96359	6.59619	6.94013	6.29662	7.84264	7.3695	7.1328	6.30089	5.99028	5.82759	0.000310269	2.89995e-05	2.93257e-05	NA	0.0055290895742	0.0092814728053	0.000310269	7.5881e-05	0.000100282	7.54318	7.83416	7.54284	6.33467	7.32608	6.61098	7.44831	6.03959	0.29098	-1.20818	-0.715093	-1.40873	-1.49916	-1.00607	-1.69971
VVTU21916_at	VVTU21916_at	4.67652	5.06719	4.54986	6.29941	6.5903	6.51943	5.20936	4.18224	4.10985	3.83588	4.79638	3.71889	4.40506	4.42529	3.75022	5.04757	4.95483	4.2026	4.70249	4.51345	4.16894	3.93012	5.27347	4.25322	3.97945e-05	0.00141724	0.000666271	NA	NA	NA	0.000102828	0.000718928	0.000642063	4.76452	6.46971	4.50048	4.11705	4.19352	4.735	4.46163	4.4856	1.70519	-0.383433	0.541474	0.0239793	-2.08863	-1.16372	-1.68121
VVTU16267_at	VIT_07s0031g01470	5.91998	6.27831	6.07924	6.19238	6.54468	6.46476	6.08024	6.02091	5.64516	5.0952	4.86291	4.621	5.92145	5.60225	5.47892	4.83774	5.35401	4.32852	6.1567	5.53914	5.50767	4.58888	4.16887	4.36115	7.01684e-05	4.91935e-05	1.10503e-05	NA	NA	NA	7.01684e-05	4.91935e-05	1.10503e-05	6.09251	6.40061	5.91544	4.8597	5.66754	4.84009	5.7345	4.37297	0.308097	-1.05573	-0.827452	-1.36154	-1.36383	-1.13555	-1.66963
VVTU6152_at	VIT_08s0007g02290	4.61393	5.69459	5.56401	6.15463	6.73413	6.49844	5.50765	4.94151	4.74978	5.12648	4.7704	4.56648	4.39298	4.91494	4.45324	4.33599	5.1912	4.37162	5.17663	4.56786	4.42436	4.6437	3.87502	4.16445	0.000506014	0.00376302	0.000548762	NA	NA	NA	0.000273714	0.00187826	0.000181885	5.29084	6.4624	5.06632	4.82112	4.58705	4.63294	4.72295	4.22772	1.17155	-0.245194	0.0458843	-0.495227	-1.41675	-1.12567	-1.66678
VVTU9407_at	VIT_15s0021g00530	7.24038	7.5752	7.61734	7.44176	7.49157	7.6765	7.35314	7.15861	7.40668	6.12465	6.03943	6.7785	7.25289	7.59618	7.27041	6.20723	6.29645	6.47304	7.45731	7.10657	7.47718	6.03622	5.10243	6.12171	7.76346e-06	0.000224459	5.80846e-05	0.0023129564486	NA	0.0072739206951	2.25214e-05	0.000224459	0.000131269	7.47764	7.53661	7.30615	6.31419	7.37316	6.32558	7.34702	5.75346	0.0589727	-0.991955	-1.04759	-1.59357	-1.05093	-1.10656	-1.65254
VVTU6681_at	VIT_09s0002g06030	6.98131	7.65252	7.25614	6.19704	6.55197	7.02142	6.72502	6.76907	7.67734	5.25759	4.82266	5.85346	6.8213	7.11913	7.41911	5.29617	5.64579	5.17383	6.96751	7.06877	7.5237	4.69928	4.94122	4.87452	0.000156407	0.000984818	7.02782e-05	NA	NA	NA	0.00264524	0.00843409	0.000871228	7.29666	6.59015	7.05714	5.31124	7.11985	5.37193	7.18666	4.83834	-0.706511	-1.7459	-1.74792	-2.34832	-1.03939	-1.04141	-1.64181
VVTU21909_s_at	VIT_15s0048g02610	10.4408	10.5174	10.5722	10.2894	10.2391	10.4538	10.7074	10.5358	10.7447	9.1851	9.22173	9.47257	10.1908	10.7632	10.6413	9.41128	8.99659	9.2267	10.8768	10.6093	10.6569	8.79447	8.51346	9.40994	2.08202e-05	8.18823e-07	1.37408e-05	0.00046183101897	8.55E-06	0.00013879986667	1.86345e-05	4.85093e-07	8.55045e-06	10.5101	10.3274	10.6627	9.29313	10.5318	9.21152	10.7143	8.90596	-0.182733	-1.36953	-1.32024	-1.80838	-1.18679	-1.1375	-1.62565
VVTU12067_at	VIT_17s0000g07870	8.90216	8.83043	9.20526	8.92749	8.66688	8.86315	9.06626	8.63109	8.90796	7.61397	7.44113	8.05853	9.10595	8.64775	9.16769	7.90449	7.15344	7.96405	8.5789	8.54926	9.28132	6.52819	6.9523	7.59331	0.000347273	8.87633e-05	7.99691e-05	0.0059437752116	0.0047387318119	0.0057587886051	0.000328993	0.00013383	0.000139525	8.97928	8.81918	8.86844	7.70454	8.9738	7.67399	8.80316	7.0246	-0.160107	-1.1639	-1.29981	-1.77856	-1.00379	-1.1397	-1.61845
VVTU16319_at	VIT_10s0092g00170	4.67473	5.24503	4.96758	5.55826	5.29808	5.48662	4.64705	4.44496	4.58312	3.82662	3.78027	3.87995	3.81557	4.13722	3.99227	3.45423	3.27233	3.34746	4.85614	4.23567	4.17773	3.3434	3.43779	3.11656	2.12832e-07	1.00324e-05	5.48875e-06	NA	NA	NA	5.62545e-08	1.00324e-05	5.48875e-06	4.96245	5.44765	4.55838	3.82895	3.98169	3.35801	4.42318	3.29925	0.485208	-0.729431	-0.623677	-1.12393	-1.21464	-1.10889	-1.60914
VVTU8531_at	VIT_12s0034g01000	10.7918	10.9573	11.0162	10.4868	10.4054	10.74	10.9179	10.7685	11.2835	8.9421	9.31056	10.0277	10.9337	10.7768	11.2792	9.59308	8.9674	9.65873	10.6079	10.8267	11.2394	8.45859	8.77611	9.51028	0.000122781	0.000565095	7.42171e-05	0.00094325822083	0.0034463424612	0.0014234679266	7.38744e-05	0.00033425	6.63486e-05	10.9218	10.5441	10.99	9.42679	10.9966	9.4064	10.8913	8.91499	-0.377708	-1.56317	-1.59018	-1.97636	-1.18546	-1.21247	-1.59865
VVTU3155_s_at	VIT_14s0006g02690	7.14929	7.16618	7.24942	7.78534	7.77502	7.72268	7.63041	7.37489	7.29162	6.8434	6.55605	6.81668	7.28491	7.24587	6.8471	6.60457	6.28277	6.28817	7.41533	7.33185	7.31324	6.46441	6.15124	6.54382	3.96837e-05	4.97057e-05	2.66769e-06	0.0023330015355	0.00014753374998	3.21E-05	8.5475e-05	1.96821e-05	2.25383e-06	7.1883	7.76101	7.43231	6.73871	7.12596	6.39184	7.35347	6.38649	0.572713	-0.693598	-0.734126	-0.966981	-1.26631	-1.30684	-1.53969
VVTU20479_at	VIT_03s0038g00150	2.92908	3.30254	3.11129	3.76011	4.99845	4.78506	3.18022	3.29936	3.17712	2.91738	2.75613	2.9377	2.87125	2.81632	3.0141	3.16982	3.10534	2.81112	3.15018	3.15918	3.15321	3.05746	3.03482	3.07249	0.00116722	0.00793682	0.00486457	NA	NA	NA	0.00157373	0.00497148	0.00511952	3.1143	4.51454	3.2189	2.8704	2.90056	3.02876	3.15419	3.05493	1.40023	-0.348494	0.128199	-0.0992647	-1.74873	-1.27203	-1.4995
VVTU39198_at	VIT_13s0084g00650	9.8576	9.80503	9.71064	9.54148	9.27674	9.55173	10.1303	9.54118	9.76676	7.97067	8.29864	8.76716	9.8648	9.71235	9.66243	8.45386	7.87591	8.33329	9.76957	9.49215	9.78887	7.78062	7.58507	8.25756	1.48168e-05	0.000193674	5.92291e-06	0.00036441339066	0.0019602625896	0.00028286799157	1.36939e-05	0.000135576	7.12433e-06	9.79109	9.45665	9.81273	8.34549	9.74653	8.22102	9.68353	7.87442	-0.334439	-1.46724	-1.52551	-1.80911	-1.1328	-1.19107	-1.47468
VVTU5063_s_at	VIT_12s0035g00810	7.66594	7.68112	7.60596	8.23574	7.6463	7.88373	8.07184	7.81881	7.77582	7.04687	6.80693	7.32859	7.94362	7.64648	7.6614	6.85932	6.07976	6.57759	7.79528	7.62844	7.86097	6.69354	6.23562	6.74531	0.000216815	0.00255334	8.3987e-05	0.0091554763132	0.015307188079	0.0042990193624	0.000316049	0.0017042	0.000123287	7.651	7.92192	7.88882	7.0608	7.7505	6.50556	7.76156	6.55816	0.270919	-0.828026	-1.24494	-1.20341	-1.09895	-1.51586	-1.47433
VVTU27886_at	VIT_12s0028g00530	3.70801	3.93476	3.52063	4.52427	4.8851	4.86008	3.6842	4.19982	3.91543	3.35383	3.24017	3.14822	3.2059	3.64281	3.70107	3.55815	3.14075	3.31111	3.72969	4.08095	3.86978	3.27001	3.97022	3.46727	0.000396787	0.00011063	0.00157865	NA	0.00074712142323	0.0095152703468	0.000217048	7.3947e-05	0.00143497	3.72113	4.75648	3.93315	3.24741	3.51659	3.33667	3.89348	3.56917	1.03535	-0.685741	-0.179923	-0.324308	-1.72109	-1.21527	-1.35966
VVTU15754_at	VIT_08s0007g05600	7.05538	7.19704	7.39698	7.08531	6.95383	7.06455	7.31725	7.25212	7.59299	5.87014	5.83627	6.35862	7.23015	7.42676	7.77329	5.85224	5.7633	6.05703	7.0784	7.01126	7.58731	5.61221	5.59792	5.91368	5.37254e-06	2.67118e-05	8.19554e-06	3.17E-05	0.00018958890983	0.00025604012217	2.62231e-06	1.46226e-05	8.2381e-06	7.21647	7.03456	7.38745	6.02168	7.47673	5.89086	7.22566	5.70794	-0.181903	-1.36578	-1.58588	-1.51772	-1.18388	-1.40397	-1.33582
VVTU19903_s_at	VIT_06s0004g04250	9.25562	9.64548	10.2547	9.26337	9.18403	9.77623	9.76532	9.00333	9.80896	7.26731	7.66158	8.53217	9.30737	9.43212	9.67983	8.00431	7.53954	8.39042	9.23014	8.91934	9.76536	7.55321	7.23324	8.23394	0.00156305	0.00351037	0.000711813	NA	NA	NA	0.00156305	0.00351037	0.000711813	9.71861	9.40788	9.52587	7.82035	9.47311	7.97809	9.30495	7.67346	-0.310735	-1.70552	-1.49502	-1.63148	-1.39478	-1.18428	-1.32075
VVTU5294_s_at	VVTU5294_s_at	3.66742	3.44416	3.08468	3.09858	2.71566	2.65019	5.11348	4.44185	5.667	3.07254	2.69918	2.54305	6.07067	5.26653	4.55955	2.53383	3.15492	2.50872	4.11972	5.59383	5.71232	4.17399	2.82982	2.80125	0.000204357	0.000170739	0.00372585	5.66E-05	4.72E-05	0.0013592442235	0.000132019	0.000110696	0.00548025	3.39875	2.82148	5.07411	2.77159	5.29892	2.73249	5.14196	3.26835	-0.577278	-2.30252	-2.56643	-1.8736	-1.72524	-1.98915	-1.29633
VVTU1182_s_at	VIT_18s0001g14270	4.7558	4.53086	3.80851	3.56086	3.27887	3.70986	6.55597	5.24423	7.10837	4.13856	3.19665	2.94855	7.32234	6.62915	6.36973	3.20195	3.37661	3.59447	5.10516	6.50733	7.10239	4.86681	3.51991	3.91567	2.58522e-05	0.00116152	0.00401603	6.97E-06	0.00033269764269	0.0014478433042	1.60583e-05	0.000643964	0.00564017	4.36506	3.51653	6.30285	3.42792	6.77374	3.39101	6.23829	4.1008	-0.848526	-2.87494	-3.38273	-2.1375	-2.02641	-2.53421	-1.28897
VVTU16041_at	VIT_18s0122g00920	6.45523	6.54556	6.43688	6.74177	6.763	6.81225	6.87564	6.64895	6.17077	5.5934	5.32021	5.50109	6.56588	6.77528	5.91582	5.17853	5.40972	5.23785	6.88824	6.25307	5.99608	5.73328	5.16206	5.26916	0.000223237	0.000105239	0.000405047	NA	0.0070883267471	NA	0.000223237	0.000182305	0.000405047	6.47922	6.77234	6.56512	5.47157	6.41899	5.27537	6.37913	5.38816	0.293116	-1.09355	-1.14363	-0.990967	-1.38667	-1.43674	-1.28408
VVTU29986_s_at	VIT_01s0026g01550	7.04728	6.30279	5.79895	6.35358	6.23467	6.17398	6.96464	6.78616	6.59949	8.53851	8.73966	8.76536	7.28617	7.12451	6.71854	5.47768	5.41454	5.06124	6.66867	6.9406	6.3331	5.41869	5.16175	5.21306	0.000653047	8.81385e-06	0.0017475	0.00058713177424	0.0092949288152	0.0049442060459	0.000193323	4.87734e-05	0.000788375	6.38301	6.25408	6.78343	8.68118	7.04307	5.31782	6.64746	5.2645	-0.128931	1.89774	-1.72525	-1.38296	2.02668	-1.59632	-1.25403
VVTU16058_at	VIT_07s0129g00280	6.35719	6.61129	6.82642	6.13868	6.31574	6.67748	6.07625	6.20773	6.62546	4.89489	4.58214	5.43763	6.08018	5.85182	6.3324	4.67721	4.32754	4.49637	6.11099	6.10955	6.5116	4.89481	4.74504	4.7091	3.09746e-06	0.000475351	6.7018e-06	0.0050609417922	NA	0.0032475866245	1.88979e-05	0.000475351	2.43578e-05	6.5983	6.3773	6.30315	4.97155	6.08813	4.50038	6.24405	4.78298	-0.221001	-1.3316	-1.58776	-1.46106	-1.11059	-1.36676	-1.24006
VVTU3295_at	VIT_19s0015g00530	2.89777	2.95526	2.87985	4.02224	4.03909	4.21414	3.53326	2.82391	2.81242	2.67799	3.00401	2.98496	2.97896	2.72371	2.7564	3.00964	2.70861	2.78931	2.76336	2.9201	2.76042	3.00964	2.77537	2.65001	2.43473e-06	0.000612862	1.99633e-06	0.0011199661287	0.0079068209602	0.00092719320132	2.83174e-05	0.00103231	2.21816e-05	2.91096	4.09183	3.05653	2.88899	2.81969	2.83586	2.81463	2.81167	1.18086	-0.167542	0.0161653	-0.002955	-1.34841	-1.1647	-1.18382
VVTU5665_at	VIT_06s0004g01310	6.44187	6.94621	6.59878	6.65409	6.81617	6.66358	6.85851	6.56269	6.64545	5.26414	5.93158	5.8949	6.5634	6.57927	6.63801	5.45086	5.28688	5.55247	6.67868	6.64457	6.56402	5.24807	5.36582	5.9131	1.90994e-06	0.000434792	7.14582e-05	0.00042940920702	0.011290802803	0.005183912108	4.42949e-06	0.000525889	0.000123783	6.66229	6.71128	6.68888	5.69688	6.59356	5.43007	6.62909	5.509	0.04899	-0.992008	-1.16349	-1.12009	-1.041	-1.21248	-1.16908
VVTU2993_s_at	VIT_07s0031g00920	3.41942	3.19612	3.44923	4.251	4.7245	4.84203	3.28835	2.47957	3.10545	3.20256	2.89598	3.37559	3.05358	2.92479	3.32556	3.35352	3.13855	3.03107	3.18402	3.13411	3.1304	3.41971	3.09219	3.32137	0.000100503	0.000185048	8.03431e-05	NA	NA	NA	0.00011644	0.000228049	0.000129651	3.35492	4.60584	2.95779	3.15804	3.10131	3.17438	3.14951	3.27776	1.25092	0.20025	0.0730723	0.128243	-1.05067	-1.17785	-1.12267
VVTU7305_x_at	VIT_17s0000g01110	2.76525	4.17006	4.17006	5.55212	6.43349	5.78017	3.64606	3.13746	2.80193	2.97086	2.90049	3.0121	2.63843	2.83836	2.50872	6.78114	6.69156	6.44666	3.77161	3.24807	2.91672	4.08034	4.91228	4.25322	2.35592e-05	0.000384595	0.000490874	0.012857136058	NA	NA	0.0132697	0.000238237	0.00744989	3.70179	5.92192	3.19515	2.96115	2.66184	6.63979	3.31213	4.41528	2.22013	-0.234001	3.97795	1.10314	-2.45413	1.75782	-1.11699
VVTU2037_at	VIT_15s0046g01010	5.04943	5.45611	4.83624	4.96564	5.11187	5.06673	5.22694	5.31834	5.1692	4.21229	3.89487	3.88811	4.53066	5.51194	5.27984	3.45773	3.66902	3.71253	5.40147	5.30548	4.89196	4.06945	4.02713	4.14806	0.000130455	2.09536e-05	0.000106388	0.0041071885328	0.00029862019348	0.0014816585248	0.000155101	1.53662e-05	8.34872e-05	5.11393	5.04808	5.23816	3.99843	5.10748	3.61309	5.19963	4.08155	-0.0658487	-1.23973	-1.49439	-1.11809	-1.17389	-1.42854	-1.05224
VVTU1887_at	VIT_04s0008g02680	7.40819	6.88192	7.32947	7.2951	6.74014	6.97951	6.9511	7.47171	7.14344	8.06605	8.09596	8.14433	7.46245	7.34673	7.22904	8.46527	8.32303	8.29607	7.58819	7.38686	7.17545	8.39611	7.9771	8.53677	9.85933e-05	0.00129186	0.000230889	NA	NA	NA	9.85933e-05	0.00129186	0.000230889	7.20653	7.00492	7.18875	8.10212	7.34607	8.36146	7.3835	8.30332	-0.201611	0.913368	1.01538	0.919825	1.11498	1.217	1.12144
VVTU2054_s_at	VIT_19s0014g02860	7.81231	7.57467	7.53669	7.77096	7.7731	7.39753	7.99129	7.94562	7.58948	9.73977	9.57913	8.76839	7.87657	8.02975	7.62038	8.8642	9.18653	8.78541	8.29733	7.96014	7.57573	9.15347	9.22369	8.9144	1.30233e-05	5.07081e-05	4.83832e-05	0.0059453585233	0.0088913063911	NA	4.9083e-05	0.000135065	4.83832e-05	7.64123	7.6472	7.84213	9.36243	7.84224	8.94538	7.9444	9.09719	0.00597067	1.5203	1.10315	1.15279	1.51433	1.09718	1.14682
VVTU12985_at	VIT_12s0057g01080	7.7499	6.75499	6.97975	6.35023	6.0848	5.32743	8.00738	7.60191	7.54787	7.33778	7.76931	7.73003	8.84274	7.96837	8.15647	8.26794	8.24903	8.64361	7.5176	7.52192	7.7381	7.24588	7.27531	8.05731	6.78862e-05	0.000621758	0.00186331	NA	NA	NA	2.63848e-05	0.000443547	0.00138456	7.16155	5.92082	7.71905	7.61238	8.32253	8.38686	7.59254	7.52617	-1.24072	-0.106675	0.0643287	-0.0663743	1.13405	1.30505	1.17435
VVTU8294_at	VIT_05s0062g01000	8.1742	7.7795	7.53335	6.93699	6.9548	6.95984	7.33367	7.70276	7.74345	8.28671	8.03206	8.04088	7.33517	7.78531	7.83631	7.92759	8.22311	8.282	7.61022	7.97351	7.90343	8.02766	8.06218	8.31323	0.00146295	0.000813725	0.000550738	0.0065869962353	0.0026943221332	0.012962456548	0.000932	0.00040864	0.0010129	7.82902	6.95054	7.59329	8.11988	7.65226	8.14423	7.82905	8.13436	-0.878474	0.526592	0.491972	0.305304	1.40507	1.37045	1.18378
VVTU2083_s_at	VIT_00s1995g00010	7.44853	7.22737	7.3259	5.29128	5.34927	6.19632	7.98507	7.73458	8.92164	4.24537	4.33266	5.26539	8.18539	7.72925	8.77266	8.32314	7.91807	8.71804	7.16925	8.25958	8.59853	6.69762	7.82948	7.89038	4.15597e-05	7.88782e-05	0.000989139	NA	0.015793344929	NA	2.09795e-05	0.0111045	0.00159921	7.33393	5.61229	8.21377	4.61447	8.2291	8.31975	8.00912	7.47249	-1.72164	-3.59929	0.0906543	-0.536624	-1.87765	1.81229	1.18502
VVTU38194_s_at	VIT_05s0020g01930	6.13319	5.26913	5.76475	5.65689	5.69184	5.41504	5.71195	6.1414	5.39417	6.7106	6.78032	6.62973	6.82877	6.15733	5.90955	7.15717	7.47128	7.27147	6.11367	6.17092	5.65695	7.05954	7.04494	7.04591	2.77478e-05	0.00206027	8.67139e-05	NA	NA	NA	2.77478e-05	0.00206027	8.67139e-05	5.72236	5.58792	5.74917	6.70688	6.29855	7.29997	5.98051	7.05013	-0.134433	0.957709	1.00142	1.06962	1.09214	1.13586	1.20405
VVTU4929_at	VIT_10s0003g01640	4.13139	4.27421	4.80997	4.1967	4.90537	4.68404	3.59872	4.15605	4.42685	5.48294	5.62935	5.60691	3.45822	3.91602	4.43586	5.51362	5.95904	6.02536	3.9537	4.1643	4.20142	5.25234	5.2743	6.04505	0.000356723	0.000740952	0.00147504	0.00077925818715	0.0015855235991	0.0032037840875	0.000134134	0.000284973	0.00059064	4.40519	4.59537	4.06054	5.57307	3.9367	5.83267	4.10647	5.52389	0.190184	1.51253	1.89597	1.41742	1.32234	1.70579	1.22724
VVTU28465_s_at	VVTU28465_s_at	9.59213	9.12303	9.27706	9.14485	8.73273	8.74029	8.94994	9.74774	9.27154	11.0302	10.3095	10.1127	9.62422	9.78342	9.53905	10.0375	10.6876	10.1329	9.72866	9.85462	9.61856	10.7114	10.5886	10.217	0.000152853	0.00138301	2.08305e-05	NA	NA	NA	0.000152853	0.00138301	2.08305e-05	9.33074	8.87262	9.32307	10.4841	9.6489	10.286	9.73394	10.5056	-0.458112	1.16106	0.637095	0.771694	1.61917	1.09521	1.22981
VVTU14888_s_at	VIT_18s0001g09990	10.6912	10.5135	10.4912	11.1236	11.204	10.8655	10.661	10.4933	10.3356	12.4142	12.2858	12.2907	10.9384	10.5837	10.3343	12.0982	12.3795	12.4386	10.5592	10.5773	10.5813	12.4735	12.2193	12.2126	5.69904e-05	6.36306e-07	5.02916e-07	0.00079328806066	0.00050395848491	0.00079048491376	4.32177e-05	2.97174e-05	3.28182e-05	10.5653	11.0644	10.4966	12.3302	10.6188	12.3054	10.5726	12.3018	0.499078	1.83361	1.6866	1.72922	1.33453	1.18752	1.23014
VVTU13816_at	VIT_18s0122g01440	7.14117	7.42996	7.25985	6.85845	6.90217	6.90369	6.77694	7.02775	7.18119	8.23433	8.14857	8.23343	6.92783	7.16754	7.49715	8.61165	8.45987	8.84021	7.26396	7.21025	7.26164	8.03486	8.11905	8.2655	1.85689e-05	5.70258e-06	1.43946e-06	0.0025895426888	4.24E-05	6.52E-05	3.97924e-05	4.77448e-06	2.64795e-06	7.27699	6.8881	6.99529	8.20544	7.19751	8.63724	7.24529	8.1398	-0.388891	1.21015	1.43974	0.894518	1.59905	1.82863	1.28341
VVTU3439_s_at	VIT_15s0046g03590	5.11916	4.88134	4.80232	4.63103	4.89515	5.06642	4.84199	5.37966	4.91504	6.1497	6.21284	6.075	4.81995	5.06524	4.73165	6.43869	6.90598	6.65309	5.07392	5.40113	4.77005	6.28587	6.25195	6.42654	7.92117e-07	2.34249e-05	1.2376e-05	5.97E-05	0.0054198022548	0.0040351194292	1.08772e-06	6.62668e-05	3.91233e-05	4.93428	4.8642	5.04556	6.14585	4.87228	6.66592	5.0817	6.32145	-0.070076	1.10028	1.79364	1.23975	1.17036	1.86372	1.30983
VVTU3470_s_at	VVTU28465_s_at	9.688	9.32818	9.34227	9.15335	8.59742	8.71302	8.95702	9.77413	9.29055	11.0421	10.4497	10.2137	9.66869	9.81431	9.55863	10.1962	10.7526	10.2878	9.83236	9.96934	9.77588	10.7897	10.6697	10.2448	0.000266086	0.00192796	7.97012e-05	NA	NA	NA	0.000266086	0.00192796	7.97012e-05	9.45282	8.82126	9.34057	10.5685	9.68054	10.4122	9.85919	10.5681	-0.631552	1.22791	0.731634	0.708862	1.85946	1.36319	1.34041
VVTU1767_at	VIT_15s0048g01250	3.19678	3.1193	2.9987	3.39955	3.2394	3.1485	2.93741	3.19903	3.10108	5.46727	5.12428	4.71262	2.96469	3.0288	3.01461	4.27427	4.24217	4.05499	3.35252	3.18151	2.92512	4.34854	4.79077	4.81547	7.54674e-07	9.14395e-07	3.4478e-06	1.06E-05	4.28E-05	0.00020533362641	5.04453e-07	1.02387e-06	4.48396e-06	3.10493	3.26248	3.07917	5.10139	3.0027	4.19048	3.15305	4.65159	0.157555	2.02222	1.18778	1.49854	1.86466	1.03022	1.34099
VVTU835_at	VIT_00s0479g00010	6.96318	6.73207	6.78937	7.6498	7.76535	7.36642	7.05159	6.9051	6.53905	8.62978	9.06334	8.81152	7.0968	6.84474	6.53588	8.71601	8.60733	8.76915	6.80801	6.60847	6.73207	8.7185	8.86816	8.91889	5.51753e-06	7.05916e-06	2.44677e-07	0.012270884883	0.011836811728	0.00042321240732	0.000956043	0.000883029	3.03195e-05	6.82821	7.59386	6.83191	8.83488	6.82581	8.6975	6.71618	8.83518	0.765652	2.00297	1.87169	2.119	1.23732	1.10604	1.35335
VVTU16431_at	VIT_00s0847g00010	6.41357	6.4142	6.60636	6.25603	6.84656	6.54053	5.88485	5.61	6.05558	6.83693	7.07112	6.88288	5.90966	5.90388	5.69418	6.87748	7.41775	7.11615	5.57981	5.78386	5.78635	7.19951	7.51938	6.81034	0.000106586	0.000251659	0.000109081	5.79E-05	9.49E-05	5.28E-05	2.92811e-05	7.69791e-05	3.03703e-05	6.47804	6.54771	5.85014	6.93031	5.83591	7.13713	5.71667	7.17641	0.0696637	1.08017	1.30122	1.45974	1.0105	1.23155	1.39008
VVTU7774_at	VIT_00s0218g00170	7.92417	7.87995	7.86665	7.5328	7.88632	7.65475	7.96664	7.59015	7.62697	9.29867	9.41644	9.78886	8.09925	8.08233	7.98538	8.89904	9.08761	9.48262	7.71589	7.79498	8.05315	8.94655	8.77634	9.43666	8.85168e-06	1.19665e-06	4.57236e-05	0.0088980790634	6.69E-05	0.0038156333576	4.78139e-05	1.45901e-06	8.16838e-05	7.89026	7.69129	7.72792	9.50132	8.05566	9.15642	7.85467	9.05319	-0.198968	1.7734	1.10077	1.19851	1.97237	1.29973	1.39748
VVTU4430_at	VIT_09s0002g08270	5.93775	6.1022	6.04904	6.07007	6.57969	6.0481	6.12731	6.48553	5.8138	7.67622	7.83427	7.49123	6.19171	5.92571	6.25308	8.05225	8.02074	8.08548	6.46648	6.5113	5.39956	7.64724	7.62009	7.9419	3.57407e-07	2.27979e-05	0.000267329	3.35E-05	0.0013710139486	0.0079427908283	5.28072e-07	3.28155e-05	0.00032986	6.02966	6.23262	6.14222	7.66724	6.1235	8.05282	6.12578	7.73641	0.202955	1.52502	1.92932	1.61063	1.32207	1.72636	1.40768
VVTU7189_at	VIT_16s0098g01250	7.04792	7.52697	7.70438	8.63257	9.52655	8.73423	7.50765	7.449	7.58232	10.6988	10.9491	10.5335	7.22647	7.32989	7.47255	10.0721	10.3579	10.3575	7.37937	7.23169	7.83535	10.216	10.6299	10.4543	1.08769e-05	6.26483e-06	1.15485e-05	NA	NA	NA	0.00736268	0.00105099	0.00332971	7.42642	8.96445	7.51299	10.7271	7.34297	10.2625	7.48214	10.4334	1.53803	3.21414	2.91953	2.95129	1.67612	1.3815	1.41326
VVTU9323_s_at	VIT_09s0002g02750	7.06461	6.94677	6.98668	6.5066	6.82563	6.92154	6.17061	6.86693	7.33225	8.14909	8.04881	7.76654	6.46584	6.80246	7.24121	7.39955	8.29225	8.29877	6.61654	7.3382	7.02784	8.16392	8.1901	8.21814	0.00663014	0.00772504	4.91329e-05	NA	NA	0.0064121126711	0.00663014	0.00772504	0.000111453	6.99936	6.75126	6.78993	7.98815	6.8365	7.99686	6.99419	8.19072	-0.248099	1.19822	1.16036	1.19653	1.44632	1.40845	1.44463
VVTU16181_at	VIT_06s0009g01610	5.76075	5.18189	5.23786	5.74232	5.89229	5.24818	4.9988	5.23393	4.98217	6.75867	6.93932	6.13931	5.346	5.23061	4.96478	6.47121	7.00606	6.41892	5.18425	5.45528	4.9104	6.99724	7.18748	6.40721	0.000453538	0.000550873	0.000300447	0.0016928001134	0.0012707541459	0.0015659115262	0.000212751	0.000215071	0.000159316	5.3935	5.6276	5.07163	6.61243	5.18046	6.63206	5.18331	6.86397	0.234098	1.5408	1.4516	1.68066	1.3067	1.2175	1.44656
VVTU39704_at	VIT_04s0008g02190	3.73384	3.62885	4.4371	3.92836	3.90581	3.89804	3.86525	3.60063	4.03204	5.37543	5.70028	5.1912	4.46123	4.02689	4.17012	5.21838	5.33855	5.52433	4.20664	3.61722	3.98851	5.77305	5.00927	5.32324	7.41042e-05	3.81753e-05	0.000229652	NA	0.0010538474869	0.0080971661219	7.41042e-05	3.90265e-05	0.000305651	3.93326	3.91074	3.83264	5.4223	4.21942	5.36042	3.93746	5.36852	-0.0225243	1.58966	1.141	1.43106	1.61219	1.16353	1.45359
VVTU27602_s_at	VIT_18s0089g01170	9.46603	8.2861	8.5564	8.97901	9.13868	9.02201	8.85212	9.16564	9.15918	10.5856	10.8347	10.8089	10.4149	9.30255	9.41106	11.2537	11.1065	11.4704	8.54412	9.55991	9.11934	10.6756	10.5411	11.2441	2.52741e-05	7.51505e-05	0.000982435	NA	0.0078013419966	NA	2.52741e-05	0.000158118	0.000982435	8.76951	9.04657	9.05898	10.7431	9.7095	11.2769	9.07446	10.8203	0.27706	1.68409	1.56738	1.74582	1.40703	1.29032	1.46876
VVTU21623_at	VIT_09s0002g08470	6.36094	5.76742	5.89076	5.84659	5.43105	5.26561	6.37596	6.44737	5.85822	7.01788	7.09405	6.60157	6.61345	6.4345	6.07176	6.71883	7.13786	6.99085	6.3638	6.23069	6.36001	7.5096	7.09326	7.35397	0.000275469	0.000671876	3.32975e-05	NA	NA	NA	0.000275469	0.000671876	3.32975e-05	6.00637	5.51441	6.22718	6.9045	6.37323	6.94918	6.31817	7.31894	-0.491959	0.67732	0.575945	1.00077	1.16928	1.0679	1.49273
VVTU12052_at	VIT_01s0011g01140	6.35951	6.001	5.92336	6.26152	5.98648	5.54982	6.22493	6.31297	5.98656	7.5998	6.9385	7.43731	5.82775	6.211	5.76162	7.52156	8.1076	7.78786	6.45024	6.43659	6.23402	7.76005	7.64381	7.70924	1.54534e-05	0.000540931	6.60041e-06	0.00057305582069	NA	0.010200093977	1.72901e-05	0.000540931	4.28283e-05	6.09462	5.93261	6.17482	7.3252	5.93346	7.80567	6.37362	7.70437	-0.16202	1.15038	1.87222	1.33075	1.3124	2.03423	1.49277
VVTU25431_s_at	VIT_03s0091g00560	9.94483	9.49176	9.53534	9.22814	9.16047	8.76223	9.69269	9.53092	9.39934	10.1083	10.0156	10.1907	9.89378	9.56161	9.70238	10.6654	10.7234	11.0038	9.27334	9.48362	9.70905	10.1449	10.4684	10.5235	6.69114e-05	0.00133252	0.000778362	0.0033498082518	0.0071836130118	0.0043316578079	0.000143448	0.000874764	0.000515822	9.65731	9.05028	9.54098	10.1049	9.71925	10.7975	9.48867	10.379	-0.607029	0.563908	1.07827	0.89028	1.17094	1.6853	1.49731
VVTU17315_at	VIT_05s0077g00550	6.10126	5.84105	5.82606	6.00256	5.61464	5.33659	5.95042	6.46135	5.98328	7.65291	7.59911	7.43458	6.2978	5.7778	6.1586	7.07337	6.9853	6.95934	5.93545	6.28945	5.6565	7.01715	7.33454	7.2646	0.000120969	1.26196e-05	0.000108005	NA	0.011149467965	0.015710469799	0.000120969	6.67308e-05	0.000286303	5.92279	5.65126	6.13168	7.5622	6.07807	7.006	5.96047	7.20543	-0.271527	1.43052	0.927932	1.24496	1.70204	1.19946	1.51649
VVTU22574_at	VIT_01s0011g01620	6.29168	6.86343	6.93146	6.42463	6.64793	6.30236	6.87576	6.4982	6.55438	7.4486	7.66258	7.38599	6.81891	6.85414	6.94286	8.72399	8.31295	8.40842	6.86483	6.55201	6.6619	8.13621	7.78726	8.0049	3.57479e-06	0.00192602	4.39154e-05	0.0024963273021	NA	0.0054159193622	1.46754e-05	0.00192602	9.55937e-05	6.69552	6.4583	6.64278	7.49905	6.87197	8.48178	6.69291	7.97612	-0.23722	0.856276	1.60981	1.28321	1.0935	1.84703	1.52043
VVTU11301_at	VIT_10s0003g05040	6.40475	6.7043	6.55367	6.70599	6.89998	6.31903	6.9043	6.89381	6.29557	7.85739	7.98763	7.71606	7.0012	6.78491	6.53763	8.04028	7.66439	7.92557	6.63013	6.72613	6.47194	8.25746	8.22501	8.31129	4.47761e-05	0.000107559	5.915e-07	0.010997880406	0.0096439475986	6.09E-05	0.000140901	0.000217881	9.23276e-07	6.55424	6.64167	6.69789	7.85369	6.77458	7.87675	6.6094	8.26459	0.0874247	1.1558	1.10217	1.65518	1.06837	1.01474	1.56776
VVTU16169_s_at	VIT_02s0025g04580	9.61025	9.26962	9.0232	9.22636	9.1699	8.9501	9.11021	9.55595	9.15109	11.0371	10.834	10.6521	9.46819	9.69381	9.3502	10.3361	10.6536	10.2367	9.4439	9.59945	9.07647	10.8107	10.8856	10.5901	6.2885e-05	7.8766e-06	1.33121e-05	NA	0.0008530645938	0.0031092662315	6.2885e-05	1.40636e-05	3.58524e-05	9.30102	9.11546	9.27242	10.8411	9.50407	10.4088	9.37327	10.7621	-0.185565	1.56863	0.904722	1.38886	1.7542	1.09029	1.57443
VVTU5226_at	VIT_12s0028g01120	6.32942	6.33446	6.29977	6.3944	6.24912	6.49435	6.04955	6.43661	6.28112	7.53459	7.67625	7.7381	6.60182	6.49816	6.33352	9.53459	9.60176	9.468	6.5479	6.46568	6.17319	8.28093	8.17287	7.74221	1.08661e-11	1.96875e-07	5.54912e-07	2.96E-09	8.42E-06	7.49E-05	2.22959e-11	2.05037e-07	9.73508e-07	6.32122	6.37929	6.25576	7.64965	6.47783	9.53478	6.39559	8.06534	0.0580737	1.39389	3.05695	1.66975	1.33581	2.99888	1.61167
VVTU4159_at	VIT_15s0046g02330	6.94378	6.22075	6.55082	5.9545	5.51421	5.83487	6.6405	6.88717	7.08379	7.30668	6.90099	7.63274	6.96361	6.90534	7.27169	7.49028	7.00995	7.418	6.70083	6.87914	6.98587	7.56977	7.57619	7.92656	0.00016988	0.00294217	0.000214855	NA	NA	NA	5.84834e-05	0.00294217	0.000214855	6.57178	5.76786	6.87049	7.28014	7.04688	7.30608	6.85528	7.69084	-0.803919	0.409647	0.259201	0.835556	1.21357	1.06312	1.63948
VVTU14589_s_at	VIT_15s0046g01090	3.15525	3.40708	3.27654	4.18065	4.21861	4.16879	3.16132	3.53799	3.22058	6.08587	6.18434	6.24657	3.19514	3.52759	3.23587	5.57465	4.7497	5.62518	3.33946	3.59763	3.4054	5.57465	6.05699	6.35912	3.64681e-05	8.49968e-09	1.24204e-06	NA	3.22E-05	0.0061448176958	0.00335747	9.3269e-07	0.00018871	3.27962	4.18935	3.30663	6.17226	3.31953	5.31651	3.4475	5.99692	0.909727	2.86563	1.99697	2.54942	1.9559	1.08725	1.6397
VVTU12903_at	VIT_15s0021g00960	7.66162	7.79857	7.58075	7.18799	7.05937	7.32302	7.76567	7.96098	7.34834	9.33046	9.30055	9.20563	7.60442	7.58734	7.75338	8.50351	8.20612	8.54063	7.57426	7.78779	7.55454	8.57815	8.95314	8.87196	2.74129e-05	3.30448e-06	5.41712e-06	0.00073895702177	0.00024928642167	0.00021861362894	3.80493e-05	9.04497e-06	9.81112e-06	7.68032	7.19013	7.69167	9.27888	7.64838	8.41675	7.63886	8.80109	-0.490188	1.58722	0.768369	1.16222	2.0774	1.25856	1.65241
VVTU35760_s_at	VIT_17s0000g03680	9.6584	9.02352	9.54988	9.72761	9.10428	8.89795	9.71698	9.80891	9.60891	10.5331	10.609	10.6245	10.0811	9.63519	9.79892	10.9374	10.9942	11.0943	9.77601	9.89513	9.79527	11.1026	11.1076	11.7194	2.37795e-05	0.0001057	3.08341e-05	NA	NA	NA	2.37795e-05	0.0001057	3.08341e-05	9.4106	9.24328	9.7116	10.5889	9.83841	11.0086	9.82213	11.3099	-0.167321	0.877267	1.17023	1.48773	1.04459	1.33755	1.65505
VVTU8944_x_at	VIT_18s0041g00810	8.7261	8.4808	8.39601	7.97384	6.78826	6.57456	8.48785	8.39872	8.87369	9.82622	9.84669	10.5284	8.72914	9.04648	8.93366	8.89798	9.44911	9.73305	8.92417	8.67448	9.08438	8.97631	8.89749	9.54799	0.00126885	0.000361164	0.00131562	NA	0.0087524190062	NA	0.000507139	0.000542183	0.00066848	8.5343	7.11222	8.58675	10.0671	8.90309	9.36005	8.89435	9.1406	-1.42209	1.48034	0.456959	0.246253	2.90243	1.87904	1.66834
VVTU5608_s_at	VIT_16s0050g00090	7.84158	7.6604	7.54829	7.24697	7.22737	7.00418	7.66109	7.54251	7.19623	8.67311	8.42968	8.21035	7.91792	7.84743	7.34843	9.84891	10.0137	9.70872	7.92573	7.75341	7.53303	9.18657	8.56563	8.97136	8.3075e-07	0.000257169	5.05274e-05	8.58E-05	0.0013392084753	0.0027756622677	2.77959e-06	0.000162263	0.000118297	7.68343	7.15951	7.46661	8.43772	7.70459	9.85712	7.73739	8.90785	-0.523921	0.971105	2.15253	1.17046	1.49503	2.67645	1.69438
VVTU1587_at	VIT_02s0012g01220	5.90651	6.31304	6.30571	6.23304	6.66405	6.39044	5.97877	6.06187	5.8009	7.40327	7.69348	7.58708	6.32026	5.47884	6.23121	8.71976	8.38018	8.83329	6.04794	5.92267	6.06935	7.62033	7.87256	8.42755	2.77645e-06	9.93719e-06	1.38839e-05	5.79E-05	5.74E-05	0.0001662144982	2.25341e-06	4.87134e-06	9.29575e-06	6.17509	6.42918	5.94718	7.56128	6.0101	8.64441	6.01332	7.97348	0.254089	1.6141	2.63431	1.96016	1.36001	2.38022	1.70607
VVTU10031_at	VIT_14s0171g00120	8.49648	7.80183	7.76632	7.77564	7.2067	7.50267	7.52364	8.08936	8.08033	9.4499	9.29487	8.92561	8.7944	8.23424	8.35956	8.88413	9.15644	8.84808	8.04326	8.51711	8.07731	9.4462	9.59025	9.20409	0.000439468	0.00152116	0.000129618	NA	NA	NA	0.000439468	0.00152116	0.000129618	8.02154	7.495	7.89777	9.22346	8.46273	8.96288	8.21256	9.41351	-0.52654	1.32568	0.500153	1.20095	1.85223	1.02669	1.72749
VVTU33502_at	VIT_13s0064g00270	7.14957	7.22054	7.28102	7.65948	7.37132	7.20304	7.41167	7.78922	7.30332	8.90684	8.71795	8.6283	7.23331	7.49271	7.41378	8.7762	8.94456	8.90629	7.95495	7.66569	7.44795	9.67802	9.54205	9.6596	5.13717e-07	7.8745e-06	9.44652e-08	8.72E-05	0.0030050065253	0.00016005017929	9.9455e-07	2.58201e-05	4.6174e-07	7.21705	7.41128	7.5014	8.75103	7.37994	8.87568	7.68953	9.62656	0.194234	1.24963	1.49575	1.93703	1.0554	1.30151	1.7428
VVTU33522_s_at	VIT_18s0089g01170	7.99665	6.55185	6.85277	7.31021	7.20481	7.28484	7.27521	7.59543	7.76202	9.00472	9.39627	9.40603	9.13992	7.58514	7.97632	9.78105	9.37817	10.1055	6.93994	8.05991	7.63091	9.27031	9.03906	9.97545	5.38339e-05	0.000219991	0.000541867	NA	NA	NA	5.38339e-05	0.000219991	0.000541867	7.13376	7.26662	7.54422	9.26901	8.23379	9.75492	7.54359	9.42827	0.132859	1.72479	1.52113	1.88468	1.59193	1.38827	1.75183
VVTU14806_at	VIT_17s0000g04930	5.62172	5.10685	4.78541	4.81946	4.84633	4.43897	5.82413	5.40084	4.86839	7.17426	6.993	7.19435	5.67343	5.75938	5.34772	6.8122	6.64269	6.93736	5.75711	5.55147	5.30478	7.062	6.69639	6.70254	1.35593e-05	9.30435e-05	2.18928e-05	NA	NA	NA	1.35593e-05	9.30435e-05	2.18928e-05	5.17133	4.70159	5.36445	7.12054	5.59351	6.79742	5.53779	6.82031	-0.469738	1.75609	1.20391	1.28252	2.22583	1.67364	1.75226
VVTU2409_at	VIT_11s0065g00130	9.86201	9.03469	9.01637	9.27128	9.06088	8.38039	9.31709	9.08737	9.097	10.7504	11.0498	10.8111	10.2206	9.59896	9.40904	10.7881	10.7573	11.0105	8.70958	9.13942	9.34564	10.199	10.3138	10.754	0.00013036	0.000204637	0.00720747	NA	0.009458022309	NA	0.00013036	0.000311267	0.00720747	9.30436	8.90418	9.16715	10.8704	9.74286	10.852	9.06488	10.4222	-0.400172	1.70329	1.10912	1.35735	2.10346	1.50929	1.75752
VVTU12921_s_at	VIT_11s0052g01800	8.96112	8.58994	8.54565	9.34909	8.82442	8.58257	8.73871	8.31935	8.23012	10.2348	10.0499	9.98514	9.81795	9.08109	8.69099	10.4284	10.4042	10.924	8.79009	8.64028	8.40964	10.7764	10.4031	10.8154	0.000222249	7.98656e-05	7.70663e-06	NA	0.00035942160493	0.00017394046396	0.000222249	3.75878e-05	6.68016e-06	8.6989	8.91869	8.4294	10.0899	9.19668	10.5855	8.61333	10.665	0.219788	1.66055	1.38885	2.05164	1.44076	1.16906	1.83185
VVTU750_at	VIT_18s0001g03830	7.45126	7.32327	7.39182	7.32146	7.39139	7.38931	7.25707	7.46214	7.09056	9.06084	8.79037	8.32034	7.06155	7.431	7.12604	8.51474	8.89589	8.40218	7.37663	7.25111	7.30134	9.22929	9.30992	8.86116	2.34764e-06	9.95701e-06	1.60553e-08	4.32E-05	0.00027585008035	1.16E-06	1.79699e-06	9.55361e-06	2.01235e-08	7.38878	7.36739	7.26992	8.72385	7.2062	8.60427	7.30969	9.13345	-0.0213953	1.45393	1.39807	1.82376	1.47532	1.41947	1.84516
VVTU8430_at	VIT_08s0040g03270	5.98381	5.83304	6.01617	5.71847	6.44494	6.16306	5.72642	5.80751	5.48532	7.64695	7.33643	6.79991	5.94029	5.66817	5.56254	6.89823	7.49702	7.2286	5.89433	5.75267	5.38756	7.78802	7.79615	7.48429	0.000105491	0.000178312	5.17855e-06	0.00057761768505	0.00077785816819	5.11E-05	5.44165e-05	8.54685e-05	3.10664e-06	5.94434	6.10882	5.67309	7.2611	5.72367	7.20795	5.67819	7.68948	0.164483	1.58801	1.48429	2.0113	1.42353	1.3198	1.84682
VVTU2346_at	VIT_02s0025g02590	4.35692	4.8639	4.91753	5.13236	4.81611	4.48338	4.13961	4.85857	4.48141	6.30933	5.84548	6.14676	4.29097	4.51162	4.56863	6.62174	6.6913	6.7945	5.23224	4.81385	4.61004	7.17017	6.46414	6.87317	1.08204e-06	0.000154936	1.5387e-05	1.81E-05	0.0011385265743	0.0018720981775	7.82676e-07	9.24557e-05	3.03786e-05	4.71278	4.81062	4.4932	6.10052	4.45707	6.70252	4.88538	6.83583	0.0978333	1.60733	2.24544	1.95045	1.50949	2.14761	1.85261
VVTU1775_at	VIT_04s0008g00470	9.26481	9.04885	9.13003	8.85128	8.15997	8.13968	9.44171	9.25692	9.31152	10.2543	10.508	10.5389	10.4826	9.46175	9.52062	10.4022	10.0016	10.1616	9.27036	9.37642	9.64156	10.2585	10.4356	10.973	0.00110537	3.33545e-05	0.000116104	NA	0.0039305224643	NA	0.00110537	0.000107728	0.000116104	9.14789	8.38364	9.33671	10.4337	9.82166	10.1885	9.42945	10.5557	-0.764251	1.097	0.366795	1.12627	1.86126	1.13105	1.89052
VVTU25370_at	VIT_05s0049g01420	10.1992	9.95401	9.97397	10.2055	9.91442	9.40498	10.2598	10.3182	10.0143	11.183	11.2914	11.1719	10.8776	10.475	10.3591	11.6694	11.5397	11.7633	10.0582	10.3227	10.0863	11.8759	11.8232	11.848	4.14876e-06	0.000115816	2.65287e-06	NA	NA	0.00099524502657	4.14876e-06	0.000115816	7.94197e-06	10.0424	9.84165	10.1974	11.2154	10.5706	11.6575	10.1557	11.8491	-0.200736	1.01798	1.08691	1.69332	1.21872	1.28764	1.89406
VVTU34683_s_at	VIT_19s0014g03300	3.7924	3.75632	4.0871	3.85315	4.23562	3.9605	4.12303	3.7253	3.92575	5.62834	5.826	5.7694	3.72523	4.0385	3.83905	5.82144	5.48597	5.76701	3.9605	3.73294	3.67129	6.1952	5.08175	6.20973	4.6048e-07	3.15226e-07	5.027e-05	2.52E-05	2.67E-05	0.0010542080489	5.42542e-07	4.4423e-07	4.58314e-05	3.87861	4.01643	3.92469	5.74125	3.86759	5.69148	3.78825	5.82889	0.137818	1.81656	1.82388	2.04065	1.67874	1.68606	1.90283
VVTU23036_s_at	VIT_17s0000g01910	8.08438	7.97232	8.33119	7.80232	7.49341	7.71326	8.08745	7.79211	8.17581	9.47066	9.59398	10.4198	8.56207	8.13055	8.41742	8.90923	8.60287	9.37487	7.54599	7.93093	8.50264	9.28156	9.13249	9.94068	0.000397517	5.96116e-05	0.00158314	NA	0.0052458714293	NA	0.000397517	0.000112197	0.00158314	8.1293	7.66966	8.01845	9.82814	8.37001	8.96232	7.99319	9.45158	-0.459633	1.80968	0.592313	1.45839	2.26931	1.05195	1.91802
VVTU14691_at	VIT_08s0007g04590	3.96116	3.56796	3.46804	3.00735	2.9345	3.0735	3.17795	3.30846	3.33884	3.80659	3.44816	3.7842	3.34904	3.28219	3.21787	4.8689	5.29947	5.00959	3.23458	3.26474	3.5741	5.3329	3.90035	4.62429	2.67774e-06	0.00364084	0.00923009	2.33E-05	0.0017653936035	NA	2.24996e-06	0.000713937	0.00923009	3.66572	3.00512	3.27508	3.67965	3.28303	5.05932	3.35781	4.61918	-0.660602	0.404568	1.77629	1.26137	1.06517	2.43689	1.92197
VVTU21267_s_at	VIT_03s0063g00120	4.76792	3.88566	4.24747	4.18679	3.85685	4.01062	4.2757	3.94646	4.46632	6.44817	6.00294	6.29405	4.77295	4.37956	4.75974	5.95359	5.84579	6.16854	4.43194	4.2817	4.61356	5.74318	6.1629	6.35745	2.17426e-05	1.00698e-05	2.61649e-05	NA	0.00096940677347	0.0087481332231	2.17426e-05	1.72551e-05	9.08468e-05	4.30035	4.01809	4.22949	6.24839	4.63742	5.98931	4.4424	6.08784	-0.282262	2.0189	1.35189	1.64544	2.30116	1.63415	1.92771
VVTU28317_s_at	VIT_19s0015g01010	9.45727	9.05632	9.06873	8.9803	8.58117	8.27579	9.16074	9.66706	9.46601	10.1754	10.0725	10.0636	9.7341	9.62018	9.63156	11.2062	11.2418	11.1671	9.2596	9.7513	9.44245	10.7488	10.9039	10.8403	2.47276e-06	0.000316676	2.43887e-05	0.0027874941877	NA	NA	2.53446e-05	0.000316676	2.43887e-05	9.19411	8.61242	9.43127	10.1038	9.66195	11.205	9.48445	10.831	-0.581689	0.672556	1.54307	1.34652	1.25425	2.12476	1.92821
VVTU941_at	VIT_06s0004g04460	7.10035	6.91517	6.95558	6.94566	6.99802	6.85793	7.03215	7.28871	6.66132	8.62977	8.51671	7.53474	7.11052	7.32298	7.08084	8.46992	9.12143	8.07217	7.18168	7.18954	6.63065	9.18984	9.15145	8.28507	4.13657e-05	0.00262862	1.58483e-05	0.0095786842131	NA	0.0011872087897	0.000124834	0.00262862	2.47754e-05	6.99037	6.93387	6.99406	8.22707	7.17145	8.55451	7.00062	8.87545	-0.056496	1.23302	1.38306	1.87483	1.28951	1.43956	1.93133
VVTU4182_at	VIT_19s0014g00170	6.4554	6.14876	5.99378	6.07274	5.57625	5.40072	6.31215	6.57054	6.25511	8.29626	8.07147	7.81581	6.57786	6.43593	6.80789	7.11313	7.51174	7.45227	6.36285	6.6561	6.50367	8.10531	7.86698	7.95267	5.52362e-05	4.44498e-05	1.35625e-05	NA	NA	NA	5.52362e-05	4.44498e-05	1.35625e-05	6.19931	5.68324	6.37926	8.06118	6.60723	7.35905	6.50754	7.97499	-0.516079	1.68191	0.751819	1.46745	2.19799	1.2679	1.98352
VVTU13389_at	VVTU13389_at	10.1162	9.39678	9.44462	9.32476	8.63397	8.08626	9.60882	9.75599	9.67847	11.001	11.0701	10.8294	10.8766	10.0888	10.1338	10.567	10.448	10.7273	9.47948	10.0088	10.1186	10.8028	10.8156	11.0334	0.000650083	0.000580038	0.00104353	NA	0.011893351839	NA	0.000235626	0.000835429	0.00104353	9.65254	8.68166	9.68109	10.9668	10.3664	10.5808	9.86897	10.8839	-0.970873	1.28574	0.214368	1.01495	2.25662	1.18524	1.98582
VVTU4019_at	VIT_17s0000g02970	8.91084	8.27468	8.29544	8.78599	8.33612	7.65003	8.98403	8.94515	8.95551	10.7853	10.8428	10.7303	8.98362	8.84481	9.08483	9.70538	9.96382	10.0738	8.977	9.1066	9.08126	10.9109	10.7501	10.7945	8.47195e-05	1.66769e-05	8.94261e-06	NA	NA	NA	8.47195e-05	1.66769e-05	8.94261e-06	8.49366	8.25738	8.96156	10.7861	8.97109	9.91433	9.05495	10.8185	-0.236276	1.82457	0.94324	1.76356	2.06085	1.17952	1.99984
VVTU35967_s_at	VIT_19s0014g02160	6.41532	6.0259	6.03217	5.94334	5.73904	5.43557	6.03746	6.37568	5.96386	7.81275	7.36215	6.97033	6.39896	6.47678	6.27691	6.92238	7.25552	7.0456	6.29474	6.26164	6.26675	8.12689	7.72126	7.66232	8.42846e-05	0.000668196	1.28955e-05	NA	NA	0.0090109420138	8.42846e-05	0.000668196	6.04736e-05	6.1578	5.70599	6.12566	7.38174	6.38422	7.0745	6.27438	7.83683	-0.451813	1.25608	0.690283	1.56245	1.70789	1.1421	2.01426
VVTU9859_s_at	VIT_14s0068g01020	3.37059	3.32219	3.30235	3.57413	3.35636	3.24882	3.27253	3.24149	3.38841	4.66763	4.21807	4.39358	3.48839	2.82445	3.38311	6.255	5.818	6.40313	3.35252	2.9563	3.53228	5.32469	5.14162	5.64515	8.60928e-08	3.88553e-06	3.96597e-07	5.23E-06	0.00015148658279	2.33E-05	1.02575e-07	4.19488e-06	4.80004e-07	3.33171	3.3931	3.30081	4.42643	3.23198	6.15871	3.28037	5.37049	0.061395	1.12562	2.92673	2.09012	1.06422	2.86533	2.02872
VVTU2142_s_at	VIT_04s0023g02450	9.47001	8.86619	8.73187	9.6442	9.0777	8.59294	9.4676	9.49207	8.83004	10.8128	10.7469	10.2565	9.72827	9.26478	8.86052	11.1239	11.1717	11.0828	9.22485	9.41297	9.04847	11.3248	11.3911	11.3211	7.83544e-05	0.00104505	1.0071e-05	0.010710012697	NA	0.0015894442681	0.000192267	0.00104505	2.1883e-05	9.02269	9.10495	9.26324	10.6054	9.28452	11.1261	9.22876	11.3457	0.082259	1.34217	1.84161	2.1169	1.25991	1.75935	2.03464
VVTU14690_at	VIT_08s0040g01720	3.5484	3.62989	3.72376	3.71391	3.77627	3.34966	3.87525	4.01404	3.57229	5.71066	5.7048	5.84441	4.36938	4.05052	3.89975	5.66617	5.38852	5.50466	3.93947	3.26762	3.65792	5.50192	5.37293	6.08037	3.48882e-07	5.05997e-08	4.26113e-06	0.0034958030713	2.44E-05	0.00031147724984	3.94954e-06	1.43103e-07	6.13794e-06	3.63402	3.61328	3.82053	5.75329	4.10655	5.51978	3.62167	5.65174	-0.02074	1.93277	1.41323	2.03007	1.95351	1.43397	2.05081
VVTU8198_at	VIT_03s0038g00760	11.1215	10.393	10.2566	10.2558	10.5699	10.0754	10.586	10.1512	10.3558	8.75421	8.39027	8.18595	11.2744	10.6443	10.2983	12.1953	12.2893	11.9955	10.6418	10.5097	10.362	12.2245	12.316	12.2783	0.000350113	2.759e-05	1.9602e-05	NA	0.0023232911454	0.001621243788	0.000350113	4.74815e-05	3.26083e-05	10.5904	10.3004	10.3643	8.44348	10.739	12.16	10.5045	12.2729	-0.289975	-1.92086	1.42106	1.76845	-1.63089	1.71104	2.05842
VVTU1497_s_at	VIT_07s0005g00010	11.0291	10.4961	10.8774	10.4752	10.2112	10.154	10.9896	10.7045	11.0695	11.0835	11.6039	11.6076	11.233	11.073	11.4722	12.1797	12.0101	12.3571	10.7021	10.6072	11.1994	12.3853	12.1724	12.596	8.09726e-06	0.00167652	0.000147856	NA	NA	NA	8.09726e-06	0.00167652	0.000147856	10.8009	10.2801	10.9212	11.4317	11.2594	12.1823	10.8362	12.3845	-0.520724	0.510479	0.922896	1.54832	1.0312	1.44362	2.06904
VVTU3825_x_at	VIT_03s0063g02250	10.1594	9.28416	9.01793	8.81485	8.05699	7.92218	9.90617	9.81238	9.43541	11.7691	11.8338	11.9553	10.5097	10.3696	9.89546	6.31972	6.5175	6.51249	9.70326	9.76652	9.77432	10.6835	10.5799	10.5525	2.00699e-05	3.50034e-05	0.001707	0.0023453439114	0.0029234877503	NA	0.000697494	9.59771e-05	0.001707	9.48716	8.26468	9.71799	11.8527	10.2582	6.4499	9.74803	10.6053	-1.22249	2.13471	-3.80834	0.857249	3.3572	-2.58585	2.07974
VVTU12033_at	VIT_15s0046g01090	3.5457	3.49884	4.00217	4.79616	4.38391	4.52392	3.98544	4.05508	3.69036	6.73251	7.02515	6.78895	3.42173	3.04558	3.54848	5.53899	5.80532	6.09018	3.76586	3.94109	3.756	6.77327	6.61476	6.99069	1.1048e-05	3.20339e-07	2.39888e-07	0.0034207902406	0.0015929342592	0.00081347335308	0.00069954	3.30366e-05	2.14425e-05	3.68224	4.568	3.91029	6.84887	3.3386	5.8115	3.82098	6.7929	0.885757	2.93858	2.4729	2.97192	2.05282	1.58714	2.08616
VVTU3270_at	VIT_13s0067g03200	5.65302	5.02843	5.3529	5.25791	5.04871	4.77466	5.09464	5.40252	4.3396	7.63283	7.31609	7.5647	5.44537	4.99592	5.35953	6.44523	6.42769	7.36005	5.12964	5.05447	4.89868	6.96922	5.96133	7.46746	0.00139327	1.08442e-05	0.000882776	NA	0.00023885842386	0.0090856555912	0.00139327	9.41552e-06	0.000701194	5.34479	5.02709	4.94559	7.50454	5.26694	6.74432	5.0276	6.79934	-0.317695	2.55895	1.47738	1.77174	2.87664	1.79508	2.08943
VVTU2820_s_at	VIT_07s0005g00010	11.093	10.4991	10.9139	10.4735	10.2203	10.1962	11.0642	10.7492	11.0632	11.1528	11.6027	11.5655	11.2421	11.0721	11.4076	12.2282	12.0408	12.4241	10.7778	10.5902	11.1853	12.3713	12.2029	12.6535	1.11458e-05	0.00172952	0.000177115	NA	NA	NA	1.11458e-05	0.00172952	0.000177115	10.8353	10.2967	10.9589	11.4404	11.2406	12.2311	10.8511	12.4092	-0.538648	0.481494	0.990457	1.55813	1.02014	1.52911	2.09677
VVTU6946_at	VIT_15s0046g01270	5.32424	5.08617	5.02275	4.85455	5.22181	4.85488	4.35523	5.04248	4.94305	5.79535	5.94289	6.09426	4.94865	4.71759	4.93959	6.59187	6.8014	6.74097	4.80841	4.95798	4.75574	6.31937	7.11199	6.88445	2.67169e-07	0.000435804	5.91969e-06	7.09E-06	0.0014622772213	0.00011126681863	2.28651e-07	0.000195162	4.69271e-06	5.14438	4.97708	4.78025	5.94417	4.86861	6.71141	4.84071	6.77194	-0.167306	1.16391	1.8428	1.93123	1.33122	2.01011	2.09853
VVTU18571_s_at	VIT_19s0140g00210	8.46413	8.40621	8.53509	8.04404	7.93781	7.37265	8.3787	8.04972	7.95456	8.86166	8.83246	9.12687	8.71435	8.6344	8.19012	9.22859	9.1235	9.43781	8.28552	7.97619	8.23042	9.49779	9.50356	9.89496	0.000613997	0.00154743	5.56828e-05	0.014478443113	0.0023207943041	0.00039448945024	0.000962269	0.000480223	4.11436e-05	8.46848	7.78483	8.12766	8.94033	8.51296	9.2633	8.16404	9.6321	-0.683643	0.812664	0.750343	1.46806	1.49631	1.43399	2.1517
VVTU16998_at	VIT_11s0118g00480	3.98509	3.71263	3.80094	3.90306	3.75692	3.66076	3.76147	4.28282	3.90482	6.34287	5.80701	5.96959	4.26827	3.97749	4.01765	5.87474	5.44178	5.79287	3.98195	4.61104	3.62825	5.97911	6.8189	5.77228	1.33606e-07	2.25227e-07	1.93789e-05	0.00016684103272	7.57E-05	0.0044925865743	5.82783e-07	5.70977e-07	5.38397e-05	3.83289	3.77358	3.98304	6.03982	4.0878	5.70313	4.07375	6.1901	-0.0593083	2.05678	1.61533	2.11635	2.11609	1.67464	2.17565
VVTU16773_at	VIT_05s0049g01980	9.79943	9.66913	9.32757	8.72803	8.34717	8.20183	9.62272	10.083	9.84507	10.5026	10.5385	10.1485	10.3224	10.0399	9.90142	9.8513	10.2121	9.88089	9.68332	10.0478	9.81081	10.9433	11.0415	10.6002	2.54043e-05	5.62693e-05	1.1555e-05	NA	0.010332933436	0.0019585032053	2.08362e-05	0.000266974	4.14856e-05	9.59871	8.42568	9.85026	10.3965	10.0879	9.98142	9.8473	10.8617	-1.17303	0.546288	-0.106488	1.01437	1.71932	1.06654	2.1874
VVTU12662_at	VIT_15s0046g00200	6.92461	6.35333	6.70742	7.03243	6.27176	6.25995	7.0097	6.66623	6.21515	8.12434	8.31654	7.87207	7.52651	6.81668	6.66042	8.18726	7.73979	7.96009	6.51176	6.49311	6.45098	8.73232	8.38304	8.51956	0.000346778	0.000305567	5.59813e-06	NA	0.01132112023	0.0002166314966	0.000346778	0.000431268	6.10623e-06	6.66178	6.52138	6.63036	8.10432	7.0012	7.96238	6.48528	8.54497	-0.140404	1.47396	0.961177	2.05969	1.61436	1.10158	2.20009
VVTU5247_at	VIT_05s0020g04570	9.82175	10.0381	10.0014	9.56344	9.91802	9.87794	9.56017	9.42562	9.55509	10.9112	10.6526	11.1419	9.40435	9.61675	9.7688	11.0914	11.4738	11.1183	9.44014	9.31637	9.57646	11.5623	11.5612	11.3273	2.81534e-06	1.06849e-05	1.12905e-07	3.08E-05	4.27E-05	8.97E-07	1.7387e-06	4.55051e-06	5.86417e-08	9.95377	9.78647	9.51363	10.9019	9.59663	11.2279	9.44432	11.4836	-0.1673	1.38824	1.63122	2.03929	1.55554	1.79852	2.20659
VVTU5657_s_at	VIT_04s0008g02390	6.92649	6.27081	6.38131	6.70578	6.45165	6.44085	6.47279	6.78968	6.48533	7.59878	7.97151	7.64106	7.80184	6.33829	6.59663	8.41399	8.08643	8.31967	6.6214	6.66453	6.14682	8.61671	8.68003	8.79823	0.000402579	7.44647e-05	6.48385e-07	NA	0.0050570491873	4.48E-05	0.000402579	0.000125129	8.52159e-07	6.5262	6.53276	6.5826	7.73712	6.91225	8.27336	6.47758	8.69832	0.006556	1.15452	1.36111	2.22074	1.14796	1.35456	2.21418
VVTU13916_s_at	VIT_19s0014g02160	7.11532	6.34853	6.55401	6.71042	5.91611	5.80167	6.43722	7.1169	6.77698	8.3162	8.4401	8.06537	7.45939	6.86405	7.12868	7.92204	7.55624	7.88595	6.98701	7.05714	6.74932	8.56027	8.48649	8.8484	0.000419765	0.000313797	5.90291e-05	NA	NA	NA	0.000419765	0.000313797	5.90291e-05	6.67262	6.14273	6.77703	8.27389	7.15071	7.78807	6.93116	8.63172	-0.529889	1.49686	0.637366	1.70056	2.02675	1.16726	2.23045
VVTU35733_s_at	VVTU35733_s_at	5.60017	5.3264	5.36156	5.98252	5.63611	5.35146	5.70653	5.64309	4.77777	8.50316	7.86691	7.62637	5.70834	6.02123	5.23148	7.52414	8.19158	7.70211	6.08728	5.56511	5.13737	8.67957	8.05111	7.6497	7.56324e-06	1.28569e-05	1.25258e-05	0.00093307827511	0.0003878542998	0.00098943482663	1.4329e-05	1.29635e-05	1.97934e-05	5.42938	5.6567	5.3758	7.99881	5.65368	7.80594	5.59659	8.12679	0.22732	2.62302	2.15226	2.5302	2.3957	1.92494	2.30288
VVTU37065_x_at	VIT_17s0000g01910	9.75499	9.70236	9.74727	9.43504	9.44159	9.31631	9.87742	9.65453	9.62702	11.5998	11.6447	11.7317	10.1615	9.88452	9.94939	10.8511	10.5877	11.05	9.37457	9.57682	9.75009	11.6923	11.4724	11.5412	6.12155e-06	3.26358e-09	4.38056e-08	NA	4.49E-07	2.37E-06	6.12155e-06	1.31093e-08	1.17528e-07	9.73487	9.39765	9.71966	11.6587	9.99848	10.8296	9.56716	11.5687	-0.337227	1.93906	0.831126	2.0015	2.27629	1.16835	2.33873
VVTU27342_x_at	VIT_11s0016g01070	6.51292	5.66309	5.86454	6.2808	6.25108	5.96326	6.12648	5.9972	5.70995	8.01224	7.94446	8.12473	7.00939	5.92757	5.87735	7.64391	7.42682	7.6982	5.82104	6.0402	6.28845	8.26184	8.51289	8.85278	0.00127922	3.9064e-06	1.91442e-06	NA	0.00012787231972	0.00012979808985	0.00127922	3.90185e-06	2.58149e-06	6.01352	6.16505	5.94454	8.02714	6.27144	7.58964	6.0499	8.54251	0.151528	2.0826	1.31821	2.49261	1.93107	1.16668	2.34108
VVTU7054_at	VIT_16s0039g00490	6.95547	6.56523	6.59103	6.29651	6.7185	6.44437	6.5878	6.96398	6.69596	7.6223	7.78534	7.68899	7.15325	7.00643	6.82652	8.19491	8.43737	8.53661	6.9295	6.7082	6.52782	8.92056	8.87262	8.74715	1.98925e-06	7.19012e-05	1.6765e-07	0.005703912971	0.015071937198	3.97E-05	1.51741e-05	0.000221018	3.62083e-07	6.70391	6.48646	6.74924	7.69888	6.9954	8.38963	6.72184	8.84678	-0.217448	0.949633	1.39423	2.12494	1.16708	1.61168	2.34239
VVTU811_s_at	VIT_01s0011g01110	7.19074	6.906	7.46077	7.28642	6.69531	6.74462	7.08904	7.20242	7.13823	8.40629	8.2287	8.67866	8.03379	7.08811	7.41103	9.28765	8.86603	9.35623	6.98184	7.59793	7.50389	9.17491	9.31823	9.80935	5.40021e-05	8.48845e-05	7.25636e-06	NA	0.0072989756947	0.0028836605583	5.40021e-05	0.000163677	2.40975e-05	7.18584	6.90878	7.14323	8.43788	7.51098	9.16997	7.36122	9.43417	-0.277057	1.29465	1.659	2.07294	1.57171	1.93605	2.35
VVTU6876_at	VIT_07s0104g01730	7.65825	6.33053	6.01504	5.20965	4.10519	4.37423	7.28995	7.43149	6.96616	8.74871	8.18992	8.02814	6.89752	7.24009	7.31865	6.24458	6.36578	5.77735	7.46576	7.46708	6.73125	7.61843	7.69369	7.19165	0.000524815	0.000523949	0.000696406	NA	NA	NA	0.00494918	0.000169978	0.000382826	6.66794	4.56302	7.2292	8.32226	7.15208	6.12924	7.22136	7.50125	-2.10492	1.09306	-1.02285	0.279892	3.19797	1.08207	2.38481
VVTU8076_at	VIT_17s0000g04540	7.01837	6.35408	6.56806	5.4989	5.67422	6.19995	6.0446	6.77064	6.77497	7.86833	7.17346	7.76889	6.99604	6.39556	7.03147	7.13969	7.13479	7.23853	6.16952	6.58552	6.77343	8.20607	7.92495	7.99929	0.00921736	0.00383126	0.000116885	NA	NA	0.0017940961912	0.00921736	0.00383126	0.000130584	6.64684	5.79102	6.53007	7.60356	6.80769	7.17101	6.50949	8.04344	-0.855813	1.07349	0.363317	1.53395	1.92931	1.21913	2.38976
VVTU30526_s_at	VIT_01s0011g00830	9.75344	9.08973	9.10359	9.11385	8.32381	8.17463	8.92038	9.64367	9.69941	10.9618	10.6133	11.1919	10.7744	9.82132	9.91966	10.503	10.2756	10.8701	9.08709	9.70417	9.85243	11.006	10.9415	11.5817	0.00100735	0.000423162	0.000168368	NA	NA	NA	0.00100735	0.000423162	0.000168368	9.31558	8.53743	9.42116	10.9223	10.1718	10.5496	9.5479	11.1764	-0.778151	1.50119	0.377782	1.62851	2.27934	1.15593	2.40666
VVTU8769_at	VIT_02s0025g04590	6.1331	6.05793	6.32217	6.72463	6.63158	6.27288	6.56424	5.90951	5.91454	7.83844	7.99339	7.19959	6.69861	6.62034	5.84052	7.77357	7.96014	7.60708	6.32074	5.59696	5.64563	8.83362	8.71985	8.4164	0.000261764	0.000463752	1.66601e-06	NA	0.0033997197913	1.65E-05	0.00101504	0.000295129	9.78234e-07	6.17107	6.54303	6.12943	7.67714	6.38649	7.78026	5.85444	8.65662	0.371961	1.54771	1.39377	2.80218	1.17575	1.02181	2.43022
VVTU55_at	VIT_07s0141g00360	4.50179	4.37307	5.00905	7.42697	7.09702	5.52348	4.38612	4.98159	4.04712	3.97054	3.98271	4.67517	4.39298	4.50831	4.09558	8.82815	9.15433	8.45454	4.29547	4.61104	4.33365	8.55301	8.51343	9.85138	6.33086e-05	0.00472463	0.000101302	NA	NA	NA	0.0160439	0.00327347	0.0150498	4.62797	6.68249	4.47161	4.20947	4.33229	8.81234	4.41339	8.9726	2.05452	-0.262137	4.48005	4.55922	-2.31665	2.42553	2.5047
VVTU35705_s_at	VIT_11s0052g00880	10.1862	10.0598	9.80298	9.66367	9.75761	9.62202	9.84002	10.1368	9.6896	11.5775	11.2782	10.8422	10.0525	10.4861	9.73397	11.2848	11.8067	11.3086	10.0494	10.0325	9.12963	11.9842	12.1455	11.6908	6.17078e-05	0.000102677	1.30453e-05	0.015595169168	0.0054449591999	0.0004548505046	0.000206082	0.000156401	1.40687e-05	10.0163	9.6811	9.88882	11.2326	10.0909	11.4667	9.73716	11.9402	-0.335231	1.34381	1.37583	2.20301	1.67904	1.71106	2.53824
VVTU33796_s_at	VIT_05s0029g00240	6.98564	6.69123	6.57576	7.25503	6.56825	6.30524	6.81493	6.93335	6.44238	8.91705	8.78626	8.68812	7.78917	6.99614	6.64332	8.46756	8.50572	8.54805	6.99139	6.97476	6.29675	9.36588	9.07443	9.3262	0.000175641	6.61516e-06	3.59038e-06	NA	0.00045761378317	0.00030579653575	0.000175641	9.48341e-06	5.50423e-06	6.75088	6.70951	6.73022	8.79714	7.14287	8.50711	6.7543	9.2555	-0.0413723	2.06692	1.36423	2.50121	2.1083	1.40561	2.54258
VVTU31467_s_at	VIT_16s0050g00090	7.19758	6.90435	7.27908	6.46306	6.17606	6.08366	7.44797	6.85824	7.09548	7.88303	7.84829	8.46939	7.89003	7.26686	7.26686	9.02023	8.76799	9.59429	6.76546	6.83864	7.41759	8.51863	8.2619	9.21201	2.31068e-05	0.000267261	0.000141929	0.004808417196	0.0060410501081	0.0024061877199	0.000104923	0.000373043	0.000171755	7.127	6.24093	7.1339	8.06691	7.47458	9.1275	7.00723	8.66418	-0.886075	0.933009	1.65292	1.65695	1.81908	2.53899	2.54303
VVTU12930_s_at	VIT_09s0070g00240	10.6056	9.75629	9.79154	9.33514	8.71914	7.98825	10.1664	10.07	9.69237	11.5739	11.7518	11.908	10.9896	10.5431	10.3973	10.6627	10.5756	11.0492	9.81422	10.0574	9.88565	11.1417	10.7514	11.4151	0.000641243	0.000222385	0.00133283	NA	0.0039738467214	0.011450813842	0.000323951	0.000267936	0.00118204	10.0511	8.68085	9.97624	11.7446	10.6433	10.7625	9.9191	11.1027	-1.37029	1.76836	0.119166	1.18363	3.13865	1.48946	2.55392
VVTU12402_s_at	VIT_01s0011g01360	6.64484	5.95017	5.78757	6.62593	6.91632	5.87915	6.32391	6.32726	5.54852	7.93848	8.47699	7.95041	6.45965	6.07904	5.62544	7.74815	7.82405	7.43944	5.94985	5.90423	5.91908	8.63011	9.22392	8.62032	0.00186357	0.000403968	1.1899e-05	0.0098033402712	0.0040584855848	0.00017492847514	0.00112782	0.000296357	8.66643e-06	6.12753	6.4738	6.06656	8.12196	6.05471	7.67055	5.92439	8.82479	0.346274	2.0554	1.61584	2.9004	1.70912	1.26956	2.55413
VVTU2822_s_at	VIT_15s0046g03030	7.58446	6.86294	7.314	6.75281	7.67858	7.19249	6.86154	6.71117	6.86411	7.85171	8.3528	8.25652	7.20858	7.24724	6.94672	8.3676	8.9929	8.82544	6.43112	6.51874	6.7004	8.84025	9.19647	9.16277	0.000219507	0.001296	7.14808e-06	0.0040728153526	0.0022444377539	2.56E-05	0.000208349	0.000473606	2.90005e-06	7.2538	7.20796	6.81227	8.15368	7.13418	8.72864	6.55009	9.0665	-0.045843	1.34141	1.59446	2.51641	1.38725	1.64031	2.56225
VVTU36038_x_at	VIT_19s0015g02940	4.03533	3.30176	3.30176	3.92734	3.10636	2.70835	3.44527	3.96344	3.2608	6.00013	5.59093	5.38139	4.25566	3.79336	3.49812	5.07361	5.99639	5.47481	3.67467	3.99375	3.31478	6.28873	5.45725	6.05726	0.000276858	0.000124821	7.25515e-05	NA	0.0096663108189	0.0098408602236	0.000276858	0.000237576	0.000175612	3.54628	3.24735	3.5565	5.65748	3.84905	5.51494	3.66107	5.93441	-0.29893	2.10098	1.66589	2.27334	2.39991	1.96482	2.57227
VVTU14554_at	VIT_05s0020g02200	6.85193	5.35977	4.96195	4.8107	4.14841	3.8478	5.55968	6.3576	6.25953	7.34801	7.37736	6.74294	6.59599	6.00007	6.84202	6.66275	6.56713	6.57773	5.63711	6.2747	5.78092	7.03766	7.36002	6.67994	0.00137759	0.00293243	0.00422326	NA	NA	NA	0.000647598	0.00293243	0.00422326	5.72455	4.26897	6.05894	7.1561	6.47936	6.60254	5.89757	7.02587	-1.45558	1.09717	0.123178	1.1283	2.55275	1.57876	2.58388
VVTU4170_at	VVTU4170_at	7.16929	6.47314	6.42227	6.11941	5.72185	5.9321	6.51883	6.84474	6.22274	7.77992	7.86627	7.3265	7.51752	7.14379	7.01403	7.7761	7.51658	7.36833	7.07486	6.86134	6.52145	8.72747	8.55196	8.65383	0.000155857	0.0026661	1.24471e-05	NA	NA	0.0011630655119	4.86877e-05	0.0026661	3.67087e-05	6.68823	5.92446	6.52877	7.65756	7.22511	7.55367	6.81922	8.64442	-0.763779	1.1288	0.328559	1.8252	1.89257	1.09234	2.58898
VVTU6246_at	VIT_08s0007g01640	5.70431	5.93747	6.31457	8.22693	7.61535	7.3218	6.66674	6.09956	5.59714	9.33128	9.09321	9.85743	5.34697	6.19706	5.61662	10.147	9.92259	10.3328	6.39708	6.07846	5.93747	10.7217	10.0116	10.673	1.52977e-06	1.4929e-05	1.11975e-06	0.0023123489542	NA	0.0059734948331	0.000228297	0.00305902	0.000251597	5.98545	7.72136	6.12115	9.42731	5.72021	10.1341	6.13767	10.4688	1.73591	3.30616	4.41392	4.33109	1.57025	2.678	2.59518
VVTU20522_at	VIT_00s0187g00340	7.5056	7.07799	7.14544	6.64892	6.47965	6.36649	7.50036	7.62574	7.09964	8.79585	8.45928	7.66871	8.15251	7.68641	7.73907	8.35344	8.20327	7.84521	7.35998	7.47794	7.44522	9.99914	9.07699	8.89144	1.91171e-05	0.000888325	7.05422e-05	NA	NA	NA	5.95761e-06	0.000888325	7.05422e-05	7.24301	6.49836	7.40858	8.30795	7.85933	8.13397	7.42771	9.32252	-0.744654	0.899372	0.274641	1.89481	1.64403	1.0193	2.63946
VVTU3710_at	VIT_02s0154g00090	6.72719	6.02811	5.86953	6.88278	6.20483	6.04577	6.52653	6.51316	6.03444	4.81121	4.10015	4.71841	7.52122	5.73462	5.43406	10.0319	9.8244	10.0122	5.88164	6.29485	6.14899	8.44898	9.23911	9.11102	3.2888e-05	0.000236746	7.76612e-06	0.0014158084864	0.0054184333351	0.00024610207275	4.12328e-05	0.000251744	7.84001e-06	6.20828	6.37779	6.35804	4.54326	6.22997	9.95616	6.1085	8.93304	0.169517	-1.81479	3.72619	2.82454	-1.98431	3.55668	2.65502
VVTU181_at	VIT_17s0000g01920	5.41778	5.05905	5.69224	5.23662	5.11333	5.02765	4.81432	4.79888	5.18988	6.23867	5.88477	6.32273	5.3936	4.79157	5.07608	6.74284	6.54257	6.64477	4.88194	4.76942	5.11886	7.41328	6.93788	7.62026	3.23329e-05	0.000432171	2.18477e-06	0.00052206317497	0.0011825457033	3.35E-05	2.55399e-05	0.000178252	1.54477e-06	5.38969	5.12586	4.93436	6.14872	5.08708	6.64339	4.92341	7.32381	-0.263829	1.21436	1.55631	2.4004	1.47819	1.82014	2.66423
VVTU3133_at	VIT_09s0002g05730	6.46339	5.96938	5.76505	5.06164	4.93024	4.33687	6.25498	5.96066	6.39625	7.53211	7.20741	7.62558	6.33246	6.79996	6.77713	6.84521	7.18139	7.22025	6.50764	6.23618	6.41181	7.91026	7.61187	7.77484	7.56594e-05	4.29418e-05	9.87584e-06	NA	0.0026340495578	0.0018560912195	2.66438e-05	9.42004e-05	3.70411e-05	6.06594	4.77625	6.20396	7.45503	6.63652	7.08228	6.38521	7.76566	-1.2897	1.25107	0.445768	1.38044	2.54077	1.73546	2.67014
VVTU21222_s_at	VIT_08s0040g03040	9.74034	9.22741	9.17106	9.03199	8.52562	8.53869	9.44351	9.58833	9.31071	10.4945	10.3155	10.4138	9.80919	9.43665	9.62179	10.9958	10.7084	10.7019	9.51946	9.72306	9.38922	11.2818	11.8721	11.5004	4.57403e-05	0.000129449	7.69502e-06	0.0071623599583	0.0054680087203	0.00098247615432	0.000185113	0.000254479	2.78214e-05	9.3796	8.69877	9.44752	10.4079	9.62254	10.802	9.54391	11.5514	-0.680837	0.960403	1.17949	2.00751	1.64124	1.86033	2.68834
VVTU4401_at	VIT_13s0019g04190	8.96104	8.69041	8.84866	8.17799	8.27309	8.29221	8.66752	8.87397	8.97257	9.53663	9.73103	9.79297	9.28232	8.69351	9.37739	10.0208	9.74896	9.97447	8.52862	8.63263	8.99784	10.72	11.024	11.035	7.11266e-05	5.69063e-06	2.40091e-07	NA	0.00026677970332	1.36E-05	7.11266e-05	9.91066e-06	5.68128e-07	8.83337	8.24776	8.83802	9.68688	9.11774	9.91476	8.7197	10.9263	-0.585607	0.848857	0.797019	2.20663	1.43446	1.38263	2.79223
VVTU1774_at	VIT_00s0225g00010	6.7362	5.79151	5.44073	5.84337	5.2748	4.85373	5.9092	6.56269	6.29073	7.7233	7.80665	7.43953	7.41737	6.22658	6.75467	7.4975	7.33678	7.0969	6.04085	6.52715	6.20468	8.6808	8.50418	8.11701	0.00125932	0.000334702	9.88049e-05	NA	NA	NA	0.00125932	0.000334702	9.88049e-05	5.98948	5.32396	6.25421	7.65649	6.79954	7.31039	6.25756	8.434	-0.665515	1.40229	0.510855	2.17644	2.0678	1.17637	2.84196
VVTU2895_s_at	VIT_07s0005g00060	7.73966	7.96266	8.20125	8.32635	6.95552	6.93597	7.68524	8.48726	7.50216	10.5332	10.4342	9.65522	8.34706	8.77821	8.53351	9.42158	9.46153	9.53076	8.08338	8.43359	8.03285	10.7667	10.2584	10.4126	0.000176652	0.000985627	0.000117942	NA	NA	NA	0.000176652	0.000985627	0.000117942	7.96786	7.40595	7.89155	10.2075	8.55293	9.47129	8.18328	10.4792	-0.56191	2.31599	0.918359	2.29597	2.8779	1.48027	2.85788
VVTU1545_s_at	VIT_14s0030g01220	12.3283	11.2913	11.4124	10.7385	9.54009	9.16206	11.8245	12.1959	12.0228	12.7421	13.0709	12.7915	13.2415	12.2296	12.5412	12.2211	11.7197	12.1259	11.6248	12.0585	12.0111	12.784	12.7704	13.1261	0.000309846	0.00485954	0.00479937	NA	NA	NA	0.000422184	0.00485954	0.00479937	11.6773	9.81357	12.0144	12.8682	12.6708	12.0222	11.8981	12.8935	-1.86376	0.853791	-0.648521	0.995348	2.71755	1.21524	2.85911
VVTU38612_x_at	VIT_03s0017g01240	5.89061	5.79391	5.757	5.63538	5.45833	5.32343	5.62345	5.80662	5.37854	7.94068	6.93419	6.9726	6.30839	6.01012	5.6749	7.08772	7.91622	7.30232	6.10102	5.86071	5.67486	8.4236	8.68366	8.25454	7.80905e-05	0.000130362	5.26895e-08	NA	0.0038660316112	2.18E-05	7.80905e-05	0.00015033	1.39939e-07	5.81384	5.47238	5.60287	7.28249	5.9978	7.43542	5.87886	8.45394	-0.341461	1.67962	1.43762	2.57507	2.02108	1.77908	2.91653
VVTU29216_at	VIT_03s0017g02120	6.31821	5.73684	6.31272	5.7696	5.65255	5.04217	6.20901	6.13061	6.06624	6.77538	6.54423	6.57191	6.39325	5.56522	6.63748	7.2559	7.13006	7.32358	5.96385	5.41517	5.88078	8.15631	8.09032	7.9273	0.00134138	0.00707556	3.64518e-05	NA	NA	0.0014477386655	0.00134138	0.00707556	4.42445e-05	6.12259	5.48811	6.13529	6.63051	6.19865	7.23652	5.75326	8.05798	-0.634483	0.495223	1.03786	2.30471	1.12971	1.67235	2.93919
VVTU21413_s_at	VIT_11s0206g00020	10.8108	10.2398	10.3739	10.2143	9.45525	9.10734	11.0234	10.8285	10.6322	11.9237	12.3445	12.1309	11.5128	11.1293	10.9324	13.0123	12.8628	12.881	10.3653	10.6694	10.7469	12.6005	12.6478	12.7152	7.73616e-06	0.000107616	2.46436e-05	NA	NA	0.001770996669	7.73616e-06	0.000107616	6.49295e-05	10.4748	9.59231	10.828	12.133	11.1915	12.9187	10.5939	12.6545	-0.882526	1.30496	1.72717	2.06062	2.18749	2.6097	2.94315
VVTU5629_at	VIT_11s0016g02340	6.47844	6.41548	6.5385	6.9362	6.26554	5.95393	7.13633	6.52328	6.30839	7.59286	8.02382	8.38396	7.24401	7.03413	6.66467	8.71794	8.52674	9.23712	6.50115	6.38158	6.69334	8.94723	9.138	10.0445	1.97537e-05	0.000676046	3.64533e-06	NA	NA	0.00041106090361	1.97537e-05	0.000676046	6.36162e-06	6.47747	6.38522	6.656	8.00022	6.98093	8.82727	6.52536	9.37659	-0.09225	1.34421	1.84633	2.85123	1.43646	1.93858	2.94348
VVTU14507_at	VVTU14507_at	8.31287	7.9334	7.85042	7.7073	8.11198	7.86974	7.72397	8.1342	7.82433	9.87344	9.90138	9.44066	8.89165	8.26827	8.06907	9.85381	9.95354	9.80008	8.08551	8.03792	7.76905	11.0956	10.7432	10.6064	1.84217e-05	2.96152e-06	3.72479e-08	NA	0.00014546369701	4.34E-06	1.84217e-05	3.51135e-06	5.76027e-08	8.03223	7.89634	7.89416	9.73849	8.40966	9.86914	7.96416	10.8151	-0.135892	1.84433	1.45948	2.85092	1.98022	1.59537	2.98681
VVTU6269_at	VIT_06s0004g00190	6.475	6.52341	6.60842	6.65524	6.42407	5.96906	6.66285	6.47192	6.1086	8.7313	8.74418	8.24142	7.34457	6.99297	6.38111	8.24514	8.30864	8.30661	6.46091	6.33382	6.44234	9.56536	9.06818	9.05003	3.00543e-05	2.61263e-06	8.53036e-08	NA	0.00017645537586	8.16E-06	3.00543e-05	3.55763e-06	1.23153e-07	6.53561	6.34946	6.41446	8.5723	6.90622	8.2868	6.41236	9.22785	-0.186152	2.15784	1.38058	2.8155	2.344	1.56673	3.00165
VVTU3914_s_at	VIT_03s0038g01380	7.56223	7.35894	7.04403	7.24048	7.24637	6.9598	6.6893	7.43863	6.82434	9.32855	8.34462	8.63096	8.19159	7.03664	7.28153	9.73143	9.78471	10.2439	7.14354	7.39503	6.83988	10.1499	9.70289	10.1283	5.9615e-06	0.000200557	1.11551e-07	0.0015538523856	0.0018043600924	7.28E-06	1.58849e-05	0.000133147	1.37554e-07	7.32173	7.14888	6.98409	8.76805	7.50326	9.92	7.12615	9.99371	-0.17285	1.78395	2.41674	2.86756	1.9568	2.58959	3.04041
VVTU13522_s_at	VIT_17s0000g00010	8.59398	8.18776	8.20219	7.9841	7.98335	7.48003	8.1673	8.49269	8.13061	9.35715	9.34556	8.74746	8.59969	8.32747	8.45527	10.7454	10.7654	10.9208	8.3282	8.46203	8.1156	10.5341	11.021	10.9372	4.10303e-07	0.00209405	1.45323e-06	8.00E-05	NA	0.00039263295334	1.9061e-06	0.00209405	3.61394e-06	8.32798	7.81583	8.26353	9.15005	8.46081	10.8105	8.30194	10.8308	-0.512149	0.886522	2.34971	2.52883	1.39867	2.86186	3.04098
VVTU36004_s_at	VIT_05s0020g00970	9.39762	8.63987	8.78553	8.44773	7.98328	7.68038	9.09934	9.42102	8.84733	10.623	10.5229	10.8802	9.84047	9.55983	9.46175	11.1502	10.9867	11.4879	9.00252	9.4214	9.09306	11.3275	11.1501	11.6874	1.38457e-05	6.91316e-05	1.03883e-05	0.015097945698	0.0051561718737	0.0013556538152	0.000152926	0.000186845	3.66339e-05	8.94101	8.03713	9.12256	10.6754	9.62068	11.2083	9.17233	11.3883	-0.903872	1.55281	1.58761	2.21598	2.45668	2.49148	3.11985
VVTU30378_s_at	VIT_09s0002g05730	11.4453	11.0318	10.8328	9.92437	9.98258	9.23265	11.1442	11.1489	10.8054	12.6438	12.362	12.4205	11.2371	11.9068	11.6292	11.8261	12.3448	12.2852	11.2279	11.0254	10.8934	12.9774	12.7681	12.625	0.000177315	2.18267e-05	9.31583e-06	NA	0.00056385924154	0.00030200781372	6.12616e-05	2.79622e-05	1.32299e-05	11.1033	9.7132	11.0328	12.4754	11.5911	12.152	11.0489	12.7901	-1.3901	1.44258	0.560964	1.74124	2.83268	1.95107	3.13134
VVTU35725_s_at	VIT_17s0000g07210	4.75067	4.04926	4.05908	3.65896	3.39491	3.73634	4.4699	5.0743	4.41351	5.49746	6.47188	6.67927	5.34999	5.17501	5.13174	5.57241	5.42935	6.08113	4.32809	4.63673	4.49631	6.901	6.82942	7.34869	1.00171e-05	9.70699e-05	1.59516e-06	NA	NA	0.0002931722899	2.72691e-06	9.70699e-05	6.98133e-06	4.28634	3.59674	4.65257	6.2162	5.21891	5.6943	4.48704	7.02637	-0.6896	1.56363	0.475389	2.53933	2.25323	1.16499	3.22893
VVTU14763_s_at	TC52372	5.36856	4.7907	4.80092	3.90518	3.74779	3.34306	4.57816	4.37621	4.59808	6.54737	6.69199	6.30629	5.19428	5.08102	5.60718	4.67497	5.53553	4.99358	4.78714	4.4328	4.92517	6.91991	6.70762	6.37298	0.00057174	4.51007e-06	1.0614e-05	NA	3.18E-05	0.00014972150253	0.000889034	2.81302e-06	9.79583e-06	4.98673	3.66535	4.51748	6.51522	5.29416	5.06803	4.71504	6.66683	-1.32138	1.99773	-0.226132	1.9518	3.31911	1.09525	3.27318
VVTU18768_s_at	VIT_07s0031g00350	10.2329	8.93289	8.97216	8.76197	7.57964	7.38904	9.52809	9.30642	9.57373	11.6197	11.808	12.4007	9.80622	9.94411	10.0952	11.4143	11.195	12.0791	8.85558	9.4988	9.69338	11.0519	10.7832	11.6422	0.00031112	0.000175471	0.00188469	NA	0.0058675966234	NA	0.00031112	0.000316237	0.00188469	9.37933	7.91022	9.46941	11.9428	9.94849	11.5628	9.34925	11.1591	-1.46911	2.47339	1.61432	1.80987	3.9425	3.08344	3.27899
VVTU10718_at	VIT_12s0035g01000	11.7707	10.6888	10.7657	10.2942	9.14156	9.1069	11.3542	11.1103	10.7799	12.4462	12.3714	12.6221	12.2393	11.4965	11.7589	11.6461	10.8824	11.6622	10.9284	11.101	11.0856	12.4937	12.7099	13.0835	0.000814449	0.00052308	0.00027503	NA	0.0097670616079	0.0052721968331	0.000930647	0.000692463	0.000347976	11.0751	9.51422	11.0815	12.4799	11.8316	11.3969	11.0384	12.7624	-1.56084	1.39844	-0.434695	1.72401	2.95928	1.12615	3.28485
VVTU7544_at	VIT_13s0067g02500	10.3752	9.008	8.97795	8.54244	7.90587	7.49869	9.50971	9.27902	9.22394	10.4936	10.6263	10.6727	10.7154	9.77184	9.86049	10.5631	10.6881	10.587	9.20369	9.3101	9.59482	11.138	11.1011	11.3598	0.000793257	0.00132741	0.000354349	NA	0.012460639037	0.0055643459172	0.000285534	0.00124711	0.000408227	9.45371	7.98233	9.33756	10.5975	10.1159	10.6128	9.36954	11.1997	-1.47138	1.25998	0.496849	1.83013	2.73136	1.96823	3.30151
VVTU4771_s_at	VIT_15s0046g03090	6.01025	3.3105	3.58762	2.97529	2.53625	2.67326	4.73922	5.27289	5.6091	6.13589	5.93485	6.39734	6.14431	4.98499	5.76833	6.295	5.81732	6.07781	4.05007	5.75635	5.32697	6.72481	6.81309	6.78732	0.00367043	0.00216554	0.000848971	NA	NA	NA	0.00367043	0.00216554	0.000848971	4.30279	2.72827	5.20707	6.15603	5.63255	6.06338	5.04446	6.77507	-1.57452	0.948959	0.43083	1.73061	2.52348	2.00535	3.30513
VVTU38368_s_at	VIT_13s0067g02870	4.92853	3.97256	4.69383	4.45551	3.81108	3.88814	4.85916	4.71793	5.15537	6.23659	6.10143	6.99759	5.78946	4.62482	5.22795	6.78858	6.16528	6.86029	4.88988	5.02191	5.23036	7.57245	7.64644	8.46222	3.78885e-05	7.17921e-05	2.80495e-06	NA	NA	0.0055629426325	3.78885e-05	7.17921e-05	1.86013e-05	4.53164	4.05157	4.91082	6.44521	5.21408	6.60472	5.04738	7.8937	-0.480064	1.53439	1.39064	2.84632	2.01445	1.8707	3.32638
VVTU13091_at	VVTU13091_at	6.50027	6.14705	6.55268	5.53136	6.20124	6.12148	5.68349	5.96665	5.95095	8.45528	7.50531	7.83784	6.7716	6.4683	6.61747	7.28916	7.53167	7.25066	5.85507	6.31245	6.24491	9.52017	8.70292	8.86789	0.000164208	9.99068e-05	2.96936e-06	NA	0.0009235394481	0.0001968151354	0.000164208	6.4656e-05	4.02931e-06	6.4	5.95136	5.86703	7.93281	6.61912	7.35716	6.13748	9.03032	-0.448641	2.06578	0.73804	2.89285	2.51442	1.18668	3.34149
VVTU2903_s_at	VIT_07s0031g00350	11.1147	9.73041	9.6119	9.80363	9.06963	8.36455	10.5123	10.374	9.92094	12.8167	12.8589	12.733	10.5005	11.0584	10.5497	12.5825	12.6134	12.7298	10.0152	10.2633	10.1217	12.6691	12.2319	12.3074	0.000109874	0.000275914	0.000639245	NA	NA	NA	0.000109874	0.000275914	0.000639245	10.1523	9.07927	10.2691	12.8028	10.7029	12.6419	10.1334	12.4028	-1.07307	2.53378	1.93903	2.26939	3.60685	3.0121	3.34246
VVTU12846_at	VIT_19s0014g00960	7.77151	5.64259	5.41949	4.80585	4.25897	4.28588	6.29416	7.24982	6.5979	8.00506	8.23378	7.40786	8.44605	6.97533	7.25408	7.41382	7.54404	7.05541	6.5792	7.16711	6.78634	8.09697	8.81269	8.21801	0.000983467	0.00379298	0.0010729	NA	NA	NA	0.000552712	0.00379298	0.0010729	6.27786	4.45023	6.71396	7.88223	7.55848	7.33776	6.84422	8.37589	-1.82763	1.16827	-0.220728	1.53167	2.9959	1.6069	3.3593
VVTU2599_s_at	VIT_15s0045g00380	7.95021	7.02011	7.04805	6.49793	5.83455	5.52305	7.45806	7.65614	7.79042	8.27792	8.41013	8.60403	9.29167	7.81046	8.22515	8.51033	8.45576	8.90294	7.02094	7.77335	7.73628	9.3729	9.51504	9.61732	0.000200941	0.00230164	5.72532e-05	NA	NA	0.0032802480683	7.68082e-05	0.00230164	0.000126519	7.33946	5.95184	7.63487	8.43069	8.44242	8.62301	7.51019	9.50175	-1.38761	0.795818	0.180586	1.99156	2.18343	1.5682	3.37918
VVTU8114_at	VIT_14s0066g01600	9.50646	8.37892	8.00809	7.90676	6.7343	6.39765	8.83713	8.69646	9.15846	9.47166	9.94553	10.1509	9.91279	9.4548	9.75701	10.1071	9.84571	10.4414	8.27871	8.77781	9.15683	10.0386	10.5291	10.994	0.000200522	0.00509222	0.00156174	NA	NA	NA	7.11331e-05	0.00509222	0.00156174	8.63116	7.0129	8.89735	9.85602	9.7082	10.1314	8.73778	10.5206	-1.61825	0.958675	0.423204	1.78277	2.57693	2.04146	3.40102
VVTU14787_s_at	VIT_14s0108g01330	7.92363	7.79211	7.72141	7.39918	7.05144	7.04997	7.48572	7.94584	7.16068	9.86013	9.83504	9.60942	7.96312	8.04378	7.88068	9.2759	9.5279	9.30051	7.8296	7.77495	7.43259	10.6042	10.4187	10.3011	3.53836e-07	3.96953e-06	5.50361e-08	6.89E-05	8.42E-05	3.70E-06	1.30457e-06	5.84658e-06	1.46101e-07	7.81238	7.16686	7.53075	9.7682	7.96253	9.3681	7.67905	10.4413	-0.645522	2.23745	1.40558	2.76229	2.88297	2.0511	3.40781
VVTU12000_s_at	VIT_07s0031g00350	11.0801	9.78142	9.61207	9.80876	9.1337	8.18888	10.5754	10.3425	9.99644	12.8131	12.8111	12.7279	10.4859	11.0272	10.5333	12.5464	12.596	12.7109	10.0376	10.2163	9.98108	12.6556	12.2194	12.258	0.000145187	0.000285803	0.000873493	NA	NA	NA	0.000145187	0.000285803	0.000873493	10.1579	9.04378	10.3048	12.784	10.6821	12.6178	10.0783	12.3777	-1.11409	2.47924	1.93565	2.29935	3.59332	3.04973	3.41343
VVTU2507_s_at	VIT_12s0059g01380	12.0113	10.6797	10.4442	9.41785	8.83392	9.03125	10.9795	11.3785	11.4158	11.9001	11.6121	11.671	12.6555	11.6235	11.9413	12.6599	12.6732	12.6509	10.885	11.4898	11.4093	12.8421	12.8343	12.8332	6.54421e-05	0.00141327	9.34199e-05	NA	NA	0.0052360511921	2.33239e-05	0.00072894	0.000208866	11.045	9.09434	11.2579	11.7277	12.0734	12.6613	11.2614	12.8365	-1.9507	0.469782	0.587873	1.57516	2.42048	2.53857	3.52586
VVTU37611_at	VIT_04s0069g00860	6.04802	5.44702	5.41949	5.08131	4.95402	4.35972	5.36395	5.4668	5.47794	6.62153	6.17318	6.35748	7.29293	5.58832	6.05847	8.56049	8.47756	8.92804	4.60247	5.26835	5.59715	8.11566	7.41313	8.02031	2.22039e-05	0.00106009	0.000110846	NA	0.005249104341	0.0034447273579	2.22039e-05	0.000649016	0.000129161	5.63817	4.79835	5.43623	6.38406	6.31324	8.65536	5.15599	7.8497	-0.839822	0.947832	2.34212	2.69371	1.78765	3.18194	3.53353
VVTU1528_at	VIT_14s0060g02300	10.3426	9.02719	9.31249	8.7634	8.50326	8.07471	9.32052	9.74256	9.85549	10.1364	10.4703	10.6116	11.6895	9.87144	10.5132	11.4499	11.0257	11.3935	8.95263	9.83609	9.88817	11.9743	11.7613	12.2126	0.000961473	0.00621504	0.000309485	NA	NA	NA	0.000961473	0.00621504	0.000309485	9.56075	8.44712	9.63952	10.4061	10.6914	11.2897	9.55896	11.9827	-1.11363	0.766577	0.598283	2.42377	1.88021	1.71191	3.5374
VVTU17947_s_at	VIT_04s0023g00600	7.80303	7.10398	7.84825	6.75038	4.81254	5.89513	7.84695	7.1757	8.2004	8.53245	8.93796	9.84249	9.03668	7.92181	8.64769	9.82335	9.44126	10.4446	7.05148	7.6982	8.61833	9.50772	9.38936	10.285	0.000432085	0.00400473	0.00122066	NA	NA	NA	0.000432085	0.00400473	0.00122066	7.58509	5.81935	7.74102	9.1043	8.53539	9.90308	7.78934	9.72735	-1.76573	1.36328	1.36769	1.93802	3.12901	3.13342	3.70375
VVTU20189_at	VIT_18s0001g06250	8.69734	8.25469	8.15047	7.43436	7.81886	7.86277	7.90089	8.02483	8.02949	9.86354	9.81676	10.2009	9.20007	8.52243	8.66568	9.28497	9.29209	9.67798	7.72219	7.80078	8.30705	11.0019	10.9106	11.0613	0.000245564	6.03553e-06	7.07988e-07	NA	6.26E-05	1.68E-05	0.000245564	5.86897e-06	1.20003e-06	8.3675	7.70533	7.98507	9.96039	8.79606	9.41835	7.94334	10.9912	-0.662172	1.97533	0.622287	3.04791	2.6375	1.28446	3.71008
VVTU2944_at	VIT_12s0028g00930	9.92818	10.0218	10.0896	9.22728	9.09908	8.94816	9.69656	9.71565	9.75048	10.8912	10.9552	11.0361	10.5032	10.0369	10.0035	12.3708	12.3652	12.3899	9.58153	9.80967	9.82973	12.3382	12.5187	12.7729	4.7876e-08	4.52053e-08	1.54796e-08	8.49E-06	3.85E-07	5.36E-07	1.66329e-07	2.88837e-08	2.59843e-08	10.0132	9.0915	9.72089	10.9608	10.1812	12.3753	9.74031	12.5433	-0.921709	1.23995	2.19412	2.80296	2.16166	3.11582	3.72467
VVTU5027_at	VIT_14s0030g00650	8.85407	7.99023	7.95888	6.76541	7.26767	6.85011	7.79876	8.54856	8.06984	9.8757	9.58154	9.47126	9.55446	8.64668	8.75539	8.67328	8.91496	8.738	7.88008	8.24201	7.98491	10.6549	10.6313	10.1144	0.000154692	0.000137601	9.8917e-06	NA	0.0020766400392	0.00020404521112	0.000118328	0.000143299	1.18446e-05	8.26773	6.96106	8.13905	9.64283	8.98551	8.77541	8.03567	10.4669	-1.30666	1.50378	-0.210097	2.4312	2.81044	1.09657	3.73787
VVTU25675_x_at	VVTU25675_x_at	5.22269	5.57344	4.75332	5.44254	5.34568	5.10912	5.24859	4.34588	4.90957	6.86951	6.50469	8.23241	5.0463	5.30578	5.37633	7.88151	7.8021	8.55196	4.99624	5.45895	5.16822	8.61684	8.39081	10.2044	7.23437e-07	0.000653835	6.16528e-06	6.72E-05	0.0036561379608	0.00038956073134	1.08609e-06	0.000375102	8.44721e-06	5.18315	5.29911	4.83468	7.2022	5.2428	8.07852	5.2078	9.07067	0.115963	2.36752	2.83572	3.86287	2.25156	2.71975	3.7469
VVTU8264_at	VIT_08s0040g00780	8.96489	7.45991	7.53981	7.14624	6.53934	5.55256	8.24422	7.94217	7.55537	9.82608	9.7037	9.5848	8.81626	8.62584	8.44322	9.45335	9.39765	9.70889	8.00846	7.73699	7.93236	10.4856	10.1304	10.2775	0.0019958	0.00133756	0.000330339	NA	0.015122905763	0.0055979663448	0.0019958	0.00141884	0.000407356	7.98821	6.41271	7.91392	9.70486	8.62844	9.51996	7.89261	10.2979	-1.57549	1.79094	0.891524	2.40525	3.36643	2.46702	3.98074
VVTU4963_at	VIT_08s0007g05570	6.12428	5.4539	5.63803	4.98154	4.43797	4.48822	5.8617	5.96768	5.3275	5.64422	5.93894	6.03492	6.98659	5.76723	5.59128	7.82648	7.32564	7.79807	5.65027	6.01913	5.64548	8.74442	8.43377	8.84103	0.000215607	0.00689748	5.65022e-07	NA	NA	4.68E-05	0.000215607	0.00540703	1.44782e-06	5.73874	4.63591	5.71896	5.87269	6.11503	7.65006	5.77162	8.67307	-1.10283	0.153733	1.53503	2.90145	1.25656	2.63786	4.00428
VVTU12258_at	VIT_11s0052g00540	6.64274	5.35682	5.55141	5.24624	4.09723	3.33491	6.25234	6.59364	6.59101	8.466	8.87281	8.31242	8.09885	6.61206	7.13639	8.15459	8.06765	8.10485	5.90875	6.75122	6.70986	8.45097	9.168	8.93231	0.000151183	0.000164973	0.000136365	NA	NA	NA	4.47483e-05	0.000164973	0.000136365	5.85032	4.22612	6.47899	8.55041	7.28243	8.10903	6.45661	8.85043	-1.6242	2.07142	0.826596	2.39382	3.69562	2.4508	4.01802
VVTU7647_at	VIT_04s0044g01850	5.32683	4.45752	4.47886	4.21586	3.83947	3.64397	4.86496	4.36253	4.40393	6.31427	6.51404	5.75719	7.31594	5.17861	4.74812	7.41558	7.39346	7.68689	4.77422	5.1502	4.69693	8.0038	8.15504	8.25243	0.000131886	0.00152119	9.84422e-07	NA	NA	0.00012655016549	0.000131886	0.00152119	3.59703e-06	4.7544	3.89977	4.5438	6.19517	5.74756	7.49864	4.87378	8.13709	-0.854637	1.65136	1.75108	3.2633	2.506	2.60572	4.11794
VVTU13385_at	VIT_14s0068g01490	7.05446	7.01788	6.77829	6.49254	6.82845	5.77014	6.28986	7.20095	6.70992	8.33627	8.88005	9.3089	7.35725	6.87067	7.03462	7.99103	8.60237	8.12333	6.73819	6.82053	6.68359	10.4355	9.8147	10.6501	0.000405457	0.000280708	1.34104e-06	NA	0.011665700687	0.00015926191892	0.000405457	0.000417869	2.29361e-06	6.95021	6.36371	6.73358	8.84174	7.08751	8.23891	6.74744	10.3001	-0.586498	2.10816	1.1514	3.55266	2.69466	1.73789	4.13916
VVTU17030_s_at	VIT_18s0041g02080	6.83846	6.10442	5.84004	6.05696	5.67023	5.56268	6.29975	6.09172	5.61674	7.18267	6.98184	7.20176	6.89007	5.86468	5.87588	8.93873	8.5054	8.71395	6.09599	5.9479	5.4691	9.55492	9.46943	9.70975	3.75797e-05	0.00908962	6.12782e-07	0.0043088190523	NA	3.17E-05	7.75938e-05	0.00908962	7.08613e-07	6.26098	5.76329	6.00273	7.12209	6.21021	8.71936	5.83767	9.57803	-0.497688	1.11936	2.50915	3.74037	1.61704	3.00684	4.23806
VVTU2110_s_at	VIT_01s0244g00010	6.77994	6.07761	6.12052	4.42919	4.21713	4.1733	5.00654	6.13722	6.54453	6.95374	6.43535	5.91511	7.10689	6.52074	7.11304	8.46736	8.60203	8.14165	6.03827	6.95415	6.27886	8.84525	8.91058	8.14106	1.03899e-06	0.00315366	5.68638e-06	0.00056839410905	0.012857211432	0.00032975294018	6.14842e-06	0.00253805	1.08047e-05	6.32602	4.27321	5.8961	6.43473	6.91356	8.40368	6.42376	8.6323	-2.05282	0.538633	1.49012	2.20854	2.59145	3.54294	4.26135
VVTU35251_at	VIT_18s0001g06060	7.3747	6.39277	5.7847	6.18022	4.28774	4.51892	6.53259	6.43904	6.99815	8.25578	9.11723	8.99873	8.24595	7.44228	7.57193	7.3665	7.54262	7.72115	6.16075	6.75741	7.13851	9.25951	9.59658	9.51249	0.000943176	0.000987141	0.000366395	NA	NA	NA	0.000495017	0.000987141	0.000366395	6.51739	4.99563	6.65659	8.79058	7.75339	7.54342	6.68555	9.45619	-1.52177	2.13399	-0.209965	2.77064	3.65575	1.3118	4.2924
VVTU1862_at	VIT_03s0063g00140	9.25588	7.30703	7.67209	6.60886	5.14682	5.18496	7.86653	8.03861	8.22774	9.70722	9.71667	10.3858	8.98334	8.79935	9.30417	8.71372	8.25483	9.2063	7.43934	8.07387	8.97323	9.76527	9.86114	10.6944	0.000436897	0.000535473	0.00337125	NA	0.0091282464203	NA	0.000388123	0.000677221	0.00337125	8.07833	5.64688	8.04429	9.93655	9.02895	8.72495	8.16215	10.1069	-2.43145	1.89226	-0.304	1.94477	4.32371	2.12745	4.37623
VVTU15741_at	VIT_10s0003g04080	9.5295	7.17479	6.99042	6.41557	4.86658	4.57087	8.08891	8.9842	8.23895	9.04545	8.94637	8.80098	10.3266	8.96632	9.18934	9.65332	9.28219	9.28715	8.33517	8.92548	8.38509	10.201	10.1595	10.7219	0.000404921	0.00321845	0.00179698	NA	NA	NA	0.000215262	0.00164772	0.00179698	7.89824	5.28434	8.43736	8.93093	9.49408	9.40755	8.54858	10.3608	-2.6139	0.493578	-0.086528	1.81224	3.10747	2.52737	4.42613
VVTU728_s_at	CK136902	9.12449	7.67324	7.7817	7.42612	5.77894	5.52487	8.36203	8.24834	8.75397	9.90683	10.0868	9.94276	9.77514	8.75465	9.38798	11.2645	11.1664	11.366	7.89735	8.70384	9.08779	10.9415	10.9658	11.436	0.000147291	0.00227772	0.000310928	NA	NA	0.015225599363	0.000147291	0.00227772	0.000730392	8.19314	6.24331	8.45478	9.97879	9.30592	11.2656	8.56299	11.1144	-1.94984	1.52401	1.95972	2.55145	3.47384	3.90956	4.50129
VVTU2957_at	VIT_03s0017g01240	7.02406	6.85224	6.92527	6.41048	6.06374	5.71313	6.86545	6.46927	6.22476	8.2192	7.83735	8.13476	8.33746	6.54257	6.76786	8.7236	8.24903	8.77257	6.10303	6.39073	6.68878	9.95754	9.97325	10.2379	0.000749292	8.19296e-05	1.45536e-07	NA	0.00035229832069	3.27E-06	0.000749292	4.38513e-05	2.28796e-07	6.93386	6.06245	6.51983	8.06377	7.21596	8.58173	6.39418	10.0562	-0.871412	1.54394	1.36577	3.66205	2.41536	2.23718	4.53347
VVTU13638_at	VIT_06s0004g07920	6.16158	5.29896	4.88914	6.31897	5.36733	4.46945	5.90301	6.3904	5.15341	9.01778	9.16841	8.39687	7.61647	5.87561	5.61085	8.99005	8.97117	8.67192	5.58536	6.32648	4.84838	9.88185	10.4763	9.9518	0.000133608	9.65685e-05	8.21369e-06	NA	0.013548237925	0.0008477025902	0.000133608	0.000246997	1.43702e-05	5.44989	5.38525	5.81561	8.86102	6.36764	8.87772	5.58674	10.1033	-0.0646423	3.04541	2.51007	4.51659	3.11006	2.57472	4.58123
VVTU5434_at	VIT_08s0007g01810	5.66797	5.76423	5.04358	3.69743	3.99004	3.9814	5.09988	5.06395	5.40713	5.5991	5.12822	5.83191	5.80636	5.78668	5.83855	5.45869	5.53645	5.32709	5.07012	4.7789	5.43516	8.30509	8.02885	7.89703	1.97142e-05	0.00040233	7.07803e-07	NA	0.0031400435907	1.28E-05	5.99444e-05	0.000455836	7.4446e-07	5.49193	3.88962	5.19032	5.51975	5.81053	5.44074	5.09473	8.07699	-1.6023	0.329423	-0.369786	2.98226	1.93173	1.23252	4.58456
VVTU27680_at	VVTU27680_at	8.84831	8.05783	8.07342	7.47767	6.28312	5.69798	8.45155	8.10013	8.07249	11.2364	11.0571	11.6673	9.54109	8.9469	8.97953	8.27139	8.26512	8.6945	7.90179	8.19946	8.40055	10.8277	10.7798	11.1742	0.000371111	3.23383e-05	5.69768e-05	NA	0.00089011708166	0.0012074490311	0.000800948	4.65113e-05	7.0968e-05	8.32652	6.48626	8.20806	11.3203	9.15584	8.41033	8.16727	10.9272	-1.84026	3.11221	-0.745505	2.75995	4.95247	1.09475	4.60021
VVTU7832_s_at	VIT_16s0039g02550	7.69013	5.61928	5.79465	5.56614	4.4052	4.62617	6.80674	7.36258	6.36992	9.21313	9.37792	9.77159	8.54291	7.65524	7.55881	8.57342	8.2965	8.86317	6.62481	7.35957	7.01973	9.95683	9.76648	10.6056	0.000179358	0.000175411	6.53897e-05	NA	NA	NA	5.38709e-05	0.000175411	6.53897e-05	6.36802	4.86584	6.84641	9.45421	7.91899	8.57769	7.00137	10.1097	-1.50218	2.6078	0.658707	3.10828	4.10998	2.16089	4.61046
VVTU28422_s_at	VIT_16s0039g02550	7.54813	5.8395	5.64926	5.52466	4.34815	4.735	6.74642	7.12152	6.32244	9.25624	9.59759	9.72342	8.50601	7.81136	7.54151	8.64372	8.49456	8.82154	6.62825	7.34332	7.05669	9.96523	9.91039	10.5632	7.56925e-05	0.000132916	4.24476e-05	NA	NA	NA	2.21513e-05	0.000132916	4.24476e-05	6.34563	4.86927	6.73013	9.52575	7.95296	8.65327	7.00942	10.1463	-1.47636	2.79563	0.700309	3.13686	4.27199	2.17667	4.61322
VVTU39783_at	VIT_06s0061g01300	9.06175	8.46844	8.20744	8.69935	8.21312	7.62732	8.50003	8.19593	8.06153	11.4991	11.7008	11.0701	9.81203	9.42989	8.78665	10.7819	11.0515	10.704	8.22921	7.9318	8.22859	12.5916	12.4518	12.1403	1.40685e-05	4.74915e-06	2.7131e-07	NA	0.00021483203923	1.28E-05	1.40685e-05	5.52329e-06	2.96363e-07	8.57921	8.17993	8.2525	11.4234	9.34286	10.8458	8.12986	12.3945	-0.399286	3.17086	1.50293	4.26469	3.57014	1.90222	4.66397
VVTU20047_s_at	VIT_16s0039g02550	7.43687	5.90869	5.93233	5.32791	4.27668	4.51161	6.86923	7.18053	6.40981	9.19856	9.35576	9.76268	8.60356	7.59014	7.58971	8.60858	8.42429	8.84589	6.81357	7.4141	6.97838	9.92114	9.7316	10.5243	3.95964e-05	5.90017e-05	2.42756e-05	NA	0.005371800173	0.0048656204823	1.20791e-05	0.000173495	0.000106927	6.42596	4.7054	6.81986	9.439	7.92781	8.62625	7.06868	10.059	-1.72056	2.61915	0.698447	2.99033	4.33971	2.41901	4.71089
VVTU3744_at	VIT_09s0002g02430	8.66605	8.27914	7.99807	7.46734	6.41986	5.79425	7.78437	8.34209	7.91255	10.5535	10.4724	9.96287	9.00871	8.74486	8.23516	10.1719	10.9063	10.4041	7.90569	8.29365	8.35087	11.0621	11.6137	11.0371	0.000139533	0.000127546	2.19741e-05	0.010137173201	0.0014382265929	0.00062161101703	0.000378256	0.000112842	3.17272e-05	8.31442	6.56049	8.013	10.3296	8.66291	10.4941	8.1834	11.2376	-1.75393	2.31656	1.83119	3.05422	4.0705	3.58512	4.80815
VVTU11927_at	VIT_05s0062g00980	7.22027	6.08013	5.68338	5.3542	4.94647	4.28551	6.66119	7.19437	6.07116	8.25436	8.12355	7.47414	7.86262	7.13742	6.79589	8.18919	8.47711	7.94921	6.32311	7.18329	6.32078	9.733	10.3455	9.8627	0.000604179	0.00158759	2.57829e-05	NA	NA	0.0022465168608	0.000604179	0.00158759	7.55708e-05	6.32793	4.86206	6.64224	7.95068	7.26531	8.20517	6.60906	9.98039	-1.46587	1.30844	0.939857	3.37133	2.77431	2.40573	4.8372
VVTU26819_at	VIT_09s0054g01220	7.61974	5.85186	5.1912	5.13138	3.96155	3.76819	5.92122	6.35839	6.38264	8.81231	8.86824	9.19394	8.11863	6.78986	7.45449	8.30453	7.98544	8.42296	5.49693	6.19574	6.27598	8.18922	9.18751	9.49188	0.000497436	0.000460312	0.00164097	NA	0.0090023456986	NA	0.000161527	0.000632741	0.00164097	6.22093	4.28704	6.22075	8.95816	7.45433	8.23764	5.98955	8.95621	-1.93389	2.73742	0.783315	2.96666	4.67131	2.71721	4.90055
VVTU2715_s_at	VIT_01s0026g00220	8.75551	8.39272	7.72483	6.77731	5.61621	5.44961	8.0615	8.12504	7.95583	9.77346	9.30394	9.72973	9.75245	8.79865	8.58542	8.65948	8.19094	8.68876	8.20055	8.14591	8.13167	10.5735	10.9829	10.5953	0.000178213	8.82317e-05	1.22051e-05	NA	0.0012535178176	0.00033180823031	0.000286206	8.93849e-05	1.5721e-05	8.29102	5.94771	8.04745	9.60238	9.04551	8.51306	8.15938	10.7172	-2.34331	1.55492	-0.532445	2.55784	3.89823	1.81086	4.90115
VVTU8742_s_at	VIT_13s0047g00010	6.03072	5.30145	4.85717	5.61475	5.25625	4.51274	6.10607	5.64572	5.27741	8.13584	7.80337	7.81491	6.9707	5.77671	5.71475	9.58908	9.84974	9.76092	5.69287	5.92839	5.3277	10.3419	10.2984	10.2884	2.58265e-06	5.45029e-05	1.18089e-07	0.0043411720781	0.015695797542	4.01E-05	1.56758e-05	0.000192332	2.94888e-07	5.39645	5.12791	5.6764	7.91804	6.15405	9.73325	5.64965	10.3096	-0.268533	2.24164	3.57919	4.6599	2.51018	3.84773	4.92844
VVTU34604_s_at	VIT_05s0094g00330	12.9157	10.4166	10.1925	8.88182	6.45651	5.14554	11.0916	11.8886	11.2309	12.0204	11.7025	11.0965	12.7966	12.0826	12.2397	11.6315	11.813	11.4969	11.0858	11.9506	11.5387	12.2713	12.4071	12.2272	0.00075767	0.00469875	0.00346981	NA	NA	NA	0.000995109	0.00439533	0.00210936	11.1749	6.82796	11.4037	11.6064	12.373	11.6471	11.525	12.3019	-4.34697	0.20273	-0.725827	0.776823	4.5497	3.62114	5.12379
VVTU17057_s_at	GSVIVT00032572001	7.505	6.18686	6.98415	6.06636	6.08634	5.68555	6.92268	7.71455	7.90977	7.66374	7.70648	7.83753	9.09821	7.85856	8.28935	11.2796	11.1044	11.2973	6.89234	7.66272	8.10691	11.5701	11.8463	11.8047	4.40321e-07	0.00116815	1.59737e-06	NA	NA	0.0040625074501	4.40321e-07	0.000431872	1.12482e-05	6.892	5.94608	7.51567	7.73592	8.41537	11.2271	7.55399	11.7404	-0.945921	0.220251	2.8117	4.18641	1.16617	3.75762	5.13233
VVTU6035_x_at	VIT_16s0100g01170	9.30333	7.80756	7.5712	6.23724	4.67003	4.17605	6.6836	8.18984	8.37198	10.1103	9.54402	10.2897	9.38204	8.74903	9.21715	8.16995	8.6687	8.72047	7.59099	8.54326	8.70114	10.5964	10.4438	10.5693	0.000222498	0.000861414	0.000188003	NA	0.0059774652635	0.0051123850246	0.000340379	0.000655946	0.000292019	8.22737	5.02777	7.74847	9.98135	9.11607	8.51971	8.27847	10.5365	-3.19959	2.23288	-0.596367	2.25801	5.43247	2.60322	5.45761
VVTU2605_s_at	VIT_01s0026g02400	8.7234	6.59383	6.96023	6.36916	4.62418	4.61363	7.96796	8.19858	8.0376	10.7242	10.3802	10.9783	8.8003	8.251	8.89717	9.25517	9.29771	9.75928	7.43409	8.18828	8.61585	10.8817	11.3014	12.0672	0.00032417	0.000266786	0.000174281	NA	NA	0.015008510201	0.0001106	0.000266786	0.000555769	7.42582	5.20232	8.06805	10.6943	8.64949	9.43739	8.0794	11.4168	-2.2235	2.62622	0.787896	3.33735	4.84971	3.01139	5.56085
VVTU18830_s_at	VIT_05s0094g00340	11.7173	8.60772	8.70271	7.1898	4.35946	3.89634	9.89266	10.6028	10.2027	10.4262	10.2153	10.1778	12.2398	10.5841	11.2634	9.88296	9.67963	9.98293	8.99861	10.3957	10.445	10.7253	10.9813	11.3347	0.000502662	0.00238123	0.00461853	NA	NA	NA	0.00101285	0.00224931	0.00250973	9.67592	5.14853	10.2327	10.2731	11.3625	9.84851	9.94643	11.0138	-4.52739	0.040366	-1.51395	1.06734	4.56776	3.01344	5.59474
VVTU2508_at	VIT_04s0069g00920	8.25817	5.95263	6.07168	5.75738	4.48837	3.85778	6.32272	6.80315	7.02445	9.61932	10.3513	10.1858	9.40547	7.83083	8.81861	9.38814	9.35299	9.51938	6.03029	6.7856	7.45901	10.0023	10.5798	10.5846	0.000164583	0.000735009	0.000590736	NA	NA	NA	5.16557e-05	0.000735009	0.000590736	6.76083	4.70118	6.71677	10.0521	8.68497	9.42017	6.7583	10.3889	-2.05965	3.33535	0.735199	3.63064	5.395	2.79485	5.69029
VVTU5856_at	VIT_09s0002g02970	12.2327	10.9324	10.627	9.13697	5.49974	5.07049	11.8292	12.179	11.858	13.2079	13.3126	13.1605	13.2278	12.4179	12.5712	10.9085	10.0583	10.5062	11.3653	12.2548	12.1298	13.0004	13.3516	13.0966	0.000316126	0.00126658	0.00147071	NA	NA	NA	0.00187968	0.000592702	0.000703718	11.264	6.56907	11.9554	13.227	12.739	10.491	11.9167	13.1495	-4.69496	1.27159	-2.24796	1.23287	5.96656	2.447	5.92784
VVTU15353_at	VIT_11s0065g00350	9.83075	8.7986	8.92202	8.14796	7.58646	6.92333	8.84831	8.51828	9.25355	11.3493	11.6802	12.334	11.125	9.41489	10.0651	9.37055	9.54812	10.2072	7.96014	8.57054	9.57801	12.8736	12.9718	13.2323	0.00100058	6.06023e-05	1.78259e-05	NA	0.00090923116585	0.00033529616778	0.000917192	6.45313e-05	2.31592e-05	9.18379	7.55259	8.87338	11.7878	10.2017	9.70862	8.70289	13.0259	-1.63121	2.91444	-0.493076	4.32304	4.54565	1.13813	5.95425
VVTU9298_at	VIT_18s0001g04860	9.71822	8.01664	7.80162	7.05102	6.61719	6.14388	8.36526	8.87278	7.73955	11.5311	11.3435	11.0971	10.9752	9.48413	9.19297	9.27198	9.47122	9.20626	8.25387	8.70282	8.02362	12.8584	12.7164	12.4336	0.000644931	0.000148669	1.18641e-05	NA	0.0025926257041	0.00040219912649	0.000510671	0.000176579	1.9847e-05	8.51216	6.60403	8.32586	11.3239	9.88409	9.31648	8.32677	12.6695	-1.90813	2.99806	-0.567602	4.34269	4.90619	1.34053	6.25082
VVTU40867_x_at	VIT_05s0020g04110	4.40178	4.04707	4.7278	6.17539	4.38318	4.79752	4.30776	4.64187	3.94017	7.84824	7.53622	9.83511	4.70373	4.33191	4.32175	10.5202	9.91198	11.3149	3.86091	4.21669	4.07494	11.1034	10.0168	12.0398	1.01279e-06	0.000240506	1.16998e-06	4.84E-05	0.0027372990628	2.95E-05	1.14662e-06	0.000180575	1.00863e-06	4.39221	5.1187	4.2966	8.40652	4.45246	10.5824	4.05085	11.0534	0.726483	4.10992	6.12989	7.00251	3.38344	5.40341	6.27603
VVTU26995_x_at	VIT_05s0020g04110	3.3402	3.31813	3.40405	4.75153	3.12274	3.51824	3.03918	3.14888	3.03729	6.36506	5.68412	9.23934	3.458	3.16084	3.22739	9.18245	8.60812	10.4753	3.15006	2.99871	3.2225	9.61403	8.27733	11.6712	7.44121e-07	0.00114443	8.8599e-06	3.72E-05	0.0083422638436	0.00027037973838	8.52956e-07	0.000780362	8.83957e-06	3.35413	3.7975	3.07512	7.09617	3.28208	9.42196	3.12376	9.85419	0.443377	4.02105	6.13988	6.73043	3.57768	5.69651	6.28705
VVTU2645_at	VIT_11s0052g01090	10.636	8.80955	8.69279	7.43185	5.50074	5.26523	8.63825	9.3582	9.27269	11.6628	11.3803	12.0742	11.0122	9.80893	10.4954	10.313	9.97236	10.7218	8.63192	9.3205	9.46349	12.4557	12.3325	12.3811	0.000370037	0.000304485	0.000125942	NA	0.0038601210051	0.0021296933306	0.000286463	0.000304316	0.000138917	9.37946	6.06594	9.08972	11.7058	10.4388	10.3357	9.13864	12.3898	-3.31352	2.61606	-0.103144	3.25115	5.92958	3.21038	6.56467
VVTU34558_at	VIT_03s0038g03400	12.0393	10.2186	10.2822	8.88914	5.67457	4.90401	11.2371	12.0363	10.7742	12.3637	12.6539	11.4951	12.9601	11.7402	11.8245	10.1552	10.317	9.81592	11.5622	11.4465	10.9946	13.3972	13.9779	13.5869	0.000564569	0.00280185	0.00481435	NA	NA	NA	0.00317863	0.00159432	0.00481435	10.8467	6.48924	11.3492	12.1709	12.1749	10.096	11.3344	13.654	-4.35745	0.821687	-2.0789	2.31961	5.17913	2.27854	6.67705
VVTU2527_at	VIT_15s0046g02170	8.43642	6.67986	6.62551	5.55139	4.30015	3.90211	6.94816	7.52359	7.00666	9.44645	9.69395	9.64202	9.62474	8.14261	8.04723	7.99446	8.01368	8.35381	6.41235	7.55125	7.50468	10.9984	11.118	11.3986	0.000258056	0.000172798	3.93759e-05	NA	0.0034379428315	0.0011448593647	0.000220203	0.000215281	5.77051e-05	7.24726	4.58455	7.15947	9.59414	8.60486	8.12065	7.15609	11.1717	-2.66271	2.43467	-0.484208	4.01556	5.09738	2.17851	6.67827
VVTU3833_s_at	VIT_19s0090g01340	4.83711	5.9753	5.64966	2.56899	3.10736	2.20119	5.83606	6.19059	5.88714	5.95332	5.34061	4.98812	5.33892	7.06831	6.20629	9.65358	10.356	10.1018	6.67044	6.97013	6.39479	10.4867	10.444	10.7069	2.83681e-06	6.77282e-05	7.67982e-08	0.00058477595819	NA	6.92E-05	1.05602e-05	0.000172792	5.25367e-07	5.48736	2.62585	5.97126	5.42735	6.20451	10.0371	6.67846	10.5459	-2.86151	-0.543912	3.83261	3.86741	2.3176	6.69412	6.72893
VVTU35942_s_at	VIT_08s0040g01710	10.8734	9.03784	8.60672	7.42337	6.31853	5.11819	8.81969	9.26605	9.09788	12.6394	12.6837	12.6611	11.1348	10.3393	10.5391	11.2984	11.3912	11.4913	8.72784	9.20539	9.47485	13.1704	13.2969	12.9376	0.000255128	0.000120768	8.30174e-05	NA	0.0014813036764	0.0012945090339	0.000109208	0.000110179	8.60446e-05	9.50597	6.2867	9.06121	12.6614	10.6711	11.3937	9.13603	13.135	-3.21928	3.60018	0.722579	3.99893	6.81946	3.94185	7.21821
VVTU4118_at	VIT_14s0030g01230	8.30188	6.02194	5.92664	4.9432	3.73057	3.15067	6.89048	7.78023	7.3331	10.4695	11.1426	10.5887	10.3621	8.70438	9.02315	7.76655	7.50913	7.88308	6.46154	8.06644	7.96616	11.7869	12.1359	12.4086	0.000148924	8.95097e-05	4.08937e-05	NA	0.0072587688733	0.0046767307387	0.000182413	0.000249171	0.000134789	6.75015	3.94148	7.33461	10.7336	9.36322	7.71958	7.49805	12.1105	-2.80867	3.39898	-1.64363	4.61243	6.20765	1.16504	7.4211
VVTU1670_at	VIT_08s0040g01710	8.53904	6.52198	6.40579	4.58676	4.16067	3.70464	6.24021	6.38117	6.78441	10.2308	10.1024	10.9763	9.05836	7.58083	8.18417	8.49012	8.21719	9.10683	5.71583	6.6249	7.1857	11.0413	10.9427	11.3049	0.000194896	3.10907e-05	2.35753e-05	NA	0.000312494778	0.00030276675752	0.000100973	2.41566e-05	2.1341e-05	7.1556	4.15069	6.4686	10.4365	8.27445	8.60471	6.50881	11.0963	-3.00491	3.96787	0.330256	4.58749	6.97279	3.33517	7.59241
VVTU34547_s_at	VVTU34547_s_at	9.07883	6.48772	6.28313	4.05614	2.68659	2.28666	6.25771	7.55125	7.0233	11.1865	10.2978	11.0198	8.96596	8.51106	9.0032	7.74275	8.18714	8.31993	6.94721	7.65864	7.63576	11.0531	11.107	11.119	6.94596e-05	9.14722e-05	4.4546e-05	NA	0.0015511189444	0.0017322426721	8.35443e-05	9.92517e-05	7.53914e-05	7.28323	3.0098	6.94409	10.8347	8.82674	8.08327	7.41387	11.093	-4.27343	3.89063	-0.743464	3.67915	8.16406	3.52997	7.95258
VVTU703_s_at	VIT_13s0019g04460	7.4928	4.34813	4.98618	3.84912	4.37466	3.4408	3.84989	5.18705	4.51747	9.18999	9.04365	9.09178	7.11757	6.54622	6.41004	10.2953	10.5959	10.4811	4.83436	4.91484	4.86926	11.4734	11.3851	10.7973	3.27e-05	0.000766097	3.6111e-05	NA	0.01126024042	0.0022457677476	3.27e-05	0.000724293	5.4573e-05	5.60904	3.8882	4.51814	9.10847	6.69128	10.4575	4.87282	11.2186	-1.72084	4.59033	3.76618	6.3458	6.31118	5.48702	8.06664
VVTU13247_at	VIT_16s0022g00870	8.84106	10.6287	10.657	10.8928	11.3277	11.222	10.1794	9.803	9.81035	5.45725	5.08264	5.9474	6.85403	9.50941	8.87791	9.60574	9.94809	9.47438	10.4704	9.70437	9.80464	3.19031	3.91775	3.33162		1.00172e-05	6.35639e-07		0.0035692865194	0.00019920391706		3.24503e-05	1.62592e-06	10.0422	11.1475	9.93091	5.49576	8.41378	9.67607	9.99314	3.47989	1.10528	-4.43514	1.26229	-6.51325	-5.54042	0.157012	-7.61852
VVTU18607_s_at	VIT_04s0008g06000	9.75677	10.7986	10.6211	11.0728	10.5454	11.148	10.8016	10.5239	10.4763	6.97451	7.20109	9.0627	9.1399	10.7423	10.0864	9.49324	9.15088	9.08229	10.4882	10.6095	10.4461	3.57422	3.81745	4.77045		0.000375158	2.80051e-08		0.012299742814	4.51E-06		0.000507095	4.94167e-08	10.3922	10.9221	10.6006	7.7461	9.98955	9.24213	10.5146	4.05404	0.529908	-2.85452	-0.747413	-6.46055	-3.38443	-1.27732	-6.99045
VVTU8977_at	VIT_01s0011g03780	7.37065	9.88409	9.16528	9.7806	9.80374	9.60419	10.082	9.45	8.94225	4.8896	4.86722	5.03118	5.91126	9.91532	8.49052	5.80316	6.2294	5.7944	9.8113	9.01624	8.6098	3.23729	3.71003	3.19564		4.48069e-05	5.36973e-06		0.0012968628424	0.00049357032426		4.72996e-05	8.69228e-06	8.80667	9.72951	9.4914	4.92933	8.1057	5.94232	9.14578	3.38099	0.922837	-4.56207	-2.16338	-5.76479	-5.48491	-3.08622	-6.68763
VVTU18601_s_at	VIT_04s0008g06000	9.59488	10.733	10.4782	11.0508	10.4677	10.961	10.6735	10.4259	10.3395	7.01346	6.97065	8.96383	9.06147	10.5426	10.0458	9.37989	9.10315	9.02024	10.2872	10.5922	10.2911	3.7403	4.34075	4.77184		0.000423261	3.64948e-08		0.013820924846	6.09E-06		0.000579273	6.56764e-08	10.2687	10.8265	10.4797	7.64931	9.8833	9.16776	10.3902	4.2843	0.557788	-2.83036	-0.715541	-6.1059	-3.38815	-1.27333	-6.66369
VVTU4625_at	VIT_12s0028g03120	11.1363	11.7036	11.7071	11.2371	11.6822	11.6066	11.195	11.0812	11.5363	8.29231	6.73261	8.78243	9.77653	10.9089	11.1618	9.91314	9.48585	9.7625	11.3427	11.0112	11.5145	5.4242	3.9401	4.53329	5.94124e-05	1.97438e-05	5.995e-09	NA	0.0024985475905	1.23E-06	5.94124e-05	4.05171e-05	1.14474e-08	11.5157	11.5086	11.2708	7.93578	10.6157	9.7205	11.2895	4.63253	-0.00705867	-3.33505	-0.895223	-6.65695	-3.32799	-0.888164	-6.64989
VVTU35991_s_at	VIT_03s0038g02440	9.3726	9.43807	10.1347	10.1058	10.3834	9.83338	9.57269	9.40691	9.71895	5.08113	3.98582	6.28019	8.27668	9.29967	9.70226	8.69637	8.46239	8.31284	9.53798	9.30464	9.63362	3.66933	3.3648	3.95776		5.1333e-06	2.71635e-09		0.00085152034012	9.37E-07		1.09255e-05	6.35411e-09	9.64847	10.1075	9.56618	5.11571	9.09287	8.49053	9.49208	3.66396	0.459052	-4.45047	-0.602337	-5.82812	-4.90952	-1.06139	-6.28717
VVTU3721_at	VIT_11s0052g01620	10.7844	11.8575	11.8797	11.2869	11.5265	11.5388	11.7977	11.5732	11.9668	8.75551	8.21245	9.86338	10.0042	11.5819	11.725	9.4165	9.63108	9.66308	11.7362	11.4354	11.8763	5.24879	4.72356	6.09265		9.65037e-05	3.04322e-08		0.0013692462745	2.30E-06		7.5962e-05	3.91658e-08	11.5072	11.4507	11.7792	8.94378	11.1037	9.57022	11.6826	5.355	-0.0564507	-2.83547	-1.53348	-6.32762	-2.77902	-1.47703	-6.27117
VVTU27343_s_at	VIT_03s0017g02260	10.4467	11.5499	11.6926	12.8756	12.88	12.6515	11.5843	11.4303	11.7553	8.54264	9.39704	9.77777	9.70391	10.9777	11.0806	11.4919	11.5976	12.3425	11.0811	11.4284	11.8109	6.97547	6.1599	7.32658		0.000120981	2.26722e-06		0.00115930623	0.00010115100089		9.90562e-05	4.53827e-06	11.2297	12.8024	11.59	9.23915	10.5874	11.8106	11.4401	6.82065	1.57264	-2.35084	1.22324	-4.61947	-3.92348	-0.349396	-6.19211
VVTU1924_at	VIT_14s0060g00230	7.26002	8.77553	8.87584	9.19927	10.258	9.7199	8.2002	8.06106	8.47981	3.96639	3.84847	5.23265	5.71763	7.82007	7.71796	7.80913	8.27584	7.93184	8.18809	8.19407	8.27881	3.65092	3.44761	3.60754		0.000177509	2.98132e-06		NA	0.00025460364138		0.000177509	8.69819e-06	8.3038	9.72572	8.24702	4.34917	7.08522	8.00561	8.22032	3.56869	1.42192	-3.89785	0.920387	-4.65163	-5.31977	-0.501537	-6.07356
VVTU18429_s_at	VIT_01s0011g00560	7.97219	8.89069	8.10776	9.13311	8.19672	8.60996	8.3797	8.6108	9.25493	4.85838	4.61881	4.25364	6.75652	7.63825	8.66934	8.08399	7.53758	7.45803	8.699	9.03101	8.78094	2.9975	3.71807	3.29689		8.3979e-07	3.49646e-08		3.44E-05	1.72E-06		8.84785e-07	3.76085e-08	8.32354	8.6466	8.74848	4.57694	7.68804	7.6932	8.83699	3.33749	0.323052	-4.17153	0.005165	-5.4995	-4.49459	-0.317887	-5.82255
VVTU6934_s_at	VIT_12s0057g01020	9.65446	10.4637	10.1497	11.0566	11.0321	10.9665	10.4876	10.0053	10.1165	7.25826	7.19323	7.92438	8.81298	9.98757	9.32365	9.82751	10.363	10.0206	10.3152	9.93747	10.0129	5.52062	5.05726	5.34637	0.0013746	3.87271e-06	1.40325e-08	0.0035524881447	0.00017091010303	1.91E-06		7.82913e-06	5.45569e-08	10.0893	11.0184	10.2031	7.45862	9.37473	10.0704	10.0885	5.30808	0.929097	-2.74447	0.695635	-4.78043	-3.67357	-0.233462	-5.70953
VVTU11825_at	VIT_01s0011g03450	10.4455	11.174	11.0168	11.503	11.8026	11.4127	11.2818	10.9549	10.723	8.075	6.96095	7.86629	8.98181	10.6911	9.99038	9.82308	9.94294	9.52802	11.4	10.745	10.467	6.71393	5.43859	5.51445	0.00331902	4.76765e-06	5.28431e-07	NA	0.00081475320039	0.00012840853414	0.00331902	1.02446e-05	1.19901e-06	10.8788	11.5728	10.9866	7.63408	9.88777	9.76468	10.8707	5.88899	0.693991	-3.35251	-0.123098	-4.98166	-4.0465	-0.817089	-5.67566
VVTU7301_s_at	VIT_08s0007g04780	8.44562	11.2086	10.9899	11.3821	12.523	12.2757	10.6748	9.41664	10.0545	7.76581	7.57969	8.20449	8.1318	9.32834	8.70739	11.8357	12.1127	11.8101	10.4238	9.60584	9.61901	6.59902	5.12765	6.89921		0.00201073	0.00032363		NA	NA		0.00201073	0.00032363	10.2147	12.0603	10.0486	7.85	8.72251	11.9195	9.88288	6.20863	1.84557	-2.19865	3.19699	-3.67426	-4.04422	1.35141	-5.51983
VVTU21047_s_at	VIT_18s0001g14130	7.61911	8.9896	8.97913	9.74415	9.90527	9.34716	9.28599	8.7652	8.82239	4.16777	5.15322	5.333	6.2978	8.82458	7.93432	8.63566	9.06747	8.79095	9.26494	8.65793	8.6473	4.3041	4.72323	4.82858		3.01956e-05	1.10007e-05		0.0022871964543	0.0013378511838		4.96468e-05	2.12044e-05	8.52928	9.66553	8.95786	4.88466	7.68557	8.83136	8.85672	4.61864	1.13625	-4.0732	1.14579	-4.23808	-5.20944	0.00954167	-5.37433
VVTU3339_at	VIT_14s0066g01790	8.11538	8.02311	6.85465	9.99661	8.38802	7.75866	9.06029	8.23104	8.06974	5.04243	4.83058	5.17461	7.30279	8.36964	7.39508	7.16724	7.79917	7.79333	8.04676	8.40702	8.20337	3.41803	4.538	3.90027		0.000678514	9.88617e-05		0.0082813749404	0.0036990032959		0.000574179	0.000125378	7.66438	8.71443	8.45369	5.01587	7.68917	7.58658	8.21905	3.9521	1.05005	-3.43782	-0.102592	-4.26695	-4.48787	-1.15264	-5.317
VVTU3194_s_at	VVTU3194_s_at	7.76868	9.44046	9.37019	10.114	10.4074	10.332	9.39507	8.81477	8.44393	6.80247	6.65373	7.14823	6.82059	8.52415	8.24477	8.14517	8.09096	8.13425	9.29118	8.90686	8.64818	5.21104	4.38911	5.79786		0.000485032	0.00025429		0.0087022662275	NA		0.000634597	0.00025429	8.85978	10.2844	8.88459	6.86814	7.86317	8.12346	8.94874	5.13267	1.42467	-2.01645	0.26029	-3.81607	-3.44111	-1.16438	-5.24073
VVTU38152_s_at	VIT_01s0011g00560	9.30555	9.90316	9.35163	10.0853	9.48521	9.93896	9.47224	9.79674	10.0148	6.78666	6.38838	6.33373	8.04128	9.50013	9.41758	9.36666	9.56307	8.94662	9.9821	10.2686	9.70375	5.80643	4.791	4.58524		2.81761e-07	1.50715e-07		2.03E-05	7.04E-06		3.69681e-07	1.62117e-07	9.52012	9.8365	9.76125	6.50293	8.98633	9.29212	9.98483	5.06089	0.316385	-3.25833	0.30579	-4.92393	-3.57471	-0.0105953	-5.24032
VVTU13001_at	VIT_01s0026g02190	7.39859	8.44976	8.98092	9.08296	9.80208	9.34265	8.56061	8.6038	9.18678	6.46964	6.02984	6.41295	6.55233	8.05088	8.53959	8.04615	7.74923	8.40755	8.50282	8.52	8.97592	3.67276	4.89022	5.28493		0.00265122	5.72995e-05		NA	0.0040788196076		0.00265122	9.62873e-05	8.27643	9.40923	8.78373	6.30415	7.71427	8.06764	8.66625	4.61597	1.1328	-2.47958	0.353373	-4.05028	-3.61239	-0.779432	-5.18308
VVTU6982_at	VIT_12s0055g00320	8.46044	9.6972	9.74487	9.43371	9.82076	9.76771	8.7931	8.21886	8.85734	3.95187	3.78007	4.75982	6.11399	7.94483	8.31382	8.80457	8.71727	9.19673	9.12049	7.95024	9.1101	3.75426	3.92154	4.11608		2.97643e-07	2.76046e-07		0.00041675072658	0.00024060424475		1.41627e-06	1.06573e-06	9.30084	9.67406	8.6231	4.16392	7.45755	8.90619	8.72694	3.93063	0.373224	-4.45918	1.44864	-4.79632	-4.8324	1.07542	-5.16954
VVTU5141_at	VIT_12s0028g03060	8.03681	9.49775	9.37983	9.70272	10.8013	10.171	9.04265	8.20315	8.26068	5.40834	5.56919	5.08765	5.24737	7.85359	7.09695	7.03827	7.94261	7.55988	9.14968	7.92743	8.02042	4.72218	4.51064	4.46439	0.00120024	4.2129e-05	2.513e-05	0.0012002392694	NA	NA		4.2129e-05	2.513e-05	8.97146	10.225	8.50216	5.35506	6.73263	7.51359	8.36584	4.56574	1.25354	-3.1471	0.780954	-3.8001	-4.40065	-0.47259	-5.05365
VVTU19677_s_at	VIT_16s0022g00870	5.65824	7.47533	7.79296	8.16738	8.2124	8.30143	7.35502	6.31349	7.19612	2.97399	2.65316	3.60023	4.14269	5.90223	6.1293	5.73831	5.98175	6.18433	6.75726	6.32957	7.07922	3.13217	2.63329	3.04816		0.000229876	8.84687e-05		NA	NA		0.000229876	8.84687e-05	6.97551	8.22707	6.95488	3.07579	5.39141	5.96813	6.72202	2.93787	1.25156	-3.87908	0.576721	-3.78414	-5.13064	-0.674835	-5.0357
VVTU2336_at	VIT_16s0022g01430	10.3967	11.3271	11.5407	11.0991	11.7212	11.3996	11.4076	10.7278	11.0577	9.29209	9.28455	10.1956	9.46624	11.0311	10.8172	9.036	9.41119	9.57418	11.0915	10.6224	11.0286	6.54643	5.55865	6.58669		0.00183682	2.35287e-07		NA	6.29E-05		0.00183682	5.41217e-07	11.0881	11.4066	11.0643	9.59074	10.4382	9.34046	10.9142	6.23059	0.318465	-1.47361	-1.09772	-4.68357	-1.79208	-1.41619	-5.00203
VVTU15662_at	VIT_00s0941g00020	8.00631	9.29697	9.86506	8.7765	8.49904	8.86827	8.84035	8.64469	8.90251	5.00239	3.88709	5.77085	6.11973	8.61387	8.62568	6.57976	6.99645	7.05925	9.04822	8.42033	8.79457	3.61511	3.40546	3.47435		3.01644e-05	2.57699e-07		0.0020239955585	3.65E-05		4.67038e-05	4.51458e-07	9.05611	8.71461	8.79585	4.88677	7.78643	6.87849	8.75437	3.49831	-0.341505	-3.90908	-0.907943	-5.25606	-3.56757	-0.566438	-4.91456
VVTU2829_x_at	VIT_16s0039g01420	6.97359	7.44288	7.97307	8.2717	7.88215	8.39724	6.85112	7.13851	7.98208	4.61152	5.4749	6.27838	5.75216	6.41493	7.09439	6.24843	6.41482	6.25645	7.08594	7.44177	8.20297	3.60946	3.08522	3.51004	0.00044529	0.000734764	1.37842e-06	NA	NA	0.00024993864903	0.000144547	0.000734764	2.85477e-06	7.46318	8.1837	7.3239	5.45493	6.42049	6.30657	7.5769	3.40157	0.720518	-1.86897	-0.113925	-4.17532	-2.58949	-0.834443	-4.89584
VVTU16221_s_at	VIT_12s0028g03060	8.97568	10.3833	10.1301	10.2161	11.209	11.0191	9.71646	9.20758	8.90133	6.59435	5.2618	5.27325	6.16159	8.93206	7.80125	8.07579	9.16287	8.30053	10.3794	8.87082	8.63293	6.25681	5.41147	4.61431		3.75631e-05	7.40164e-05		NA	NA		3.75631e-05	7.40164e-05	9.82969	10.8147	9.27512	5.7098	7.63163	8.51306	9.29438	5.42753	0.985022	-3.56532	0.881432	-3.86685	-4.55034	-0.10359	-4.85187
VVTU8189_at	VIT_08s0040g01140	6.36199	7.62131	7.83057	8.45705	8.82249	8.48855	7.68953	7.05379	7.71729	3.85216	3.7213	4.47053	5.278	6.36554	6.55255	6.36025	6.3903	6.71818	7.31847	6.78176	7.66044	3.94949	3.60681	3.75112	0.000429073	1.86599e-05	9.65225e-06	NA	0.00053530862561	0.00055282863691	0.000281975	3.03941e-05	2.22477e-05	7.27129	8.58936	7.48687	4.01466	6.06536	6.48958	7.25356	3.76914	1.31807	-3.47221	0.424213	-3.48442	-4.79028	-0.893856	-4.80248
VVTU15314_at	VVTU15314_at	5.61162	7.85898	7.15025	7.01835	6.68284	6.97189	8.25991	8.09277	6.76909	3.42662	3.73889	3.32461	4.24102	8.20555	6.86179	3.22533	3.09847	3.32943	8.18746	7.90512	6.20082	2.52477	2.58539	2.97916		6.16152e-05	4.03213e-05		0.00038650971781	0.00059182105645		3.29622e-05	3.08087e-05	6.87362	6.89103	7.70726	3.4967	6.43612	3.21774	7.43114	2.69644	0.017411	-4.21055	-3.21838	-4.7347	-4.22796	-3.23579	-4.75211
VVTU3715_at	VIT_17s0000g02430	6.69681	8.83641	8.61799	8.46446	7.81384	9.0299	7.25581	7.74852	8.56373	5.76895	4.87564	5.35229	6.23304	6.79042	7.96798	5.72899	5.47082	5.35578	7.89827	7.71469	7.99388	3.68184	3.24682	3.69591		0.00113297	9.26272e-06		NA	0.0016436700074		0.00113297	2.11739e-05	8.0504	8.43607	7.85602	5.3323	6.99715	5.51853	7.86895	3.54152	0.385665	-2.52372	-1.47862	-4.32743	-2.90939	-1.86428	-4.71309
VVTU12641_s_at	VIT_08s0007g01450	10.0523	11.618	11.1196	10.5042	11.5972	11.3105	10.4031	10.6715	10.8153	8.49668	8.43753	8.63271	8.62588	10.7588	10.5552	8.48072	9.13292	8.31903	10.991	10.4274	10.4318	6.93594	5.4526	5.98544		0.000234039	3.32376e-06		NA	0.00079020986957		0.000234039	8.15743e-06	10.93	11.1373	10.63	8.52231	9.97993	8.64422	10.6167	6.12466	0.207297	-2.10767	-1.33571	-4.49206	-2.31497	-1.54301	-4.69935
VVTU25730_at	VIT_01s0026g00630	6.52	9.06608	8.89417	8.49095	9.08593	9.10166	7.36566	6.66863	7.65041	4.18159	3.61728	5.17563	5.79693	7.05199	6.87327	7.28868	7.25531	7.16731	7.84882	6.77405	7.64917	4.0267	3.36055	3.53558		7.73782e-05	5.38562e-05		NA	NA		7.73782e-05	5.38562e-05	8.16008	8.89285	7.22823	4.32483	6.57406	7.2371	7.42401	3.64094	0.732763	-2.9034	0.663039	-3.78307	-3.63616	-0.0697243	-4.51584
VVTU27078_s_at	VVTU27078_s_at	8.32829	8.4981	8.60292	8.93106	8.48102	9.03619	8.80089	8.48186	9.03256	5.72648	5.31867	6.67845	7.87011	8.61206	8.60165	7.99485	7.93048	8.0942	9.16804	8.93597	9.26471	5.02834	4.68335	5.59031		1.14934e-05	8.39423e-08		0.00044086485276	1.97E-06		1.28768e-05	6.71534e-08	8.47644	8.81609	8.77177	5.90787	8.36127	8.00651	9.12291	5.10067	0.339652	-2.8639	-0.354764	-4.02224	-3.20355	-0.694416	-4.36189
VVTU7034_s_at	VIT_16s0039g01420	8.9888	9.48057	9.55869	9.83095	9.44112	9.91365	8.78651	9.31313	9.86809	6.91653	7.52698	8.49232	8.09612	8.83313	9.16818	8.46602	8.65486	8.3225	9.15334	9.63562	9.74729	5.86946	4.8287	6.03963		0.00174264	7.56982e-07		NA	7.50E-05		0.00174264	1.17091e-06	9.34269	9.72858	9.32258	7.64528	8.69914	8.48113	9.51208	5.57926	0.38589	-1.6773	-0.218018	-3.93282	-2.06319	-0.603908	-4.31871
VVTU3608_at	VIT_07s0005g00730	3.77678	4.52297	4.94968	7.35383	7.84148	7.50087	5.11404	3.70752	3.88688	2.68377	3.09446	2.92576	3.11897	3.57497	2.82816	7.37417	7.72424	7.5437	4.30387	3.99773	3.58767	2.6346	2.91441	2.94527		2.37541e-05	1.9912e-06		0.001722686891	0.00054965625275		6.2944e-05	9.93658e-06	4.41648	7.56539	4.23614	2.90133	3.17403	7.54737	3.96309	2.83143	3.14892	-1.33481	4.37334	-1.13166	-4.48373	1.22442	-4.28058
VVTU29454_at	VIT_12s0028g03900	8.99958	10.2062	10.4133	9.82277	9.92842	10.143	9.55966	9.5934	10.391	6.8803	6.34055	7.73274	8.27697	9.28815	9.76195	9.03675	8.79074	8.83545	10.2415	9.9309	10.1621	5.81666	5.06015	6.92421		7.85051e-05	9.2094e-06		0.0042576943465	0.00035542496098		0.000118006	1.0243e-05	9.87305	9.96474	9.84802	6.98453	9.10902	8.88765	10.1115	5.93367	0.091689	-2.86349	-0.221375	-4.17783	-2.95518	-0.313064	-4.26952
VVTU35468_at	VIT_18s0001g14130	5.07806	6.62418	6.7156	7.45431	7.61313	7.04788	6.90172	6.01679	6.1085	3.37288	3.46581	3.93531	3.98422	6.20539	5.53673	5.80288	6.26755	6.08627	6.51251	6.24173	6.24375	3.27207	3.29891	3.48397		0.000716744	5.10145e-05		NA	0.0011886613387		0.000716744	7.52734e-05	6.13928	7.37177	6.34234	3.59133	5.24211	6.05223	6.33266	3.35165	1.23249	-2.751	0.810123	-2.98101	-3.9835	-0.422369	-4.21351
VVTU40652_at	VVTU40652_at	8.05876	8.34198	8.15973	8.00034	7.32353	7.35408	7.80746	8.30741	8.09244	4.98089	4.52559	4.7778	7.3021	8.67732	8.04975	7.07824	7.3324	6.53546	8.26522	8.02416	8.03997	3.3374	3.66274	3.12836		1.18492e-06	3.15577e-08		4.94E-05	2.38E-05		1.26962e-06	6.50758e-07	8.18682	7.55931	8.0691	4.76142	8.00972	6.98203	8.10978	3.37617	-0.62751	-3.30768	-1.02769	-4.73362	-2.68017	-0.400181	-4.10611
VVTU12187_s_at	VIT_14s0108g01320	10.4032	10.9945	10.8806	10.9643	11.0174	11.421	10.7753	10.7655	11.0694	9.53592	8.7203	10.075	9.61239	10.6103	10.4395	10.0132	10.2137	9.97087	11.1539	11.087	11.0819	7.25858	7.20802	7.80312		0.00271999	6.69439e-08		NA	4.18E-06		0.00271999	8.032e-08	10.7594	11.1342	10.8701	9.44375	10.2207	10.0659	11.1076	7.42324	0.37479	-1.42631	-0.154843	-3.68437	-1.8011	-0.529633	-4.05916
VVTU21865_s_at	VIT_02s0012g01870	8.84269	9.25816	9.49026	10.0673	10.1171	10.0454	9.95312	8.76928	9.32185	7.17222	7.32362	7.7488	7.92555	8.78492	8.78703	9.11407	9.04721	8.97266	9.32557	9.13379	9.20319	6.0925	5.8924	6.14264	0.000313462	0.000650895	1.98935e-08	NA	NA	1.98E-06	0.00056314	0.000650895	5.93918e-08	9.19704	10.0766	9.34809	7.41488	8.49917	9.04465	9.22085	6.04251	0.87955	-1.93321	0.545479	-3.17833	-2.81276	-0.334071	-4.05788
VVTU22292_at	VIT_02s0236g00070	9.86404	10.3186	11.0538	10.7345	10.6136	10.5257	10.5205	10.063	10.676	8.11557	8.09722	8.97746	8.91535	9.80254	10.7712	9.6906	9.12571	10.3175	10.2667	9.93247	10.7812	6.22984	6.18274	7.1759		0.00011732	1.32012e-06		0.0071721130071	0.00021587183194		0.000195233	2.60483e-06	10.4121	10.6246	10.4198	8.39675	9.8297	9.71128	10.3268	6.52949	0.21247	-2.02307	-0.118427	-3.7973	-2.23554	-0.330897	-4.00977
VVTU34568_s_at	VIT_01s0011g03560	7.89449	8.54039	8.60581	8.49861	8.45348	8.88998	8.53535	7.83936	8.50477	6.50309	6.02984	7.50103	7.49567	7.87477	8.16167	7.44943	7.0708	7.93498	8.15831	7.95531	8.68686	4.63913	3.28657	5.66724		0.00149479	2.82828e-05		NA	0.0027798440558		0.00149479	5.26799e-05	8.3469	8.61403	8.29316	6.67799	7.84404	7.48507	8.26683	4.53098	0.267131	-1.61517	-0.358967	-3.73584	-1.8823	-0.626098	-4.00298
VVTU26937_s_at	VIT_04s0008g05830	8.59677	9.8016	9.69375	9.75322	10.51	10.145	9.07254	9.11651	9.12977	7.55285	6.5254	7.24346	7.08269	8.86218	8.68185	8.84654	9.27986	9.05715	9.26401	8.90287	8.74635	6.23941	5.49106	5.51984		0.000130888	7.61818e-06		NA	0.0081909493469		0.000130888	4.18118e-05	9.36404	10.1361	9.10627	7.10724	8.20891	9.06119	8.97108	5.7501	0.772046	-1.99903	0.852276	-3.22097	-2.77108	0.0802297	-3.99302
VVTU1813_at	VIT_09s0002g04080	5.92603	7.08413	7.47046	7.70069	8.87683	9.0465	6.86297	6.30086	6.51811	5.04611	4.47195	5.44221	5.36662	5.99156	6.05171	6.61402	6.46593	6.79319	6.99348	6.02749	6.57048	4.45306	4.06172	4.28824	0.000511836	0.00133827	0.000192468	NA	NA	0.010210392011	0.00091354	0.00133827	0.000449912	6.82687	8.54134	6.56065	4.98676	5.8033	6.62438	6.53048	4.26767	1.71447	-1.57389	0.82108	-2.26281	-3.28836	-0.893386	-3.97728
VVTU16092_at	VIT_07s0005g02440	7.1477	7.64725	7.61852	8.12726	8.3832	8.02463	7.96093	7.50554	7.27769	6.20528	5.45571	5.40312	6.82334	7.57604	6.77998	7.13254	7.35682	7.13351	7.57215	7.53817	7.21704	4.36992	4.10724	4.15706	0.00138745	0.000450683	4.87999e-08	NA	NA	6.48E-06	0.00106405	0.000450683	1.82553e-07	7.47115	8.17836	7.58139	5.68804	7.05979	7.20762	7.44245	4.21141	0.707211	-1.89335	0.147837	-3.23105	-2.60056	-0.559373	-3.93826
VVTU16148_s_at	VIT_02s0154g00320	10.0529	9.75581	9.19441	10.6015	9.69113	9.97826	9.97767	9.92413	9.63416	8.39386	7.94327	8.15215	9.30792	10.1905	9.42991	8.54938	9.23152	8.9722	10.4	10.314	9.90099	7.51746	6.34915	6.45518		0.0002665	1.20454e-05		0.00975593917	0.00025883487351		0.000367853	1.03852e-05	9.66772	10.0903	9.84532	8.16309	9.64278	8.9177	10.205	6.77393	0.422587	-1.68223	-0.725082	-3.43108	-2.10482	-1.14767	-3.85366
VVTU22953_s_at	VIT_00s0357g00100	11.2552	11.5475	11.7609	12.0637	12.1382	11.9601	11.7819	11.2813	11.9728	8.4876	8.43136	9.31532	10.9978	11.2979	11.5044	11.2216	10.6792	11.1077	11.2413	11.326	11.8594	8.14115	7.95618	8.41489	0.00311778	3.34239e-06	1.68438e-07	NA	0.00040198941025	6.45E-05	0.00311778	5.98313e-06	4.47382e-07	11.5212	12.054	11.6787	8.74476	11.2667	11.0028	11.4756	8.17074	0.532796	-2.93392	-0.263885	-3.30483	-3.46672	-0.796681	-3.83763
VVTU33705_s_at	VIT_08s0007g01350	11.6627	11.3569	12.0607	11.8069	11.2028	11.6312	11.4828	11.905	12.1903	9.55244	9.44821	10.2518	11.9131	11.3766	11.9011	10.8409	10.5947	11.2819	11.6495	12.1122	12.0851	7.64756	7.63717	8.70674		5.60714e-05	6.0045e-07		0.00080485903958	1.97E-05		4.30906e-05	5.70399e-07	11.6935	11.5469	11.8594	9.75083	11.7303	10.9059	11.9489	7.99716	-0.146504	-2.10854	-0.824434	-3.95175	-1.96204	-0.67793	-3.80525
VVTU7233_at	VIT_04s0008g05830	4.85738	6.55461	6.74453	6.77176	7.19353	7.58843	5.96077	5.58236	6.68403	3.56997	3.04571	4.88136	3.62088	4.49614	5.89115	4.61936	4.2066	5.38427	5.73548	5.62922	6.12205	3.24653	3.11932	3.13423		0.00207326	0.000160055		NA	NA		0.00207326	0.000160055	6.05218	7.18457	6.07572	3.83235	4.66939	4.73675	5.82891	3.16669	1.1324	-2.24338	0.0673557	-2.66222	-3.37577	-1.06504	-3.79462
VVTU16093_at	VIT_00s0445g00030	6.78359	8.52202	8.21023	8.68419	9.04587	8.81764	8.63705	7.76033	7.90312	5.86776	5.95515	6.65185	6.05118	8.02578	7.38664	6.40532	7.03701	6.89014	8.37935	7.56763	7.76975	5.1285	5.18183	5.05918		0.00314331	0.000354918		NA	NA		0.00314331	0.000354918	7.83861	8.84924	8.10017	6.15825	7.15453	6.77749	7.90557	5.12317	1.01062	-1.94191	-0.377043	-2.7824	-2.95254	-1.38767	-3.79303
VVTU1582_at	VIT_03s0038g03860	11.1201	11.5712	11.6001	11.4678	11.5016	11.076	12.1323	11.9018	11.6622	8.87008	9.33139	9.05938	10.2438	11.8691	11.7641	10.9474	11.4009	11.4536	11.9056	11.6744	11.341	8.19847	7.17183	7.94677		2.11498e-07	1.70495e-07		2.26E-06	7.64E-06		1.24156e-07	1.80637e-07	11.4305	11.3485	11.8988	9.08695	11.2923	11.2673	11.6403	7.77236	-0.081994	-2.81182	-0.02505	-3.86797	-2.72983	0.056944	-3.78597
VVTU1629_s_at	VIT_07s0005g03390	5.53265	6.71492	6.43376	6.56893	7.41515	7.36771	6.99944	5.86426	5.87275	4.43961	4.15029	5.21838	4.44587	6.26398	4.92996	5.0055	4.91169	4.29996	6.74742	5.90445	5.74954	3.56562	2.97899	3.29096		0.00209295	0.000158961		NA	NA		0.00209295	0.000158961	6.22711	7.11726	6.24548	4.60276	5.21327	4.73905	6.1338	3.27852	0.890151	-1.64272	-0.474225	-2.85528	-2.53288	-1.36438	-3.74543
VVTU3392_at	VIT_03s0038g02230	10.3814	11.4608	11.0565	10.6114	11.3704	10.8679	11.4555	10.863	10.7995	9.7804	9.52063	9.29453	9.26163	11.1935	10.4658	9.52278	9.98859	9.53244	11.5379	10.4504	10.6281	7.44573	6.7932	7.09899		0.000907743	1.62162e-06		0.01232713471	0.00018173645992		0.000837713	2.72249e-06	10.9662	10.9499	11.0393	9.53185	10.307	9.68127	10.8721	7.11264	-0.0163327	-1.50749	-0.625694	-3.7595	-1.49116	-0.609361	-3.74316
VVTU27617_s_at	VIT_10s0003g02120	8.95014	8.51357	7.72865	8.43772	7.46567	7.39834	9.61308	9.49882	8.62428	5.03686	5.15311	5.27325	8.18853	9.57353	8.42832	9.27253	9.50774	9.46237	9.06673	9.59601	8.81453	5.30382	4.34045	4.87853		1.78991e-05	1.31493e-05		5.37E-05	5.58E-05		6.93839e-06	5.75254e-06	8.39746	7.76724	9.24539	5.1544	8.73013	9.41421	9.15909	4.84093	-0.630212	-4.09099	0.684083	-4.31816	-3.46078	1.31429	-3.68795
VVTU5453_at	VIT_14s0219g00090	5.6234	7.27421	6.72276	6.59133	7.20278	7.95031	6.64524	6.01502	6.15517	4.70416	4.48673	4.83736	4.45031	4.99506	5.15813	5.41867	5.23773	4.54673	6.82652	5.86509	5.67831	3.82645	2.7967	2.82415	0.000311041	0.000619557	0.000131247	0.00031104096255	NA	NA		0.000619557	0.000131247	6.54012	7.24814	6.27181	4.67608	4.86784	5.06771	6.1233	3.1491	0.708014	-1.59573	0.199874	-2.9742	-2.30374	-0.50814	-3.68222
VVTU12530_s_at	VVTU12530_s_at	5.22197	6.31003	6.71209	7.40349	6.77751	7.77186	6.50786	5.57127	6.83976	3.05467	3.46971	3.83259	4.52354	5.70205	5.90955	5.35976	4.93027	4.63858	5.69321	5.49807	6.65625	3.31093	3.40824	3.80889		0.000814782	0.000289228		NA	NA		0.000814782	0.000289228	6.08136	7.31762	6.3063	3.45232	5.37838	4.9762	5.94917	3.50935	1.23626	-2.85398	-0.402177	-2.43982	-4.09024	-1.63843	-3.67608
VVTU6605_s_at	VIT_04s0008g00150	5.55474	6.57585	6.59842	6.32855	7.21819	7.08176	6.34592	6.27558	6.35198	2.81494	3.16165	3.63457	4.26263	5.27388	5.57016	5.3871	4.46526	4.93779	6.2555	5.93292	5.98341	3.22434	2.90697	2.9622	0.00305284	1.16339e-05	5.54801e-06	NA	0.0017254205319	0.0028057754867	0.00305284	2.47847e-05	2.02451e-05	6.243	6.87617	6.3245	3.20372	5.03555	4.93005	6.05728	3.03117	0.633166	-3.12078	-0.105505	-3.02611	-3.75395	-0.738671	-3.65927
VVTU35368_s_at	VIT_10s0003g04180	7.36763	7.86703	7.34661	8.22914	8.7092	8.49308	7.662	6.61135	7.07268	5.90374	5.4622	6.58213	6.28454	6.30245	6.39395	7.17664	6.63942	6.26864	7.65061	6.3862	6.84633	4.29169	4.47817	4.22591	2.23234e-05	0.000320723	5.44193e-06	NA	NA	0.0023898994193	1.22895e-05	0.000320723	3.64743e-05	7.52709	8.47714	7.11534	5.98269	6.32698	6.6949	6.96104	4.33193	0.950049	-1.13266	0.367923	-2.62912	-2.0827	-0.582126	-3.57917
VVTU14370_at	VIT_17s0000g05830	9.83832	10.8833	10.7717	9.58545	10.7291	11.0464	10.0027	9.83801	10.1822	8.59396	8.07691	8.65475	8.48256	9.30648	9.74101	8.74484	8.34117	8.28446	10.3476	9.75715	9.74509	6.84308	6.15567	6.04198	0.00027681	0.000354349	4.33976e-06	NA	NA	0.0018471587474	0.00027681	0.000354349	1.42808e-05	10.4978	10.4536	10.0076	8.44187	9.17668	8.45682	9.94995	6.34691	-0.0441453	-1.56576	-0.719858	-3.60304	-1.52161	-0.675712	-3.55889
VVTU29454_x_at	VIT_12s0028g03900	10.4687	11.5283	11.7142	11.253	11.2504	11.4537	10.9686	10.9797	11.5107	8.80733	8.12931	9.48512	9.90262	10.6638	11.1005	10.4651	10.3214	10.3929	11.5059	11.2625	11.4978	7.67832	7.67092	8.57044		0.000116278	2.39725e-06		0.0074440337675	0.0001152942472		0.000198133	2.79505e-06	11.237	11.319	11.153	8.80726	10.5557	10.3931	11.4221	7.97323	0.081992	-2.34575	-0.162522	-3.44886	-2.42774	-0.244514	-3.53085
VVTU12973_at	VIT_16s0022g00680	7.66202	7.98811	7.6855	7.738	7.94147	7.84799	8.39212	8.06329	7.85184	6.21799	5.55029	6.0575	6.92558	7.85597	7.41569	6.92486	7.17734	6.43312	8.31504	7.93464	7.47994	4.91585	4.11207	4.34723		1.63685e-06	1.29959e-07		2.69E-05	9.49E-06		1.18371e-06	1.68626e-07	7.77855	7.84249	8.10242	5.94193	7.39908	6.84511	7.90988	4.45838	0.063941	-2.16049	-0.553973	-3.45149	-2.22443	-0.617914	-3.51544
VVTU13092_at	VIT_16s0050g01310	10.8368	11.8079	12.0742	11.6047	11.85	11.7355	11.5319	11.277	11.5535	7.74985	7.61264	8.78859	10.2774	11.6769	11.3569	11.5995	11.911	11.744	11.5609	10.9689	11.4001	7.98461	7.75387	8.28553		3.09877e-06	6.51022e-07		0.00048715444703	0.00023533259668		6.25201e-06	1.77599e-06	11.573	11.7301	11.4541	8.05036	11.1037	11.7515	11.31	8.008	0.157079	-3.40379	0.647826	-3.30198	-3.56087	0.490746	-3.45906
VVTU1032_s_at	VIT_01s0011g04020	6.78305	7.66883	7.76364	7.80327	8.33936	8.1616	7.94323	7.06593	7.79602	4.7225	5.05912	5.57834	6.29739	7.18586	7.44606	7.0482	7.09518	7.76412	7.53282	7.16104	7.96863	5.08337	3.83477	5.53258		0.000107513	0.000208033		0.0075884437695	0.013161118121		0.000191392	0.000376986	7.40517	8.10141	7.60173	5.11999	6.97644	7.3025	7.55416	4.81691	0.696236	-2.48174	0.326064	-2.73726	-3.17798	-0.370172	-3.43349
VVTU13743_s_at	VIT_13s0019g02770	7.5913	6.49891	6.17684	8.048	6.61941	6.1288	7.2674	7.83947	6.00221	3.69704	3.39573	3.49795	4.33104	6.8805	5.35685	3.6356	3.91961	3.5734	7.20071	7.60564	6.48549	3.98888	3.91064	3.65322		0.000271377	0.000207456		0.005046904749	0.0033172351809		0.000262511	0.000181995	6.75568	6.93207	7.03636	3.53024	5.5228	3.70953	7.09728	3.85091	0.176389	-3.50612	-1.81326	-3.24637	-3.68251	-1.98965	-3.42275
VVTU3108_at	VIT_08s0007g08260	7.76592	8.51766	8.16674	8.24569	7.92073	8.68314	8.21555	8.52197	8.68048	6.64305	6.17834	7.32233	7.87899	7.59674	8.59114	7.19742	6.4202	6.76115	8.44305	8.58327	8.42837	5.48863	4.8187	5.28401		0.000591738	3.82389e-07		0.0041898617082	1.32E-05		0.000376889	3.67763e-07	8.15011	8.28318	8.47267	6.71457	8.02229	6.79293	8.4849	5.19711	0.133075	-1.7581	-1.22936	-3.28778	-1.89117	-1.36244	-3.42086
VVTU8465_at	VIT_11s0052g00430	6.27549	6.9051	7.09708	7.04225	7.171	7.39673	6.7688	6.68132	7.07412	4.84342	4.69516	4.43422	5.15564	6.24893	6.5569	5.67539	5.64743	5.64535	6.70292	6.67144	6.65101	3.69255	3.83477	3.74967		6.96187e-06	2.00108e-07		0.0010122914835	8.69E-05		1.4187e-05	5.64448e-07	6.75922	7.20333	6.84142	4.6576	5.98716	5.65606	6.67513	3.759	0.444106	-2.18382	-0.331098	-2.91613	-2.62792	-0.775204	-3.36023
VVTU4302_at	VIT_04s0008g00700	12.2342	12.5019	12.7518	12.8275	12.7345	12.9255	12.5254	12.4735	12.7631	11.228	11.2616	11.8876	12.1134	12.4406	12.501	12.1797	12.0446	12.1301	12.6339	12.5476	12.5804	9.66054	9.14996	9.89987	0.00309948	0.0011352	1.07265e-07	NA	NA	1.64E-05	0.00309948	0.0011352	1.90004e-07	12.496	12.8292	12.5873	11.4591	12.3517	12.1181	12.5873	9.57012	0.333213	-1.12828	-0.233537	-3.01719	-1.46149	-0.56675	-3.3504
VVTU3072_at	VIT_18s0001g00470	9.60068	9.68828	9.83083	10.0724	10.3619	9.86513	9.59264	9.09713	9.26275	6.80714	6.28566	7.5602	8.93818	9.64863	8.96577	9.25998	9.42033	9.29145	9.25331	9.13137	9.26395	6.25681	5.90216	6.63487	0.00209193	5.12449e-06	5.0193e-08	NA	0.0062464106212	0.0001660954781	0.0010222	2.86009e-05	3.14932e-07	9.7066	10.0998	9.31751	6.88433	9.18419	9.32392	9.21621	6.26461	0.393224	-2.43318	0.139727	-2.9516	-2.8264	-0.253497	-3.34482
VVTU5622_s_at	VVTU5622_s_at	11.3575	11.868	11.6649	11.3649	11.6249	11.9992	11.4882	11.4706	11.557	10.3718	9.95062	10.7187	10.7509	11.6477	11.2715	10.238	10.5821	10.371	11.8742	11.5029	11.3727	8.87067	7.85048	8.20407	0.000165204	0.000535971	4.65194e-07	NA	NA	5.77E-05	0.000165204	0.000535971	7.82314e-07	11.6301	11.663	11.5053	10.3471	11.2233	10.397	11.5833	8.30841	0.032852	-1.1582	-0.826317	-3.27489	-1.19105	-0.859169	-3.30775
VVTU38552_s_at	VIT_06s0004g05340	6.56967	7.77308	7.34747	8.24705	8.70057	8.7224	7.62773	7.04357	6.57983	6.34159	6.11192	5.98411	6.37229	7.22164	6.33228	7.18976	7.28969	6.67504	7.69867	7.41118	6.32055	5.36041	5.27712	4.88604	0.000910993	0.00312143	0.000298104	NA	NA	0.0086723816227	0.00126858	0.00312143	0.000507285	7.23007	8.55667	7.08371	6.14587	6.64207	7.0515	7.14347	5.17452	1.3266	-0.937836	0.409426	-1.96894	-2.26444	-0.917178	-3.29555
VVTU19388_s_at	VIT_00s0304g00070	9.36681	10.1365	10.8221	10.5915	10.2537	10.5565	10.4	10.1222	10.9689	7.6064	7.23134	8.49896	9.33269	9.99854	10.7036	9.59907	9.36797	10.086	10.4681	10.0929	10.6546	7.2887	6.77586	8.35353		0.000165959	0.000108675		0.0028106116757	0.0028761776973		0.000147331	0.000116644	10.1085	10.4672	10.497	7.7789	10.0116	9.68435	10.4052	7.4727	0.358752	-2.71813	-0.327252	-2.93252	-3.07689	-0.686004	-3.29127
VVTU35443_s_at	VIT_00s0227g00140	6.90956	7.70982	7.76655	8.35426	8.50804	8.42639	7.67708	7.86445	7.88551	6.98714	6.78285	6.8157	6.41167	7.09125	7.1042	7.84692	7.62467	7.61303	7.96014	7.64414	7.37273	5.81869	5.12298	5.12958	0.000476514	0.000466961	2.78419e-05	0.0043826173255	0.0012693466839	0.0005940568905		0.000189304	3.79205e-05	7.46198	8.42956	7.80901	6.8619	6.86904	7.69487	7.65901	5.35708	0.967586	-0.947117	0.825832	-2.30192	-1.9147	-0.141754	-3.26951
VVTU16185_s_at	VIT_04s0008g01910	8.83639	9.1792	9.46104	9.84801	9.92893	9.76836	9.45778	8.72002	9.09637	8.21989	7.9018	8.0754	8.71156	9.06518	8.75341	8.97161	8.84083	8.79845	9.29682	8.86042	9.01	6.82315	6.01097	6.75449	0.000184352	0.000223277	7.2494e-06	NA	0.0080623038259	0.0038695140875	0.000119177	0.00042267	2.78385e-05	9.15888	9.84844	9.09139	8.06569	8.84338	8.8703	9.05574	6.52954	0.689559	-1.0257	0.0269127	-2.52621	-1.71526	-0.662647	-3.21577
VVTU28352_at	VVTU28352_at	7.20289	6.84538	7.18439	6.42566	6.20933	6.4577	6.68806	6.81663	6.4754	5.09276	3.86067	4.72028	6.52029	6.54479	6.35344	5.8538	5.76081	5.83959	7.07095	6.7435	6.51233	3.50466	2.73521	2.38164	2.66427e-06	3.80772e-05	1.17051e-06	2.70E-05	NA	8.58E-05		0.000228207	1.60697e-06	7.07756	6.36423	6.66003	4.5579	6.47284	5.81806	6.77559	2.87384	-0.713325	-2.10213	-0.654773	-3.90176	-1.3888	0.0585523	-3.18843
VVTU20879_at	VIT_02s0025g01350	6.685	7.24953	7.34024	6.80075	7.14205	7.30538	6.96503	7.40033	7.71357	5.28511	5.33882	5.59338	6.31494	7.14701	7.65454	5.43975	5.69405	6.02721	7.0701	7.319	7.75201	4.54223	3.9072	4.19598		2.06144e-05	4.88949e-07		0.0002573567386	1.45E-05		1.42507e-05	4.42692e-07	7.09159	7.08273	7.35964	5.40577	7.03883	5.72034	7.38037	4.21513	-0.00886333	-1.95387	-1.31849	-3.16524	-1.94501	-1.30963	-3.15637
VVTU7289_s_at	VIT_13s0019g00330	7.63326	7.6648	8.43749	8.1522	8.64091	8.52521	8.60059	8.55481	7.77743	4.59808	4.20625	4.86935	6.14761	7.87462	7.74211	7.36552	7.43718	7.22343	8.75664	7.94647	7.68793	6.11244	5.30476	5.09306		1.4839e-06	7.13953e-05		8.06E-05	0.0036814923985		1.79767e-06	0.000103715	7.91185	8.43944	8.31094	4.5579	7.25478	7.34204	8.13034	5.50342	0.527584	-3.75305	0.0872627	-2.62693	-4.28063	-0.440322	-3.15451
VVTU14567_at	VIT_01s0150g00390	7.20776	7.6852	7.61874	6.77842	7.4627	7.55825	6.58783	7.65211	7.94647	5.27117	5.62267	5.50969	5.31172	7.23535	7.69739	4.95665	5.46354	5.65742	7.11224	7.31902	7.59836	4.29483	3.53875	4.08912		0.000319339	3.71798e-07		0.0088513787472	4.31E-05		0.000386783	6.03072e-07	7.5039	7.26646	7.39547	5.46784	6.74815	5.3592	7.34321	3.97423	-0.237442	-1.92763	-1.38895	-3.36897	-1.69018	-1.15151	-3.13153
VVTU3307_at	VIT_11s0103g00550	6.34151	6.9295	7.01026	7.21241	7.83817	7.50478	6.46994	6.39924	6.31479	5.81412	5.44556	5.69846	5.7011	6.46495	5.85022	6.07545	6.4121	5.8936	6.70108	6.13004	6.46605	4.17399	3.79229	4.23376	0.000414101	0.000200513	3.99401e-06	NA	NA	0.0010168100717	0.000198055	0.000200513	2.0407e-05	6.76042	7.51846	6.39466	5.65271	6.00542	6.12705	6.43239	4.06668	0.758032	-0.741942	0.121629	-2.36571	-1.49997	-0.636404	-3.12374
VVTU1751_s_at	VVTU1751_s_at	10.2362	10.7611	10.8539	11.0191	11.1866	11.3762	10.5408	10.4205	10.6846	9.39989	9.19429	9.79916	9.39391	10.5144	10.2618	9.73898	9.81088	9.7159	10.5758	10.2978	10.4876	8.21246	7.47934	8.13295	0.00168882	0.000268625	3.0189e-06	NA	NA	0.0021151185358	0.00168882	0.000268625	1.22392e-05	10.6171	11.194	10.5486	9.46445	10.0567	9.75525	10.4537	7.94158	0.576911	-1.08417	-0.30145	-2.51215	-1.66108	-0.878361	-3.08907
VVTU16275_at	VIT_18s0001g13920	7.39685	7.70326	7.57612	7.91949	7.99931	8.08394	7.70206	7.18395	7.42526	6.8054	6.57692	7.05711	6.78478	7.31858	6.80635	7.06679	7.24728	7.25667	7.78668	7.36222	7.5427	4.73971	4.60734	5.41232	0.000164903	0.000341113	8.21615e-07	9.91E-05	NA	0.0002153990071		0.000341113	1.96276e-06	7.55874	8.00091	7.43709	6.81314	6.9699	7.19025	7.56386	4.91979	0.442172	-0.623947	0.220345	-2.64407	-1.06612	-0.221827	-3.08624
VVTU7927_at	VVTU7927_at	4.29072	5.06233	5.24305	5.84174	5.54344	6.30361	4.79275	5.25078	4.91228	2.79742	3.23263	2.77331	3.83416	4.90772	4.48582	4.46078	4.64789	4.06625	5.35939	5.07812	4.84262	2.80461	3.11351	3.21568		5.75729e-05	6.84519e-05		0.0012934855013	0.00099199987194		7.90871e-05	7.39686e-05	4.86537	5.89626	4.98527	2.93445	4.40923	4.39164	5.09338	3.0446	1.0309	-2.05082	-0.0175927	-2.04878	-3.08172	-1.04849	-3.07968
VVTU1674_at	VIT_01s0011g03560	10.2182	10.9937	10.7389	10.662	11.3143	11.0554	10.5532	10.437	10.5855	9.40581	9.05928	9.39818	9.67151	10.4059	10.3059	10.1203	10.2187	10.1789	10.9549	10.352	10.4044	8.28515	7.21091	8.06051		0.000164943	9.94874e-06		NA	0.0019277870441		0.000164943	2.3862e-05	10.6502	11.0106	10.5252	9.28776	10.1278	10.1726	10.5704	7.85219	0.360352	-1.23746	0.0448627	-2.71824	-1.59781	-0.31549	-3.07859
VVTU2210_at	VIT_00s0304g00010	9.36341	9.03973	8.92332	9.40297	9.72084	9.09584	9.30801	9.09369	8.88895	7.05052	6.99999	7.99973	8.06936	9.33943	8.9674	8.21599	8.48306	8.40755	9.16721	8.72921	8.95415	5.78237	6.15558	6.61789		9.99177e-05	6.38528e-07		0.0096747879192	0.00025666790203		0.000209221	1.82436e-06	9.10882	9.40655	9.09689	7.35008	8.79207	8.36886	8.95019	6.18528	0.297732	-1.74681	-0.423202	-2.76491	-2.04454	-0.720934	-3.06264
VVTU24081_s_at	VIT_07s0255g00020	4.28629	6.32181	6.40579	6.35765	6.38868	6.55103	6.66229	5.76066	5.38408	3.30635	3.6721	3.54015	3.48381	6.13258	5.25261	3.57383	3.74403	4.1801	5.8646	5.40535	5.51753	3.4919	3.18789	3.33621		0.00325599	0.000672519		NA	NA		0.00325599	0.000672519	5.6713	6.43245	5.93567	3.5062	4.95633	3.83265	5.59583	3.33867	0.761155	-2.42948	-1.12368	-2.25716	-3.19063	-1.88483	-3.01831
VVTU15197_x_at	VIT_11s0052g01270	6.37444	6.04705	5.54803	7.35115	4.99088	5.68365	5.46134	5.66098	6.56318	2.51339	3.29713	2.72371	5.27586	5.83849	5.69417	4.28951	3.82291	3.59447	5.58719	6.18997	6.43912	3.05467	3.28942	2.8866		0.000295221	0.000271093		0.011835633346	0.0066455805376		0.000433432	0.000302555	5.98984	6.00856	5.89517	2.84475	5.60284	3.9023	6.07209	3.0769	0.018724	-3.05042	-1.70054	-2.99519	-3.06914	-1.71927	-3.01392
VVTU11402_at	VIT_03s0038g02980	7.69541	7.83189	7.54978	7.69833	8.17846	7.51633	8.01788	7.91761	7.4273	6.49389	6.34449	5.97378	6.99899	7.88326	6.96248	6.67723	7.05963	6.11544	8.47282	7.62307	7.08192	4.47471	5.0125	4.99433		5.41539e-05	6.81897e-06		0.0018758625626	0.00050705435754		6.31373e-05	1.01246e-05	7.69236	7.79771	7.7876	6.27072	7.28158	6.61743	7.72593	4.82718	0.105351	-1.51688	-0.664142	-2.89875	-1.62223	-0.769493	-3.0041
VVTU7622_at	VIT_02s0025g02650	7.09215	6.95484	6.61329	6.87027	7.18015	6.39986	7.46916	7.21892	6.36325	4.7769	4.58214	5.305	5.36685	7.05463	6.36681	6.26294	6.21472	5.46659	7.12067	6.69276	6.51515	3.65526	3.68112	3.81658		0.000106404	1.17737e-07		0.0019564235792	1.78E-05		9.53558e-05	2.08044e-07	6.88676	6.81676	7.01711	4.88801	6.26276	5.98142	6.77619	3.71766	-0.0699993	-2.1291	-0.281349	-3.05854	-2.0591	-0.21135	-2.98854
VVTU1977_at	VIT_06s0009g00810	8.6185	8.80812	8.9558	9.86299	9.91312	9.74238	9.09529	8.48386	8.58615	8.13549	7.51481	8.48041	8.16827	8.27453	7.92053	8.26842	8.02973	8.28349	8.70609	8.36685	8.41733	7.06904	5.7166	6.90358	2.86898e-07	0.00408456	5.12176e-05	NA	NA	0.005633335534	1.6556e-07	0.00408456	0.000172091	8.79414	9.8395	8.72177	8.04357	8.12111	8.19388	8.49676	6.56307	1.04536	-0.678199	0.072768	-1.93368	-1.72355	-0.972587	-2.97904
VVTU15610_s_at	VIT_13s0019g04030	9.14114	9.27188	9.09029	9.40731	9.19923	8.85093	9.19334	9.01042	9.4043	7.39071	7.53737	6.92081	8.29106	8.95475	9.15794	8.22773	8.00775	7.96918	8.97216	8.9194	9.21348	6.49078	5.83662	5.79664	0.000189552	2.00355e-06	5.32619e-08	NA	0.00012492185136	1.09E-05	0.000189552	2.60658e-06	1.04994e-07	9.16777	9.15249	9.20269	7.28296	8.80125	8.06822	9.03501	6.04134	-0.0152787	-1.91972	-0.733033	-2.99367	-1.90445	-0.717754	-2.97839
VVTU8340_at	VIT_13s0019g04030	7.59414	7.6434	7.77005	7.90155	7.38313	7.13304	7.38659	7.34938	8.06622	5.4525	5.24183	5.81091	7.05175	7.04389	7.64485	6.3835	5.68232	6.31901	7.17178	7.25915	7.96552	4.43118	3.91329	4.56834	0.000249155	1.32028e-05	5.57318e-07	NA	0.00069219069396	8.15E-05	0.000249155	1.72311e-05	1.01317e-06	7.6692	7.47257	7.60073	5.50175	7.24683	6.12828	7.46548	4.30427	-0.196621	-2.09898	-1.11855	-3.16121	-1.90236	-0.921933	-2.96459
VVTU6544_at	VIT_07s0151g00340	4.50332	5.35728	5.32838	6.55313	8.14494	7.80006	4.88621	4.27362	4.34616	3.75745	3.55364	2.9926	3.89022	4.32018	3.61056	5.64161	5.36566	5.24789	4.67902	4.40613	4.24235	4.26376	3.7737	3.76493	3.22252e-05	0.000365686	0.000213156	NA	NA	NA	0.000249769	0.000128146	0.000102344	5.06299	7.49938	4.502	3.43456	3.94032	5.41838	4.4425	3.93413	2.43638	-1.06744	1.47807	-0.508371	-3.50382	-0.958317	-2.94476
VVTU37083_at	VIT_18s0001g14130	4.09501	5.00269	5.61042	6.00826	6.00394	5.77714	5.37545	4.32125	5.40326	2.79413	3.05699	3.08038	3.23484	4.30417	4.85811	4.01308	4.16129	5.00939	4.69403	4.64202	5.37705	2.81132	2.76984	3.40163		0.00099447	0.000578605		NA	NA		0.00099447	0.000578605	4.90271	5.92978	5.03332	2.97717	4.13237	4.39459	4.90437	2.99426	1.02707	-2.05615	0.262214	-1.9101	-3.08322	-0.764858	-2.93718
VVTU4398_at	VIT_00s0455g00040	8.19175	7.98814	8.12778	8.68015	8.67957	8.55843	8.28647	8.17995	8.21288	6.70911	6.8306	7.10544	7.47485	7.94639	7.77032	7.87905	7.82405	7.78164	8.1835	8.2476	8.07726	5.81246	5.38766	6.12479	2.15487e-05	6.55556e-07	4.77144e-07	NA	1.90E-05	3.62E-05	1.45631e-05	9.70536e-07	1.39781e-06	8.10256	8.63938	8.22643	6.88172	7.73052	7.82825	8.16945	5.77497	0.536828	-1.34471	0.0977283	-2.39449	-1.88154	-0.4391	-2.93131
VVTU27890_at	VIT_12s0028g00530	3.60432	4.3804	4.61212	5.10405	6.13916	5.45798	4.48461	4.51743	4.47752	2.79455	3.08411	3.13897	3.15883	4.49452	4.17005	3.59909	3.8866	3.70162	5.11573	4.64207	4.08814	3.23512	2.96442	2.96967		0.00029445	0.00109849		0.0020247158175	0.0040227002925		0.000200794	0.000561171	4.19895	5.56706	4.49319	3.00588	3.94113	3.7291	4.61531	3.0564	1.36811	-1.48731	-0.212031	-1.55891	-2.85542	-1.58014	-2.92702
VVTU13309_at	VIT_08s0007g01490	6.53132	7.29066	7.40311	7.50781	8.21326	7.93135	6.71545	6.8828	6.89902	6.45799	6.37376	6.10334	5.56736	6.6233	6.30086	6.43006	7.00253	6.61779	7.52668	6.50793	6.67595	5.02898	4.63722	4.77385	0.00644975	0.00246859	0.000124611	0.0064497465542	NA	NA		0.00246859	0.000124611	7.07503	7.88414	6.83242	6.3117	6.16384	6.68346	6.90352	4.81335	0.809109	-0.520725	0.519622	-2.09017	-1.32983	-0.289487	-2.89928
VVTU6343_at	VIT_07s0031g02560	7.22679	7.75864	7.47898	8.66302	8.8663	8.8073	7.35399	7.58419	7.3569	7.45446	7.22325	7.43113	5.50027	7.07342	6.99863	7.5473	7.73656	7.77426	7.57901	7.54582	7.10026	6.19786	5.1706	6.03127	0.000543186	1.91167e-05	3.99387e-05	0.0030883394332	0.0030750125079	0.0018307379796		0.000124691	7.42621e-05	7.48813	8.77887	7.4317	7.36961	6.52411	7.68604	7.40836	5.79991	1.29074	-0.0620817	1.16193	-1.60845	-1.35282	-0.128803	-2.89919
VVTU4440_at	VIT_13s0064g00560	7.34905	8.73437	8.26461	7.11922	8.08174	8.63122	7.43222	7.48626	7.1003	5.96625	6.0848	6.12905	5.59637	6.9886	6.64165	5.88503	6.11435	5.33988	7.85898	6.87986	6.68745	4.78658	3.70115	3.75545	0.000377974	0.000259857	4.88315e-05	NA	NA	NA	0.000377974	0.000259857	4.88315e-05	8.11601	7.94406	7.33959	6.06003	6.40887	5.77975	7.1421	4.08106	-0.171954	-1.27956	-0.629121	-3.06104	-1.1076	-0.457167	-2.88908
VVTU23403_at	VIT_19s0090g00500	6.8373	7.85884	8.17304	7.63365	7.55915	7.88778	7.76312	7.24843	7.24259	5.28912	4.83814	5.13567	6.48947	7.76309	7.29365	6.64744	6.43152	6.3843	7.79804	7.1005	7.48134	5.61577	4.06604	4.31826		1.61425e-05	7.5408e-05		0.0030110053626	0.0065242987483		3.95201e-05	0.000144057	7.62306	7.69352	7.41805	5.08764	7.18207	6.48775	7.45996	4.66669	0.070463	-2.33041	-0.694316	-2.79327	-2.40087	-0.764779	-2.86373
VVTU27949_at	VIT_10s0003g02120	7.39797	6.90817	6.30497	6.9812	6.07608	6.22599	7.96679	7.57785	7.35625	4.32285	4.22784	4.60837	6.92722	7.77334	6.78696	7.46601	7.60513	7.94754	7.01466	7.92775	7.68133	4.33182	4.13939	4.24072		1.7309e-05	2.14563e-05		4.39E-05	7.27E-05		6.32416e-06	8.72202e-06	6.87037	6.42775	7.63363	4.38635	7.16251	7.67289	7.54125	4.23731	-0.442615	-3.24728	0.510382	-3.30393	-2.80466	0.952997	-2.86132
VVTU1946_s_at	VIT_19s0014g03190	9.13618	8.99879	9.25029	9.67463	9.4271	9.5114	9.19132	9.24833	9.64951	7.05642	7.42958	8.10554	9.09185	8.68351	9.39942	8.68863	8.52798	8.92361	9.18156	9.27837	9.54286	6.35979	6.51028	7.85192		7.09178e-05	6.11681e-05		0.002611727054	0.002736821731		8.68953e-05	8.1674e-05	9.12842	9.53771	9.36306	7.53051	9.05826	8.71341	9.33426	6.90733	0.409289	-1.83254	-0.344853	-2.42693	-2.24183	-0.754142	-2.83622
VVTU38123_s_at	VIT_04s0008g01910	5.81027	6.02568	6.83199	6.85679	7.20709	6.90687	6.55993	5.91209	6.41763	4.52253	4.61802	5.34181	6.08295	5.94677	6.08963	6.02944	5.68154	5.8863	5.87145	5.69597	6.40697	4.20843	3.3481	4.29618		0.00121276	0.000106847		NA	NA		0.00121276	0.000106847	6.22265	6.99025	6.29655	4.82745	6.03978	5.86576	5.99146	3.9509	0.767601	-1.46909	-0.174025	-2.04056	-2.2367	-0.941626	-2.80816
VVTU12328_s_at	VIT_03s0038g02920	9.30733	9.62902	9.58091	10.0014	10.3262	10.0533	9.45844	9.32745	9.44485	7.81714	7.5007	8.17598	9.00575	9.32018	9.17441	8.99582	9.10664	8.78548	9.51318	9.2362	9.51673	7.35953	7.00015	7.36251	5.96856e-05	6.27601e-06	2.4539e-07	NA	0.00061904393532	3.45E-05	2.05893e-05	1.8763e-05	8.85062e-07	9.50575	10.127	9.41025	7.83127	9.16678	8.96265	9.42204	7.24073	0.621207	-1.57898	-0.204131	-2.18131	-2.20018	-0.825338	-2.80252
VVTU18093_s_at	VIT_00s0304g00070	10.4963	11.2585	11.7078	11.7766	11.785	11.5985	11.4101	11.1884	11.68	9.00148	8.94637	9.4861	10.4208	11.0888	11.4255	10.8772	10.5885	11.054	11.3602	10.9837	11.3103	9.32936	8.23294	9.43272		6.22177e-05	0.000189831		0.0029260245892	0.015580622369		8.52929e-05	0.000393558	11.1542	11.72	11.4262	9.14465	10.9784	10.8399	11.218	8.99834	0.5658	-2.28153	-0.138459	-2.21971	-2.84733	-0.704259	-2.78551
VVTU8591_at	VIT_05s0077g00520	4.00375	5.32962	5.03461	6.04005	5.10131	5.11513	5.09988	5.66309	6.41086	3.43385	3.51517	3.257	3.94555	4.63218	5.59133	3.43385	3.44301	4.2715	4.72911	5.19184	5.46747	2.78199	2.71082	3.45315		0.00207167	0.00357142		0.0046361190393	NA		0.000856473	0.00357142	4.78933	5.41883	5.72461	3.40201	4.72302	3.71612	5.12948	2.98199	0.629504	-2.3226	-1.0069	-2.14749	-2.95211	-1.6364	-2.77699
VVTU6263_s_at	VIT_00s0313g00030	8.31926	8.66338	8.41649	9.02983	9.43184	9.39888	8.61917	8.63258	8.46302	7.73974	7.70435	8.08996	8.20224	8.44557	8.08946	8.43356	8.44164	8.3333	8.57862	8.67819	8.38745	6.94107	6.08666	6.74948	0.000118713	9.48284e-05	1.36349e-05	NA	0.0011698138957	0.0004667003859	0.000198297	8.5685e-05	2.33796e-05	8.46638	9.28685	8.57159	7.84468	8.24576	8.40284	8.54809	6.5924	0.820479	-0.726907	0.15708	-1.95568	-1.54739	-0.663399	-2.77616
VVTU1913_s_at	VIT_07s0031g03210	6.60137	6.87167	6.49794	6.89299	7.01249	7.50808	6.32816	6.56623	6.57226	5.64677	5.08917	5.75189	5.70834	6.0941	6.34575	6.16034	6.62406	6.07524	6.42069	6.60386	6.48167	4.95764	3.2677	4.45789		0.000171835	0.000222943		NA	NA		0.000171835	0.000222943	6.657	7.13785	6.48889	5.49594	6.0494	6.28655	6.50207	4.22774	0.480859	-0.992946	0.23715	-2.27433	-1.47381	-0.243709	-2.75519
VVTU6993_at	VIT_19s0014g01940	6.41348	6.13496	6.41379	7.26666	6.50799	6.5641	5.90287	5.8398	6.33495	4.73253	4.95037	4.47858	5.733	5.78316	5.96446	6.24742	6.15665	6.13628	6.10127	6.25617	6.27484	3.70157	3.44068	4.65194	0.00182113	3.87141e-05	2.85899e-05	0.0022569619774	NA	0.007322925018		3.87141e-05	8.71407e-05	6.32074	6.77958	6.02588	4.72049	5.82687	6.18012	6.21076	3.9314	0.458843	-1.30538	0.353244	-2.27936	-1.76423	-0.105599	-2.73821
VVTU11401_at	VVTU11401_at	4.84896	6.23511	5.83977	6.32686	7.35406	7.49352	5.41253	5.64131	5.02369	4.5347	4.55398	4.35319	4.1764	4.74321	4.95172	5.25604	5.21147	5.22065	5.8501	5.44279	5.12941	4.06235	4.49271	3.93897	0.000489421	0.00353979	0.00182099	NA	NA	NA	0.000550845	0.00353979	0.00182099	5.64128	7.05814	5.35918	4.48062	4.62378	5.22938	5.4741	4.16468	1.41686	-0.878554	0.605608	-1.30943	-2.29542	-0.811256	-2.72629
VVTU12573_s_at	VIT_04s0008g01910	6.10253	6.40197	7.04247	7.1681	7.4768	7.10598	6.72441	6.17823	6.67015	5.24154	5.25181	5.91949	6.34138	6.24893	6.08256	6.00965	5.90231	6.30232	6.21431	5.78687	6.76298	4.26628	3.83501	4.68875	0.00179304	0.00173924	8.57302e-05	NA	NA	NA	0.000768813	0.00173924	8.57302e-05	6.51565	7.25029	6.52426	5.47095	6.22429	6.07142	6.25472	4.26335	0.734639	-1.05332	-0.152869	-1.99138	-1.78795	-0.887508	-2.72601
VVTU38372_s_at	VIT_19s0014g01710	5.7179	6.20998	6.70788	6.76829	6.63162	7.17074	6.10802	5.51147	6.5785	3.93548	3.55439	5.05415	5.82253	4.94305	5.47301	5.3	4.80058	5.30245	5.35256	5.37312	6.24888	3.64163	3.21318	4.00362	0.00113776	0.000572332	1.9171e-05	NA	NA	NA	0.00113776	0.000572332	1.9171e-05	6.21192	6.85688	6.066	4.18134	5.41286	5.13435	5.65819	3.61948	0.644961	-1.88466	-0.278519	-2.03871	-2.52962	-0.92348	-2.68367
VVTU3329_at	VIT_03s0038g03620	6.90505	7.80125	7.87762	7.98474	8.57612	8.45859	7.56715	7.07594	7.03781	6.56485	6.65443	6.42976	5.79938	6.9998	6.54085	6.87175	7.35951	6.86918	7.48384	6.92467	6.98412	5.28903	5.39329	5.15094	0.00433758	0.00116524	2.83417e-05	0.0043375832021	NA	NA		0.00116524	2.83417e-05	7.52797	8.33981	7.22697	6.54968	6.44668	7.03348	7.13088	5.27775	0.81184	-0.677288	0.586801	-1.85313	-1.48913	-0.225039	-2.66497
VVTU40818_s_at	VIT_19s0014g03190	9.03897	9.02714	9.16972	9.63232	9.43821	9.4571	9.28436	9.22791	9.61576	6.99009	7.32359	8.18095	9.09591	8.81273	9.33208	8.86304	8.42146	8.91615	9.19832	9.22289	9.62035	6.86614	6.60285	7.89495		0.000116836	5.20458e-05		0.0029352215895	0.0018967845172		0.000122861	6.20387e-05	9.07861	9.50921	9.37601	7.49821	9.08024	8.73355	9.34719	7.12131	0.430604	-1.8778	-0.346693	-2.22587	-2.3084	-0.777297	-2.65648
VVTU38195_s_at	VIT_17s0000g07850	9.29375	9.56345	9.45415	10.2468	10.2537	10.1309	9.80634	9.26903	9.56573	8.63382	8.24643	8.88142	8.90345	9.1776	9.14073	9.08337	9.01387	9.23523	9.56318	9.57728	9.5365	7.78042	7.3961	7.90863	3.24873e-06	0.000156653	2.4986e-07	NA	0.0019066481576	9.72E-06	2.21264e-06	0.00014567	4.18446e-07	9.43712	10.2105	9.54703	8.58722	9.07393	9.11082	9.55899	7.69505	0.773374	-0.959808	0.036896	-1.86394	-1.73318	-0.736478	-2.63731
VVTU33533_s_at	VIT_05s0020g01490	9.55031	10.3275	10.7519	10.6433	10.4336	10.3512	10.4498	10.048	10.8073	8.13919	8.6059	8.86327	9.09355	9.97932	10.553	9.83706	9.49427	9.98844	10.0739	9.86317	10.5076	7.69173	7.37156	8.35323		0.000263456	3.82998e-05		0.0052309206816	0.0045611055494		0.000262858	8.07829e-05	10.2099	10.476	10.435	8.53612	9.87528	9.77326	10.1482	7.8055	0.266128	-1.89892	-0.102027	-2.34272	-2.16505	-0.368155	-2.60885
VVTU5242_at	VIT_05s0094g00480	8.14013	8.50224	8.21742	8.60723	8.68366	8.33562	8.52669	8.4497	8.31374	7.77839	7.87058	7.25314	7.45902	8.19047	7.981	7.48238	7.95757	7.68635	8.513	8.41291	8.04439	5.69413	6.3547	5.88128		0.00575792	7.33368e-07		NA	0.00011147278166		0.00575792	1.36891e-06	8.2866	8.54217	8.43004	7.63404	7.87683	7.70876	8.32343	5.9767	0.255576	-0.796006	-0.168063	-2.34673	-1.05158	-0.423639	-2.60231
VVTU5884_at	VIT_13s0019g00890	9.20018	9.76263	10.0021	10.1892	10.0454	10.1446	9.96558	9.59482	9.78899	6.8615	7.5887	8.10082	8.33062	9.27133	9.41991	8.64541	8.55036	8.92346	9.37303	9.5435	9.79933	7.83646	6.86952	7.65144	0.00136471	4.91783e-05	2.48188e-05	NA	0.0037910015293	0.0067601208672	0.00136471	8.49147e-05	7.68907e-05	9.65497	10.1264	9.78313	7.51701	9.00729	8.70641	9.57195	7.45247	0.471425	-2.26612	-0.300878	-2.11948	-2.73755	-0.772303	-2.59091
VVTU4003_at	VIT_08s0040g03330	6.54941	6.72365	6.93129	6.22554	6.08824	6.75692	6.62626	6.35146	7.23332	4.46332	4.07051	5.21838	6.34938	6.55363	7.14611	5.65297	5.09592	5.64658	6.51618	6.48525	7.37325	3.64174	3.49459	4.35738	0.00256342	0.000188311	9.55927e-06	NA	0.0027798539884	0.00024158427015	0.0166333	0.000157707	8.78541e-06	6.73478	6.3569	6.73702	4.58407	6.68304	5.46516	6.79156	3.83123	-0.377886	-2.15294	-1.21788	-2.96033	-1.77506	-0.839998	-2.58244
VVTU2249_at	VIT_01s0010g01200	7.52702	8.09443	7.97663	8.34283	8.92177	8.65837	8.024	7.37913	7.809	6.30354	6.24427	7.35431	6.97039	7.40597	7.29752	7.91753	7.96873	7.88434	7.68936	7.39701	7.79584	5.93308	5.15975	6.40026	0.000110108	0.00104081	9.96609e-05	0.00055229464679	NA	NA		0.00104081	9.96609e-05	7.86603	8.64099	7.73737	6.63404	7.22463	7.92353	7.6274	5.83103	0.774962	-1.10333	0.698906	-1.79637	-1.87829	-0.076056	-2.57133
VVTU1323_at	VIT_06s0004g01270	7.56692	7.77285	7.7886	8.0849	8.5178	8.31034	7.5101	7.31765	7.22994	6.44677	5.76561	5.99173	6.71117	7.38489	6.84304	7.10711	7.36777	6.85973	7.67047	6.98047	6.97278	5.77305	4.83505	5.12534	0.000134913	1.28457e-05	9.71667e-06	NA	0.0060331396796	NA	6.09653e-05	9.03396e-05	9.71667e-06	7.70946	8.30435	7.35257	6.06803	6.9797	7.11153	7.20791	5.24448	0.594891	-1.28453	0.131833	-1.96343	-1.87942	-0.463058	-2.55832
VVTU20857_at	VIT_19s0014g05070	5.95619	7.08332	6.77948	6.21704	7.32468	7.40242	6.19628	5.87451	6.01095	4.43386	4.6828	5.45393	4.64256	5.06039	5.46471	4.7591	4.91566	4.58505	6.58157	5.72466	5.53621	3.79647	3.28975	4.20683	4.61211e-05	0.000268094	4.82665e-05	4.61E-05	NA	NA		0.000268094	4.82665e-05	6.60633	6.98138	6.02725	4.85686	5.05589	4.75327	5.94748	3.76435	0.375053	-1.17039	-0.30262	-2.18313	-1.54544	-0.677673	-2.55818
VVTU999_s_at	VIT_06s0004g05020	8.70585	9.88117	9.81877	9.42433	9.81873	9.527	9.35473	9.47146	9.50312	7.36053	7.28054	7.48963	8.2171	9.17433	9.01133	9.20577	9.17925	9.42314	10.2349	9.71727	9.35413	7.02198	7.18513	7.80483		2.04877e-05	9.43164e-05		0.0018380457346	0.0014450895933		3.55766e-05	7.68785e-05	9.4686	9.59002	9.4431	7.3769	8.80092	9.26939	9.76877	7.33731	0.121424	-2.06621	0.46847	-2.43146	-2.18763	0.347046	-2.55289
VVTU16163_at	VIT_08s0007g07920	6.33842	6.66572	6.31093	7.25376	7.37398	7.40404	6.93792	6.58073	6.43752	5.90338	5.85215	5.85346	5.98684	6.55186	5.88318	6.18296	5.93757	6.17894	6.5502	6.6215	6.16602	5.18299	4.83312	4.40872	0.000204198	3.81097e-05	1.32705e-05	NA	0.00025678231206	0.00055615176775	0.000128718	2.34695e-05	2.35177e-05	6.43835	7.34393	6.65206	5.86966	6.14063	6.09982	6.44591	4.80828	0.905572	-0.782393	-0.0408017	-1.63763	-1.68796	-0.946373	-2.5432
VVTU13198_at	VIT_14s0171g00220	8.5456	8.74187	8.70386	8.04369	8.20405	8.58999	8.2002	8.75636	9.12117	7.25565	6.66847	7.29819	7.68963	8.40507	9.1723	6.88079	7.18963	7.40322	8.50187	8.91956	9.06938	5.40977	6.05977	6.25939		0.000428653	2.26629e-06		0.0034919254849	4.18E-05		0.000285292	1.73618e-06	8.66378	8.27924	8.69258	7.0741	8.42233	7.15788	8.83027	5.90964	-0.384533	-1.61847	-1.26445	-2.92063	-1.23394	-0.879919	-2.53609
VVTU9246_at	VIT_06s0004g02950	7.22168	8.14593	8.06152	7.7164	7.60645	7.88864	7.67115	7.6836	7.51949	5.51986	5.6502	5.37216	5.69433	7.43971	7.15839	6.97664	6.74173	6.39362	8.35097	7.36143	7.12115	5.32721	4.81314	4.8707		1.92671e-06	1.65858e-05		0.00038299273819	0.0019573901844		4.22593e-06	3.24406e-05	7.80971	7.73716	7.62475	5.51407	6.76414	6.704	7.61118	5.00368	-0.0725477	-2.11067	-0.0601447	-2.6075	-2.03813	0.012403	-2.53495
VVTU1535_s_at	VIT_16s0098g01150	11.8955	11.7071	12.1603	11.7973	11.0712	11.5457	11.9707	11.4926	12.1405	9.32945	9.83385	10.5899	12.1368	11.5277	12.0581	11.0751	10.0529	10.7301	11.333	11.6593	12.113	8.03277	8.8044	9.31803		0.000477536	1.41303e-05		0.0057852631269	0.00084137865519		0.000389878	1.96586e-05	11.9209	11.4714	11.8679	9.91773	11.9075	10.6194	11.7018	8.7184	-0.449512	-1.95017	-1.28814	-2.98337	-1.50066	-0.838629	-2.53385
VVTU22348_s_at	VIT_18s0001g10360	9.45598	9.42227	9.30583	10.1517	9.66988	9.44713	9.58971	9.51106	9.72362	8.28269	8.70522	8.94389	9.28562	9.32632	9.6755	9.17525	9.06686	9.371	9.58089	9.6386	9.96926	7.43684	7.46598	7.77305		0.0067037	3.34614e-06		NA	0.00010942532838		0.0067037	3.32372e-06	9.3947	9.75623	9.60813	8.64393	9.42914	9.20437	9.72958	7.55862	0.361536	-0.964195	-0.224774	-2.17096	-1.32573	-0.586309	-2.53249
VVTU3376_x_at	VIT_03s0017g00680	7.07033	7.6322	7.40796	7.49753	7.69346	7.68967	7.24221	7.43158	7.30415	6.20308	5.97898	5.90399	6.51566	7.62056	6.9518	7.07276	7.34438	6.61285	7.75659	7.43097	7.26753	5.57435	5.21592	4.88977		7.06005e-06	1.75816e-06		0.0022860121672	0.00015782842124		2.11642e-05	2.68003e-06	7.37016	7.62689	7.32598	6.02868	7.02934	7.01	7.48503	5.22668	0.256723	-1.2973	-0.0193423	-2.25835	-1.55402	-0.276065	-2.51507
VVTU1595_s_at	VIT_00s0304g00070	11.3272	11.9596	12.25	12.287	12.3313	12.2761	12.0187	11.7721	12.3511	10.0336	9.74894	10.2779	11.161	11.6991	12.0216	11.7041	11.3916	11.7801	12.0777	11.5459	11.9105	10.1019	9.1012	10.1544		3.40001e-05	9.0976e-05		0.0019801751987	0.010795448687		4.9522e-05	0.000210475	11.8456	12.2981	12.0473	10.0201	11.6272	11.6253	11.8447	9.78583	0.452475	-2.02718	-0.00197367	-2.05888	-2.47966	-0.454449	-2.51135
VVTU1017_at	VIT_02s0154g00080	4.01195	4.92871	4.78176	5.20142	4.51763	5.4066	4.90451	5.13766	5.93815	3.03914	2.86918	3.49332	4.26879	3.87703	5.09916	3.63121	3.13518	3.32042	4.52192	4.57783	5.43415	2.99524	2.64445	2.76356		0.000701673	0.00031354		0.0022932019868	0.0078191592563		0.000318522	0.000358225	4.57414	5.04188	5.32677	3.13388	4.41499	3.36227	4.84463	2.80109	0.467737	-2.19289	-1.05272	-2.04355	-2.66063	-1.52046	-2.51129
VVTU35265_s_at	VIT_07s0031g00700	7.5966	7.63559	7.9513	7.53854	7.52311	7.91823	7.01745	7.61581	8.20491	5.95412	5.6863	6.68999	7.23709	7.07455	7.90798	6.6862	6.31891	6.77726	7.61493	7.72755	8.06208	5.18313	5.01592	5.52901	0.000396055	0.00197071	1.35706e-07	NA	NA	8.30E-06	0.000396055	0.00197071	1.63369e-07	7.72783	7.65996	7.61272	6.11014	7.40654	6.59412	7.80152	5.24269	-0.0678697	-1.50259	-0.812422	-2.55883	-1.43472	-0.744552	-2.49096
VVTU30443_s_at	VIT_19s0014g03190	9.09716	9.03834	9.22396	9.60322	9.27962	9.47343	9.2245	9.20412	9.58526	6.97141	7.31773	8.07842	9.18222	8.81096	9.31339	8.66554	8.25153	9.01003	9.17068	9.22349	9.4899	7.0907	6.46161	7.85615		5.28144e-05	4.58864e-05		0.0018470916404	0.0021114751322		6.17593e-05	6.08036e-05	9.11982	9.45209	9.33796	7.45585	9.10219	8.64237	9.29469	7.13615	0.33227	-1.8821	-0.459822	-2.15854	-2.21438	-0.792092	-2.49081
VVTU15797_at	VIT_18s0072g00370	7.62383	6.99698	7.08986	7.36703	7.07424	7.01886	7.1734	7.34917	7.50839	5.36824	5.62314	5.93625	6.79607	7.07007	6.96922	6.34801	6.53103	6.19524	7.2804	7.2689	7.2779	4.34208	5.04612	4.77217	0.000317518	1.37461e-05	4.20904e-07	NA	0.00031637547289	2.72E-05	0.000317518	1.22887e-05	5.31372e-07	7.23689	7.15337	7.34365	5.64254	6.94512	6.35809	7.27574	4.72012	-0.0835143	-1.70111	-0.587029	-2.55561	-1.6176	-0.503515	-2.4721
VVTU15863_at	VIT_05s0020g01740	5.77085	6.09953	6.09308	6.37626	6.59685	6.98885	6.00995	6.08274	5.84022	5.18652	4.57536	4.74029	4.75567	5.80554	5.2868	5.64167	5.78701	5.33198	6.49253	6.0635	5.53773	4.33239	4.33625	4.00941	0.00146661	0.00014042	0.000301569	NA	0.0041411433172	NA	0.00101889	0.000231154	0.000301569	5.98782	6.65399	5.97764	4.83406	5.28267	5.58689	6.03125	4.22602	0.666166	-1.14358	0.304217	-1.80524	-1.80975	-0.361949	-2.4714
VVTU40862_x_at	VIT_18s0001g05040	10.4703	10.9338	10.6587	10.8335	11.0772	11.1019	11.1917	10.7268	10.7425	9.92133	9.66856	10.0978	10.3395	10.8616	10.3428	10.1186	9.96715	9.80869	11.015	10.8238	10.7026	8.79828	8.15298	9.12886	0.000380344	0.000777661	8.65454e-06	NA	0.012216240588	0.00056930941253	0.000380344	0.000763417	1.22856e-05	10.6876	11.0042	10.887	9.89591	10.5146	9.9648	10.8471	8.69337	0.316592	-0.991093	-0.549823	-2.15375	-1.30769	-0.866415	-2.47034
VVTU17420_at	VIT_08s0007g03930	7.28796	8.07468	7.84998	8.35017	8.57595	8.3406	7.72617	8.0114	7.89496	7.45316	7.44939	7.34558	7.09201	7.96452	7.34558	7.61552	7.85761	7.5725	8.22141	7.85283	7.71643	6.47347	6.17646	5.80874		0.00408536	0.000206066		0.014616134225	0.014464296952		0.00237647	0.000395378	7.73754	8.42224	7.87751	7.41604	7.46737	7.68188	7.93022	6.15289	0.684698	-0.461464	0.214506	-1.77733	-1.14616	-0.470191	-2.46203
VVTU37308_at	VIT_12s0055g00290	4.7885	6.3432	6.50408	6.26432	6.5498	6.70808	6.064	4.9458	6.15959	3.159	2.92666	3.12824	4.32277	4.56888	5.08015	5.42032	4.94079	5.85437	5.45018	4.46554	6.21036	3.17896	3.87	3.58216		0.000298531	0.000353346		NA	NA		0.000298531	0.000353346	5.87859	6.5074	5.72313	3.0713	4.65727	5.40516	5.37536	3.54371	0.628806	-2.65184	0.74789	-1.83166	-3.28064	0.119084	-2.46046
VVTU4379_at	VIT_01s0011g05880	7.03654	8.12599	8.33665	9.34957	10.1187	9.58958	8.16304	7.81833	7.69038	7.95198	7.82721	7.76003	7.05238	7.30135	7.14467	8.66944	8.79198	8.72587	8.08006	7.57857	7.43126	7.34056	6.9212	7.01142	5.4181e-05	0.00362001	0.00196158	NA	NA	NA	0.00549493	0.00482007	0.000883867	7.83306	9.68596	7.89058	7.8464	7.16613	8.7291	7.69663	7.09106	1.85289	-0.044179	1.56296	-0.60557	-1.89707	-0.289933	-2.45846
VVTU6658_s_at	VIT_14s0081g00700	9.44402	9.81893	9.82428	8.98092	9.08376	9.24688	9.20229	9.0729	9.77518	7.34182	6.78917	7.80017	9.03925	9.17162	9.89252	8.27104	7.95616	8.48168	9.49517	9.29065	9.80706	6.5757	6.15174	6.76422	0.000323932	6.11104e-05	1.17357e-06	NA	NA	5.97E-05	0.00295442	0.000296177	1.37157e-06	9.69574	9.10386	9.35012	7.31039	9.3678	8.23629	9.53096	6.49722	-0.591889	-2.03974	-1.1315	-3.03374	-1.44785	-0.539613	-2.44185
VVTU5706_at	VIT_15s0021g00940	9.64568	9.03159	9.14718	10.3957	10.1538	10.3424	8.40626	8.74025	8.74155	7.64401	8.13482	8.83752	10.0645	7.86794	8.95711	8.64267	7.93444	8.36771	8.17232	8.87659	8.84555	6.90887	6.96704	7.80052		0.00016836	3.4433e-05		NA	NA		5.37406e-05	3.4433e-05	9.27482	10.2973	8.62935	8.20545	8.96317	8.31494	8.63149	7.22548	1.02245	-0.423907	-0.648233	-1.40601	-1.44636	-1.67069	-2.42846
VVTU12094_at	VIT_07s0191g00030	8.2656	8.87061	8.9237	8.97877	9.13897	9.40062	8.93488	8.6115	8.99856	7.45941	7.90986	8.23752	8.01088	8.37632	8.7064	8.42192	7.91231	8.31243	8.57818	8.78799	8.98718	6.95406	6.37839	7.20662		0.00502055	4.85247e-05		NA	0.0049692800054		0.00502055	9.68535e-05	8.68664	9.17279	8.84831	7.86893	8.36453	8.21556	8.78445	6.84636	0.486152	-0.979381	-0.148977	-1.93809	-1.46553	-0.635129	-2.42425
VVTU9731_at	VIT_12s0057g01310	8.56357	8.1623	8.20184	8.63033	8.32509	8.69546	8.41583	8.2066	8.49307	7.74051	7.32733	7.71655	7.80876	8.30529	8.05223	7.35483	7.79093	7.47283	8.30217	8.29805	8.67473	6.53559	6.30958	5.94251	0.000215458	0.00186641	1.19976e-06	NA	NA	0.00010760987881	0.000215458	0.00186641	1.80298e-06	8.30924	8.55029	8.37184	7.5948	8.05543	7.53953	8.42498	6.26256	0.241053	-0.777037	-0.515897	-2.16242	-1.01809	-0.75695	-2.40347
VVTU5092_at	VIT_17s0000g03990	7.01932	7.61997	6.88061	6.72564	7.28761	6.3987	7.44571	6.54415	6.76061	3.69704	3.69626	3.12316	6.13715	7.54891	6.91358	4.93023	5.66216	5.41181	7.23536	6.25514	6.56501	3.93801	3.72689	4.08347		2.21935e-06	5.92398e-06		0.00023296539695	0.0015232362825		3.66444e-06	1.56752e-05	7.1733	6.80398	6.91682	3.50549	6.86655	5.33474	6.68517	3.91612	-0.369316	-3.41133	-1.53181	-2.76905	-3.04202	-1.16249	-2.39973
VVTU15545_at	VIT_09s0002g03380	6.36312	5.73862	5.9888	6.44997	5.03423	5.11652	6.10954	6.37655	6.37592	3.26283	3.35523	3.00205	5.90455	5.82322	6.28091	4.82598	4.5868	4.25738	5.81456	6.69758	6.38917	3.82959	3.44068	2.95535		3.20457e-05	0.000181529		0.00029538729356	0.0011653349881		1.97272e-05	0.000102819	6.03018	5.53357	6.28733	3.2067	6.00289	4.55672	6.30044	3.40854	-0.496607	-3.08063	-1.44617	-2.8919	-2.58403	-0.949566	-2.39529
VVTU14883_at	VIT_05s0077g02200	8.53135	8.51497	8.64919	8.08736	7.80455	8.18194	8.18526	8.75744	9.00861	6.51289	6.70369	6.66667	7.77252	8.46016	9.25388	7.04741	6.68603	7.41933	8.62105	8.63344	8.83665	5.65311	5.79628	5.84441		4.54112e-05	1.06519e-08		0.00035831353335	5.62E-06		2.64839e-05	2.53416e-07	8.56517	8.02462	8.65044	6.62775	8.49552	7.05092	8.69705	5.7646	-0.540554	-2.02269	-1.4446	-2.93245	-1.48213	-0.904042	-2.39189
VVTU4350_at	VIT_05s0124g00230	6.00553	6.76504	6.62438	5.89242	6.54595	6.41516	6.20462	6.00917	6.39081	4.70666	4.454	5.09373	5.9588	6.23034	6.55246	4.84696	5.47145	5.01953	6.58043	6.03063	6.58512	3.78118	4.03233	3.6768	0.00164535	0.000136239	2.50027e-06	NA	0.015192026874	0.00017761984777	0.00164535	0.000321012	3.47715e-06	6.46498	6.28451	6.20153	4.75146	6.2472	5.11265	6.39873	3.8301	-0.180472	-1.45007	-1.13455	-2.56863	-1.2696	-0.95408	-2.38815
VVTU36930_at	VIT_18s0089g00510	7.67558	7.97418	8.10298	8.13704	7.25408	7.93369	7.97123	8.14059	8.17588	5.27063	5.71393	6.23342	7.14483	7.68906	8.34886	8.65664	7.73069	8.40227	8.00646	7.90918	8.06891	5.05559	5.81151	5.53249		1.70559e-05	3.32112e-06		0.00031158589101	0.00012562228788		1.38612e-05	3.51816e-06	7.91758	7.77494	8.0959	5.73933	7.72758	8.2632	7.99485	5.46653	-0.142642	-2.35657	0.535618	-2.52832	-2.21393	0.678259	-2.38568
VVTU1406_at	VIT_04s0044g01670	9.67802	9.89226	9.80776	10.2834	10.1499	9.92837	9.54034	9.75354	9.96876	7.87512	7.79994	7.90679	8.78598	9.68472	9.36588	9.44388	9.66525	9.37514	9.71791	9.68345	9.86357	7.85025	7.77517	7.48039		3.10177e-07	1.55663e-07		0.00013065142768	6.34E-05		8.77532e-07	4.23513e-07	9.79268	10.1205	9.75421	7.86062	9.27886	9.49476	9.75497	7.70194	0.327869	-1.8936	0.215894	-2.05304	-2.22147	-0.111975	-2.38091
VVTU6570_at	VIT_06s0009g00690	5.50295	5.31685	5.57149	5.92254	6.09389	5.92286	5.52468	5.41738	5.59115	4.78751	4.20087	4.68806	4.80205	5.28149	4.76703	4.95376	5.60039	4.81816	5.60264	5.8563	5.36445	4.22982	3.41221	3.6324	0.00158854	8.60506e-05	3.19971e-05	NA	0.0018847715356	0.0031951267391	0.000960953	0.000116864	6.06982e-05	5.46376	5.97976	5.51107	4.55881	4.95019	5.1241	5.6078	3.75814	0.516	-0.952256	0.173911	-1.84966	-1.46826	-0.342089	-2.36566
VVTU6845_at	VIT_13s0019g00740	5.77284	6.93594	6.39638	7.5049	7.77935	7.89082	6.94428	6.60508	6.35672	5.91782	5.92289	5.32709	5.08023	6.29833	5.56112	7.42179	7.7564	7.18402	6.66917	6.29489	6.01692	5.39722	5.20337	5.36098		0.00138826	0.000251809		0.0065863501809	0.0068688451653		0.000874393	0.000399777	6.36839	7.72502	6.63536	5.7226	5.64656	7.45407	6.32699	5.32052	1.35664	-0.912762	1.80751	-1.00647	-2.2694	0.450872	-2.36311
VVTU18738_s_at	VIT_16s0098g01150	12.4469	12.3138	12.5295	12.3193	11.7682	12.2259	12.3229	12.0212	12.5609	10.4061	10.6446	11.363	12.4988	12.0668	12.4216	11.744	11.0303	11.475	11.9329	12.225	12.5096	8.90472	9.6735	10.0294		0.000340704	5.05761e-06		0.007937047452	0.00044459630801		0.000378599	7.99531e-06	12.4301	12.1045	12.3017	10.8046	12.3291	11.4165	12.2225	9.53588	-0.325599	-1.49713	-0.912601	-2.68664	-1.17153	-0.587003	-2.36104
VVTU22231_at	VVTU22231_at	3.77481	4.14288	4.43341	6.11061	5.41455	6.01245	4.20524	4.25944	3.83358	4.07073	4.04012	3.69335	3.50912	3.89815	3.37438	5.98452	5.80783	5.56385	5.18978	4.06978	3.83838	3.59379	4.03032	3.59672		0.000136084	0.00235399		0.0083106465055	0.014259976886		0.000537681	0.00211282	4.11703	5.84587	4.09942	3.93473	3.59388	5.7854	4.36598	3.74028	1.72884	-0.164687	2.19152	-0.625698	-1.89352	0.462683	-2.35453
VVTU1455_s_at	VVTU1455_s_at	9.79523	10.2457	10.0002	9.81053	9.33512	10.1702	9.64952	9.65191	9.9025	8.28777	7.83788	8.51915	9.3631	9.85318	9.68253	8.37845	8.44873	8.38229	10.1455	9.91554	10.1595	7.43856	7.24959	7.79164	0.000159751	7.37322e-05	1.4762e-06	NA	0.0088537321611	5.29E-05	0.000159751	0.000167395	1.48945e-06	10.0137	9.77193	9.73464	8.21493	9.63294	8.40316	10.0735	7.49326	-0.241778	-1.51971	-1.22978	-2.58027	-1.27793	-0.988002	-2.33849
VVTU16474_s_at	VIT_18s0001g01270	8.27248	8.11117	8.33335	8.8317	8.76392	8.53606	7.94143	7.90924	8.29422	6.90267	6.20456	7.05878	7.35919	7.89173	7.98806	8.1542	8.44665	8.45353	8.12292	7.86407	8.29293	6.31897	5.97356	6.38708	0.000889472	6.72019e-05	8.2837e-07	0.0056497182368	NA	0.00017168193703		6.72019e-05	3.85575e-06	8.239	8.71056	8.0483	6.72201	7.74632	8.35146	8.09331	6.22654	0.471561	-1.32629	0.605138	-1.86677	-1.79785	0.133577	-2.33833
VVTU35222_at	VIT_10s0597g00040	7.41952	7.93629	7.61004	7.02822	7.7676	7.69337	7.13809	7.2691	7.55189	6.24344	5.66305	6.03961	6.24214	7.42978	7.64846	6.26936	6.75165	6.4453	7.71858	7.28949	7.33518	5.24439	4.765	4.86665		0.000191343	1.10544e-06		NA	0.00018774901636		0.000191343	2.2023e-06	7.65528	7.4964	7.31969	5.98204	7.10679	6.48877	7.44775	4.95868	-0.158885	-1.33766	-0.61802	-2.48907	-1.17877	-0.459135	-2.33018
VVTU821_s_at	VIT_06s0004g03390	9.58563	9.65921	10.0792	10.5502	10.45	10.1549	10.2989	9.51995	9.72288	8.58222	8.66257	8.88215	8.99254	9.3641	9.37965	9.1502	9.03161	9.5574	10.073	9.20487	9.81076	7.96939	7.67337	8.32913	0.000212385	0.000956674	0.000165428	NA	NA	NA	9.03867e-05	0.000956674	0.000165428	9.77467	10.385	9.84725	8.70898	9.24543	9.24641	9.69622	7.99063	0.61037	-1.13827	0.000976667	-1.70558	-1.74864	-0.609394	-2.31596
VVTU2914_at	VIT_07s0141g00600	6.93881	7.68788	7.57967	8.21328	8.4784	8.0344	7.5198	7.0621	7.18957	6.74638	6.38344	7.12437	6.85243	6.9397	6.89067	7.33201	7.1695	7.29875	7.4724	7.2123	7.4103	5.96524	5.70819	6.00848	0.000113575	0.00509594	2.52303e-05	NA	NA	0.0011970243851	0.000191897	0.00509594	4.90978e-05	7.40212	8.24203	7.25716	6.7514	6.89427	7.26676	7.365	5.89397	0.839903	-0.505762	0.372489	-1.47103	-1.34567	-0.467414	-2.31094
VVTU31190_s_at	VIT_01s0011g04020	6.946	7.87064	8.27469	8.27078	8.5474	8.60968	8.44517	7.60235	8.26168	6.11707	6.2967	6.55716	7.08222	7.7436	7.92235	7.44459	7.58131	8.11421	7.77477	7.31017	8.42596	6.59509	5.6023	6.77135		0.00514032	0.0044296		NA	NA		0.00514032	0.0044296	7.69711	8.47595	8.10307	6.32364	7.58272	7.71337	7.83697	6.32291	0.778842	-1.77942	0.13065	-1.51405	-2.55827	-0.648192	-2.2929
VVTU13262_s_at	VIT_05s0077g01450	9.45948	9.90486	10.0906	9.9046	9.79894	10.1015	9.68188	9.45788	9.84639	7.89797	7.98458	8.77447	9.06184	9.59423	9.87414	8.834	8.88874	9.01417	9.45606	9.43635	9.97281	7.2997	7.36667	7.67329		8.58248e-05	6.09218e-07		0.014846599039	0.00026711665012		0.000242858	1.80511e-06	9.81832	9.93501	9.66205	8.21901	9.51007	8.9123	9.62174	7.44656	0.116686	-1.44304	-0.597767	-2.17519	-1.55973	-0.714453	-2.29187
VVTU14580_at	VIT_07s0141g00330	7.70338	8.22392	8.4503	7.95959	8.42696	8.54877	7.68521	8.09985	8.55498	5.93013	5.76303	6.76212	7.20485	7.91062	8.3454	6.89499	6.85785	7.04638	7.86715	7.98259	8.19159	6.03162	5.6832	6.01908		0.000134457	2.27878e-06		0.0082684305619	0.00061734008566		0.000227782	5.81219e-06	8.12587	8.31177	8.11335	6.15176	7.82029	6.93307	8.01378	5.9113	0.185903	-1.96159	-0.887216	-2.10248	-2.14749	-1.07312	-2.28838
VVTU4615_at	VIT_10s0003g00120	6.92841	6.6961	7.01167	6.96565	6.98058	6.75411	6.95128	6.79823	6.78695	5.95145	5.30556	6.12744	6.02468	6.60462	6.72487	6.11782	5.96268	6.55936	6.73621	6.91455	6.56973	4.74101	4.40178	4.28005		0.00021944	2.34284e-08		0.010365514249	7.13E-06		0.000340485	5.37826e-08	6.87873	6.90012	6.84549	5.79482	6.45139	6.21329	6.74016	4.47428	0.0213887	-1.05067	-0.238097	-2.26588	-1.07206	-0.259486	-2.28727
VVTU958_x_at	VIT_03s0091g00420	6.10842	6.62382	6.50726	6.29909	5.75831	6.62242	5.72378	5.44766	6.47128	3.86857	3.85688	4.64491	5.33152	6.27523	5.85513	5.45225	5.53436	5.07959	6.51226	6.34216	6.72017	4.21017	3.92821	4.06951		0.000137771	1.92232e-06		NA	5.72E-05		0.000137771	1.80175e-06	6.41317	6.22661	5.88091	4.12345	5.82063	5.3554	6.52486	4.0693	-0.18656	-1.75745	-0.465226	-2.45556	-1.57089	-0.278666	-2.269
VVTU5611_at	VIT_10s0003g01370	6.54638	7.38267	7.08279	6.60739	7.01079	7.11729	6.90546	6.76612	6.72632	5.3915	5.10996	5.421	5.97932	6.8642	6.60702	5.98081	6.32431	5.79801	7.20927	6.6149	6.49372	4.86986	4.78856	3.57974		2.268e-05	6.49366e-05		0.0039928216114	0.0063260512526		5.5606e-05	0.000130029	7.00394	6.91182	6.7993	5.30749	6.48351	6.03438	6.77263	4.41272	-0.092122	-1.49181	-0.449135	-2.35991	-1.39969	-0.357013	-2.26779
VVTU1274_at	VVTU1274_at	3.81531	4.48595	4.66418	5.53986	5.35337	5.54814	4.24159	4.37722	4.19449	3.3249	3.27182	2.89229	2.82436	4.31031	3.71007	4.40178	4.89102	5.00218	4.42229	4.05405	4.23912	3.34895	3.21833	2.85335		4.10559e-05	5.9275e-05		0.0017300885619	0.0027602847072		7.2114e-05	0.000113276	4.32181	5.48045	4.2711	3.163	3.61492	4.76499	4.23849	3.14021	1.15864	-1.1081	1.15007	-1.09828	-2.26674	-0.008566	-2.25692
VVTU12491_s_at	VIT_07s0031g02720	7.19825	8.04372	8.13686	7.56409	8.30239	7.83704	6.89716	6.97182	7.34504	6.18319	5.89649	6.07405	5.51544	6.3043	6.98162	6.15364	6.60582	6.38922	7.33125	6.44113	6.97586	5.46248	4.15907	4.69653	0.000161488	1.21343e-05	1.29268e-05	0.00016148792571	NA	NA		1.21343e-05	1.29268e-05	7.79294	7.90117	7.07134	6.05124	6.26712	6.3829	6.91608	4.77269	0.10823	-1.0201	0.115776	-2.14339	-1.12833	0.00754567	-2.25162
VVTU1745_s_at	VIT_09s0054g00010	9.43623	9.76049	9.73242	8.85042	9.0852	9.45366	8.9554	9.28141	10.0953	7.55649	7.28785	8.49944	8.9554	8.81617	10.1627	7.79092	7.95892	8.47718	9.22476	9.62825	10.076	6.49776	6.83282	7.31532		0.00684129	1.23743e-05		NA	0.00027119290021		0.00684129	1.07749e-05	9.64305	9.12976	9.44404	7.78126	9.31141	8.07567	9.643	6.88197	-0.513287	-1.66278	-1.23574	-2.76103	-1.1495	-0.722453	-2.24775
VVTU4434_at	VIT_05s0049g01220	7.30483	7.52114	7.37483	7.71842	7.55122	7.90691	7.62375	7.62468	7.41747	5.7007	6.34138	6.26988	6.98558	7.02633	6.91671	6.90563	6.82952	6.78149	7.46897	7.78488	7.15069	5.37508	5.64925	5.61949	4.47286e-06	2.95312e-05	1.7607e-06	NA	0.0016472037267	0.00027212527837	1.28384e-06	4.16957e-05	3.42961e-06	7.40027	7.72552	7.5553	6.10399	6.97621	6.83888	7.46818	5.54794	0.325254	-1.45131	-0.137327	-1.92024	-1.77657	-0.462582	-2.2455
VVTU331_at	VIT_18s0001g04680	4.52278	4.98672	5.24859	5.14569	5.63356	5.73041	4.37153	4.32175	4.81558	4.14948	3.95442	3.82203	3.52825	4.32401	4.52324	4.45972	4.30019	4.02025	5.03146	5.02296	4.18971	3.07286	3.36392	2.83074	0.00169335	0.000403148	0.000142712	NA	NA	NA	0.000724735	0.000403148	0.000142712	4.91936	5.50322	4.50295	3.97531	4.12516	4.26005	4.74804	3.08918	0.583853	-0.527642	0.134889	-1.65887	-1.1115	-0.448965	-2.24272
VVTU6363_at	VIT_14s0081g00150	7.69001	7.8743	8.01213	7.58666	7.79784	7.99071	7.60324	7.80321	8.05315	6.59915	6.44058	7.02217	7.33939	7.70136	7.84075	6.60051	6.7243	6.42118	7.8198	7.94935	7.8743	5.21824	5.60704	5.9162	2.09626e-05	9.31773e-05	2.15893e-07	0.0090519864593	0.0039698272093	1.62E-05	8.11065e-05	0.000125629	2.85936e-07	7.85881	7.79174	7.81987	6.6873	7.62717	6.582	7.88115	5.5805	-0.0670733	-1.13256	-1.04517	-2.30065	-1.06549	-0.978098	-2.23358
VVTU5066_at	VIT_00s2279g00010	7.09811	7.30154	7.20138	7.516	7.8939	7.8342	6.89511	7.28026	7.05159	6.66451	6.21504	6.01076	6.65321	6.93361	6.81654	6.4159	6.56553	6.35901	7.16901	7.02769	6.90497	5.89447	4.85458	5.32204	1.24168e-05	0.000310287	6.93508e-05	NA	NA	NA	3.47079e-06	0.000310287	6.93508e-05	7.20034	7.74803	7.07565	6.29677	6.80112	6.44681	7.03389	5.35703	0.547689	-0.778888	-0.354306	-1.67686	-1.32658	-0.901995	-2.22455
VVTU9787_at	VIT_13s0019g05370	11.6962	12.0109	12.1074	11.8022	11.6872	12.0987	11.6153	11.5044	11.7614	9.00382	8.71572	9.51507	11.1017	11.5976	11.5469	10.6272	10.5536	10.6104	11.7848	11.5628	11.5338	9.56333	9.30032	9.12192	3.74553e-06	1.76789e-07	4.13089e-08	NA	8.04E-05	2.60E-05	3.74553e-06	5.06628e-07	1.29897e-07	11.9382	11.8627	11.627	9.0782	11.4154	10.597	11.6271	9.32852	-0.0754753	-2.54883	-0.818339	-2.2986	-2.47335	-0.742864	-2.22312
VVTU12986_at	VIT_00s0227g00200	8.81383	9.05078	8.98607	9.07979	9.31162	9.01803	9.07489	8.54817	8.78754	7.91839	8.0612	7.80273	8.12237	8.77233	8.48516	8.49966	8.47545	8.65413	9.0852	8.63762	8.64829	6.75254	6.70756	6.81679		5.76745e-05	4.77374e-08		NA	3.21E-05		5.76745e-05	1.55033e-07	8.95022	9.13648	8.80353	7.92744	8.45995	8.54308	8.79037	6.75897	0.186258	-0.876093	0.083127	-2.03141	-1.06235	-0.103131	-2.21767
VVTU15676_s_at	VIT_17s0000g07310	7.72658	7.94521	8.10296	8.27943	8.41962	8.62412	7.75464	7.65807	8.02198	6.51146	6.37632	7.15725	7.40429	7.54472	7.7824	7.21962	6.89443	7.22343	7.53404	7.63143	7.86645	5.81098	5.69955	6.43035	0.000143472	0.000176511	2.44769e-05	NA	NA	NA	0.000143472	0.000176511	2.44769e-05	7.92492	8.44106	7.81156	6.68168	7.57713	7.1125	7.67731	5.9803	0.516138	-1.12989	-0.464638	-1.69701	-1.64602	-0.980776	-2.21315
VVTU9277_s_at	VIT_06s0004g03810	5.97255	6.5344	6.03538	5.98169	6.63294	6.95382	5.76562	5.44714	5.70556	4.62881	4.53123	5.31478	4.55178	5.23073	5.13881	5.35732	5.13471	5.21306	6.20861	5.5617	5.55903	4.06077	3.84917	3.83701	0.000115869	0.000118208	2.5323e-05	0.00011586858167	NA	NA		0.000118208	2.5323e-05	6.18078	6.52282	5.63944	4.82494	4.97377	5.23503	5.77645	3.91565	0.342042	-0.814498	0.261258	-1.8608	-1.15654	-0.080784	-2.20284
VVTU35612_s_at	VIT_05s0020g01490	10.6276	11.246	11.2528	11.1404	10.8982	11.1616	10.5819	10.7102	11.3202	9.44844	9.55203	9.62455	9.81016	10.8456	11.2553	10.4966	10.5647	10.7278	10.7404	10.6398	11.3405	8.80542	8.5297	8.85897		6.06693e-05	1.78669e-06		0.010802333752	0.00034779093822		0.00016657	3.86727e-06	11.0421	11.0667	10.8708	9.54167	10.637	10.5964	10.9069	8.73137	0.024562	-1.3291	-0.040609	-2.17555	-1.35366	-0.065171	-2.20011
VVTU7329_s_at	VIT_05s0020g01490	10.7159	11.2846	11.3384	11.3379	11.0297	11.2311	10.5976	10.785	11.3498	9.44318	9.58142	9.71213	10.04	10.8401	11.3331	10.6878	10.6571	10.7707	10.8127	10.7501	11.2959	8.97491	8.66108	8.88283		4.98395e-05	7.93511e-07		0.014797966596	0.00025302647342		0.000176606	2.06547e-06	11.1129	11.1996	10.9108	9.57891	10.7377	10.7052	10.9529	8.83961	0.086631	-1.3319	-0.0325467	-2.1133	-1.41853	-0.119178	-2.19993
VVTU24208_s_at	VIT_06s0004g07960	7.77165	8.06581	8.1293	8.54622	8.44959	8.52741	8.28825	7.85971	8.01029	6.91204	6.73458	7.34389	7.56341	7.76781	7.60457	7.40922	7.39443	7.5945	7.8861	7.79515	8.056	6.02986	5.95456	6.75828	1.244e-05	0.000611684	3.07941e-05	NA	NA	0.013034499591	4.06348e-06	0.000611684	0.000123955	7.98892	8.50774	8.05275	6.99684	7.64527	7.46605	7.91242	6.24757	0.518819	-1.05591	-0.179219	-1.66485	-1.57473	-0.698038	-2.18367
VVTU38337_at	VIT_00s0776g00010	4.45773	5.01549	4.81986	4.81646	5.67393	5.57393	4.22975	4.46328	4.31146	3.3745	3.75683	3.66079	3.33317	3.86355	3.77816	3.36578	3.87394	3.77473	5.1011	4.15458	4.13781	3.34746	2.39384	2.8932	0.00012785	0.000135184	0.00018344	NA	NA	NA	4.18078e-05	0.000135184	0.00018344	4.76436	5.35477	4.33483	3.59737	3.65829	3.67148	4.46449	2.87816	0.590413	-0.737458	0.013188	-1.58633	-1.32787	-0.577225	-2.17674
VVTU4071_at	VIT_01s0011g05390	3.93137	4.16105	4.46705	5.32682	5.55141	5.1301	4.93305	4.38277	4.3704	3.52723	3.33205	3.61619	3.31131	4.28019	3.92551	4.62983	4.74321	5.22241	4.55711	3.91278	4.35087	3.35591	3.21586	3.16958		0.000113443	4.71121e-05		0.00040932112027	0.00090571717035		5.08857e-05	5.30569e-05	4.18649	5.33611	4.56207	3.49183	3.83901	4.86515	4.27359	3.24712	1.14962	-1.07025	1.02615	-1.02647	-2.21986	-0.123473	-2.17609
VVTU7161_at	VIT_05s0020g00730	8.17404	8.22213	8.09972	8.49438	8.00554	8.39965	8.02034	8.16535	8.36928	6.74742	6.55421	6.91681	7.98175	7.64726	8.19656	7.68074	8.06569	7.70536	7.97914	8.32435	8.17999	5.69846	6.32105	6.38509		2.49908e-06	1.48324e-06		0.00029865737741	0.00019670719432		4.39973e-06	2.67643e-06	8.1653	8.29986	8.18499	6.73948	7.94186	7.81726	8.16116	6.13486	0.134559	-1.44551	-0.124596	-2.02629	-1.58007	-0.259155	-2.16085
VVTU17320_at	VIT_12s0134g00200	8.23336	8.86723	8.99224	8.88901	8.4967	8.36002	9.29764	8.92216	9.20504	7.21415	7.41194	7.63051	7.78239	8.94226	8.98307	7.56521	7.8999	7.92195	9.23068	8.68993	8.97515	6.59901	6.51028	7.02642		7.41554e-05	9.99222e-06		0.00019211586604	0.00012741386095		2.81952e-05	6.80321e-06	8.69761	8.58191	9.14161	7.41887	8.56924	7.79569	8.96525	6.7119	-0.115698	-1.72274	-0.773553	-2.25335	-1.60705	-0.657855	-2.13765
VVTU935_at	VIT_03s0088g00960	6.95742	7.52745	7.34919	8.08263	8.13072	8.36351	7.439	7.75948	7.64895	7.32527	6.98589	7.19444	6.85696	7.16368	7.29964	7.69898	7.72704	7.50134	7.48619	7.73671	7.36456	6.37307	5.98463	6.57653	0.00019081	0.00105949	9.19593e-05	NA	0.0017436563641	0.00064891984361	0.0069954	0.000389776	6.11266e-05	7.27802	8.19229	7.61581	7.16853	7.10676	7.64245	7.52915	6.31141	0.914264	-0.447276	0.535692	-1.21774	-1.36154	-0.378573	-2.13201
VVTU2531_s_at	VIT_18s0001g05220	7.23149	7.77165	7.63873	9.00693	9.00675	8.857	7.64457	7.59382	7.99021	6.90944	6.81349	7.25928	7.12959	6.59165	6.99306	8.22187	7.97591	7.66469	7.48384	7.90797	7.753	7.25873	6.997	6.73231	6.89824e-06	2.64079e-05	3.42996e-05	NA	0.00034472733265	0.00051260270863	0.000180335	2.55095e-05	3.6473e-05	7.54729	8.95689	7.74287	6.99407	6.90477	7.95416	7.71494	6.99601	1.4096	-0.748799	1.04939	-0.718924	-2.1584	-0.360207	-2.12852
VVTU2524_at	VIT_14s0006g02880	6.68443	7.73256	7.35236	7.5084	8.00801	7.93251	7.36623	7.30695	7.66031	5.46626	5.48927	5.50272	6.34906	6.90338	7.49371	7.77674	7.58424	7.80205	7.05907	7.26053	7.53207	5.96803	5.27383	5.92718		7.11015e-05	0.000681884		0.0049353191326	NA		0.000120312	0.000681884	7.25645	7.81631	7.44449	5.48608	6.91538	7.72101	7.28389	5.72302	0.559855	-1.95841	0.805625	-1.56087	-2.51827	0.24577	-2.12073
VVTU35656_at	VIT_01s0011g05480	8.95693	9.75126	9.99824	9.74976	10.0173	10.178	9.72293	9.05507	9.45673	8.15547	8.133	8.64414	8.63301	8.83997	9.3788	9.42121	8.48172	9.45927	9.26224	8.94289	9.51979	7.4949	7.03667	8.07139		0.000561896	9.38566e-05		NA	NA		0.000561896	9.38566e-05	9.56881	9.98168	9.41157	8.31087	8.95059	9.12073	9.24164	7.53432	0.412871	-1.10071	0.170142	-1.70732	-1.51358	-0.242729	-2.12019
VVTU232_at	VIT_07s0141g00720	5.33176	6.03554	5.99585	4.84478	5.85228	6.46544	5.3041	5.15296	5.57756	3.42239	3.10952	4.24482	3.82777	4.69334	5.11784	4.06269	3.44936	3.94927	5.97423	5.30743	4.85441	3.09929	3.09101	3.40517		0.000531589	0.000327081		NA	NA		0.000531589	0.000327081	5.78772	5.72083	5.34487	3.59224	4.54632	3.82044	5.37869	3.19849	-0.066886	-1.75263	-0.72588	-2.1802	-1.68574	-0.658994	-2.11331
VVTU22924_s_at	VIT_00s0349g00020	5.40732	6.02982	6.15272	6.03564	6.37946	6.29278	5.51619	5.62079	6.01321	4.98154	4.61212	4.90569	4.92414	5.41179	5.77232	5.79523	6.00936	5.78074	6.03617	5.7534	5.78068	4.42766	4.29905	3.62574		0.000311375	5.52026e-05		NA	0.0077866776723		0.000311375	0.000132165	5.86329	6.23596	5.71673	4.83312	5.36942	5.86178	5.85675	4.11748	0.372671	-0.883613	0.492358	-1.73926	-1.25628	0.119687	-2.11193
VVTU17174_at	VVTU17174_at	6.167	6.88693	7.05494	7.23185	7.53673	8.04748	6.18837	6.0751	6.12001	4.53456	5.39326	5.19388	6.04954	4.96057	5.80344	5.9977	5.61388	5.61216	6.3566	6.0342	6.12701	5.13957	4.7519	4.99904	0.000321927	0.00010748	5.39606e-05	NA	NA	NA	0.000135737	0.00010748	5.39606e-05	6.70296	7.60535	6.12783	5.04056	5.60452	5.74125	6.1726	4.9635	0.902393	-1.08726	0.13673	-1.2091	-1.98966	-0.765663	-2.11149
VVTU9117_at	VIT_06s0004g03470	5.85795	6.51501	6.23449	5.56065	6.18237	6.76715	5.89256	5.64555	5.47783	4.60343	3.65334	4.3984	4.35462	5.52433	5.05706	4.48363	4.66382	4.02741	6.0023	5.1738	4.95918	2.98932	3.26293	3.4564	0.000161788	0.000128242	1.29463e-05	NA	NA	NA	0.000161788	0.000128242	1.29463e-05	6.20248	6.17006	5.67198	4.21839	4.97867	4.39162	5.37843	3.23622	-0.0324217	-1.45359	-0.587051	-2.14221	-1.42117	-0.554629	-2.10979
VVTU10376_at	VIT_04s0008g04260	7.43518	8.26564	8.14033	7.27029	7.97527	8.34697	7.55003	7.36106	7.30093	5.72437	5.67432	5.9099	6.57913	6.95057	6.78976	5.97837	6.26966	5.8277	7.66642	7.06621	6.88312	5.65867	5.28956	4.09504	1.55652e-05	4.03234e-05	8.42748e-05	NA	NA	NA	1.55652e-05	4.03234e-05	8.42748e-05	7.94705	7.86418	7.40401	5.76953	6.77315	6.02524	7.20525	5.01442	-0.0828753	-1.63448	-0.747911	-2.19083	-1.5516	-0.665035	-2.10795
VVTU1261_at	VIT_08s0007g07960	5.45909	5.89026	6.15716	5.27679	5.93775	5.87713	4.84271	5.53791	6.22271	3.89427	4.01349	4.31118	4.3171	5.75609	6.56929	4.19042	4.46884	4.44712	5.67063	5.85812	6.23451	3.81451	3.81693	3.40255		0.000944577	7.967e-06		NA	0.00024140028308		0.000944577	7.88952e-06	5.83551	5.69722	5.53444	4.07298	5.54749	4.36879	5.92109	3.678	-0.138283	-1.46146	-1.1787	-2.24309	-1.32318	-1.04042	-2.1048
VVTU14778_s_at	VIT_11s0078g00430	7.11345	7.45858	7.13533	7.64185	7.48831	7.73869	7.14851	7.26061	7.29487	5.81218	5.89468	6.17144	6.67841	7.03238	6.98445	6.72289	6.30806	6.30792	7.0423	7.29408	7.17857	5.51557	5.41284	5.45685	9.92738e-05	5.24028e-06	2.02437e-07	NA	0.00035447935784	3.32E-05	9.92738e-05	1.38381e-05	8.44054e-07	7.23579	7.62295	7.23466	5.95943	6.89841	6.44629	7.17165	5.46175	0.387164	-1.27523	-0.452124	-1.70989	-1.66239	-0.839288	-2.09706
VVTU6975_at	VIT_00s0274g00040	8.85827	9.15801	9.29521	8.9048	8.74411	9.06874	8.90994	8.83789	9.26054	7.79899	7.25439	8.08736	8.81993	8.90126	9.12186	8.0597	7.83547	8.13127	9.15778	8.95027	9.38205	6.78415	6.71414	7.12868	8.63546e-05	0.000207752	3.22602e-07	0.0065019899526	0.0069349603812	1.31E-05	0.000155454	0.000265813	3.31906e-07	9.10383	8.90588	9.00279	7.71358	8.94768	8.00881	9.16337	6.87566	-0.197947	-1.28921	-0.938873	-2.28771	-1.09126	-0.740926	-2.08976
VVTU16168_s_at	VIT_18s0041g00280	7.54579	7.50444	7.70122	7.87296	7.7055	7.86774	7.41127	7.41433	7.35427	5.9004	6.11402	6.70841	6.96539	6.65366	6.92378	6.91688	6.89096	7.14273	7.24613	7.33472	7.48268	5.55891	5.29927	5.63395	5.58796e-06	5.02157e-05	2.54061e-08	5.59E-06	NA	4.54E-05		5.02157e-05	1.21122e-07	7.58382	7.8154	7.39329	6.24095	6.84761	6.98352	7.35451	5.49738	0.231584	-1.15234	0.13591	-1.85714	-1.38393	-0.0956737	-2.08872
VVTU90_at	VIT_13s0101g00500	7.11442	7.32605	7.18961	6.79078	7.30693	7.56139	6.48667	7.01318	7.18978	6.19107	5.59232	5.82864	6.13404	6.99226	6.92694	5.99549	6.39091	5.88617	7.10731	7.13853	7.14031	5.41137	4.92819	4.83823		0.000209112	1.24517e-06		NA	0.00018342369506		0.000209112	2.33868e-06	7.21003	7.2197	6.89654	5.87068	6.68441	6.09086	7.12872	5.05926	0.009673	-1.02586	-0.593557	-2.06946	-1.03554	-0.60323	-2.07913
VVTU3771_at	VIT_19s0014g01780	5.8324	6.847	6.4111	6.50889	6.03276	6.33404	6.32466	6.43058	6.474	4.97565	4.09912	4.45697	5.10819	6.07124	5.92004	5.66537	5.59409	4.61651	6.14941	6.37431	6.32991	4.3964	3.77996	4.24286		7.08636e-05	9.26358e-06		0.0019902085206	0.00076489693569		7.59449e-05	1.46865e-05	6.3635	6.29189	6.40975	4.51058	5.69982	5.29199	6.28454	4.13974	-0.0716073	-1.89917	-0.407839	-2.1448	-1.82756	-0.336231	-2.07319
VVTU7234_s_at	VIT_04s0043g00160	4.21293	4.63617	4.52322	5.54813	5.72222	5.46525	4.74661	4.16794	4.55159	3.50381	3.40802	3.51108	3.80331	4.02187	3.77311	4.02201	4.20267	4.24107	3.97648	4.12036	4.25816	3.26406	3.11351	3.12979	5.35121e-07	9.55302e-06	4.08594e-07	NA	0.00031463109582	0.00024414169152	6.37958e-07	1.35697e-05	2.39146e-06	4.45744	5.57853	4.48872	3.4743	3.8661	4.15525	4.11833	3.16912	1.12109	-1.01441	0.289149	-0.949215	-2.13551	-0.831943	-2.07031
VVTU39245_at	VIT_16s0050g00380	4.43269	5.08271	5.17925	4.2825	4.57799	5.18872	4.46371	4.62392	4.5893	3.63583	2.71052	3.62538	3.66718	4.86546	4.41958	3.5039	3.39712	3.05662	5.41938	4.50734	4.64096	2.40104	2.6163	2.73355		0.00119977	4.66156e-05		NA	0.0016534575503		0.00119977	5.44273e-05	4.89822	4.68307	4.55898	3.32391	4.31741	3.31921	4.85589	2.58363	-0.215145	-1.23507	-0.998191	-2.27226	-1.01992	-0.783047	-2.05712
VVTU10266_at	VIT_13s0067g03020	7.51217	7.86793	7.53986	7.56776	7.58424	8.13751	7.86497	7.74696	7.13809	6.80859	6.40044	6.73248	6.65052	7.56933	6.68354	6.47309	6.28323	5.81944	8.06393	7.51056	6.57034	5.72053	5.82929	4.84512	6.27238e-05	0.00157857	0.000442458	NA	NA	NA	6.27238e-05	0.00157857	0.000442458	7.63999	7.76317	7.58334	6.64717	6.9678	6.19192	7.38161	5.46498	0.123186	-0.936168	-0.775877	-1.91663	-1.05935	-0.899063	-2.03982
VVTU5339_s_at	VIT_07s0005g04550	7.63427	8.1151	8.12122	7.46934	7.19848	8.05043	7.91551	7.65772	8.69023	6.09906	5.94235	6.83268	7.33523	7.13064	8.49017	6.51174	5.74584	6.60006	7.86494	7.63741	8.42321	5.44607	5.36435	5.84628		0.00146089	2.3214e-05		0.0065762180364	0.00050034690516		0.000802969	2.06077e-05	7.95686	7.57275	8.08782	6.29136	7.65202	6.28588	7.97518	5.55223	-0.384115	-1.79646	-1.36614	-2.42295	-1.41234	-0.982021	-2.03884
VVTU17401_at	VIT_07s0031g01700	6.59337	6.75099	6.85912	7.31953	7.05071	7.17363	6.37474	6.39797	6.60504	5.56091	5.37239	5.96249	6.43794	6.16477	6.31972	6.46656	6.03873	6.28481	6.41928	6.42671	6.57325	5.11046	4.2715	5.28276	4.67063e-05	2.49997e-05	3.70542e-05	NA	NA	NA	1.72229e-05	2.49997e-05	3.70542e-05	6.73449	7.18129	6.45925	5.63193	6.30748	6.26337	6.47308	4.88824	0.446795	-0.82732	-0.0441077	-1.58484	-1.27412	-0.490903	-2.03164
VVTU13131_s_at	VIT_19s0093g00310	8.88063	8.80677	9.1254	8.72942	8.28205	8.52904	8.95545	8.95813	8.98927	5.74157	5.29606	6.29828	8.39395	8.70435	8.64092	8.73197	8.65231	8.55409	9.28985	9.31512	9.03684	6.74138	6.44092	7.11823		7.05258e-07	3.73873e-06		2.50E-05	2.84E-05		6.95268e-07	2.0013e-06	8.9376	8.5135	8.96762	5.77864	8.57974	8.64613	9.21393	6.76684	-0.424095	-3.18898	0.0663857	-2.44709	-2.76489	0.490481	-2.023
VVTU4383_at	VIT_17s0000g01190	4.60046	5.75919	5.23184	5.8562	6.2759	6.33395	4.86152	4.91301	4.77798	4.19261	4.02058	4.18789	4.41197	4.54747	4.11109	5.44164	5.22983	5.61172	4.74826	4.59072	4.61653	3.83438	3.27547	3.6768	0.000321313	0.000803446	0.000110738	0.0027133619872	NA	NA		0.000803446	0.000110738	5.19716	6.15535	4.85084	4.13369	4.35685	5.42773	4.65184	3.59555	0.958186	-0.717147	1.07089	-1.05629	-1.67533	0.112701	-2.01448
VVTU16378_at	VIT_06s0009g00580	7.16286	7.65895	7.56151	7.8562	8.17881	7.75226	7.26787	6.9873	7.37457	6.22226	5.77856	6.16491	6.70923	7.13447	6.80973	6.76715	7.11861	6.74158	7.62984	6.77636	7.00381	5.90156	5.81497	5.05653	0.000232282	3.11466e-05	6.06536e-05	NA	NA	NA	8.44221e-05	3.11466e-05	6.06536e-05	7.4611	7.92909	7.20991	6.05524	6.88448	6.87578	7.13667	5.59102	0.467986	-1.15467	-0.008697	-1.54565	-1.62266	-0.476683	-2.01363
VVTU4263_at	VIT_17s0000g07850	10.681	11.2242	10.8607	11.2787	11.6435	11.4839	10.9777	11.0412	10.77	10.5615	10.2211	9.82609	10.0012	10.845	10.4631	10.6065	10.7712	10.4264	11.0676	10.9949	10.5806	9.65106	9.44133	9.17335		0.00206232	0.000145603		NA	NA		0.00206232	0.000145603	10.922	11.4687	10.9296	10.2029	10.4365	10.6014	10.881	9.42192	0.546718	-0.726737	0.164917	-1.45911	-1.27346	-0.381802	-2.00582
VVTU3157_at	VIT_06s0004g04490	5.99075	5.42343	5.25107	5.85214	5.65388	5.48286	6.00855	5.82242	5.54756	4.45697	4.15848	4.94305	5.28769	6.18308	5.73229	4.78032	5.48069	4.72802	6.15431	5.76078	5.31476	3.96273	3.3843	4.22975		0.000877533	0.000111866		0.0057932158695	0.0021685722556		0.000556884	0.000103203	5.55508	5.66296	5.79285	4.5195	5.73435	4.99634	5.74328	3.85893	0.107877	-1.27335	-0.738008	-1.88436	-1.38123	-0.845885	-1.99223
VVTU1747_at	VIT_12s0059g01300	6.65229	6.93058	7.00985	7.34419	7.53341	7.40452	6.60533	6.92474	6.86269	5.814	5.92011	5.78343	6.29627	6.28843	6.29172	5.81261	6.34135	5.82484	6.6423	7.02064	6.39954	5.29368	5.59026	4.93208	9.22621e-06	5.37753e-06	5.53427e-05	NA	0.00045934325322	NA	2.62014e-06	1.33424e-05	5.53427e-05	6.86424	7.42737	6.79758	5.83918	6.29214	5.99294	6.68749	5.272	0.563135	-0.958407	-0.299205	-1.41549	-1.52154	-0.862339	-1.97863
VVTU12968_at	VIT_01s0150g00210	10.1923	10.2957	10.5064	10.7845	11.0197	10.8587	10.1597	10.1692	10.1073	9.68411	9.34987	9.60622	9.64975	10.0461	9.82371	9.62374	9.90174	9.67284	10.308	10.0148	10.0984	9.00467	8.576	8.6054	1.03438e-05	1.4614e-05	2.15698e-06	NA	0.0041728725417	0.0005024740179	3.58603e-06	7.15987e-05	9.65101e-06	10.3315	10.8876	10.1454	9.54673	9.83984	9.73277	10.1404	8.72869	0.55616	-0.598652	-0.107071	-1.41174	-1.15481	-0.663231	-1.9679
VVTU1596_at	VIT_18s0122g00610	7.19306	7.77423	7.64191	8.64381	8.76443	8.51734	8.15856	7.58025	7.57725	6.68525	6.71823	6.71749	7.21735	7.40635	6.82368	8.63309	8.72701	8.35387	7.6059	7.47554	7.47318	6.8591	6.62885	6.52205		6.35063e-05	1.13064e-05		0.00050231670619	0.00051199410204		4.34146e-05	1.95781e-05	7.5364	8.64186	7.77202	6.70699	7.14913	8.57132	7.51821	6.67	1.10546	-1.06503	1.4222	-0.848207	-2.17049	0.316733	-1.95367
VVTU776_at	VIT_12s0035g02180	9.11109	9.15592	8.98983	9.66802	9.90708	9.55024	9.22759	9.07944	8.98711	8.55901	8.68477	8.79314	8.61314	8.87284	8.75601	9.04935	9.19782	9.41859	9.02102	9.04081	9.11246	7.96568	7.19089	8.02966	7.34243e-05	8.9709e-05	0.000227818	NA	0.0022854824564	NA	0.000865827	0.000127633	0.000227818	9.08561	9.70845	9.09804	8.67897	8.74733	9.22192	9.0581	7.72874	0.622837	-0.419071	0.474592	-1.32935	-1.04191	-0.148244	-1.95219
VVTU36165_at	VIT_02s0025g04130	4.40309	5.26543	5.30524	4.96042	5.31362	5.50074	4.65688	4.70996	4.91141	3.39785	3.22149	3.84432	3.62953	4.21469	4.53773	4.45862	3.63878	3.89402	4.88041	4.83681	4.80382	3.32287	3.26919	2.8866		0.000166488	3.17352e-05		NA	0.0096309019825		0.000166488	0.000107157	4.99125	5.25826	4.75942	3.48789	4.12731	3.99714	4.84035	3.15955	0.267011	-1.27153	-0.130173	-1.6808	-1.53854	-0.397184	-1.94781
VVTU17888_s_at	VIT_11s0016g00500	9.66058	9.50839	10.065	10.0718	9.3975	9.60613	9.5419	9.1348	9.9143	7.01005	7.59052	8.66201	9.37156	8.81115	9.65283	9.54834	8.90942	9.74822	9.0102	9.20547	9.93678	6.38129	7.73167	8.04187		0.00129029	0.000552108		NA	NA		0.00129029	0.000552108	9.74467	9.69179	9.53033	7.75419	9.27852	9.40199	9.38415	7.38495	-0.05288	-1.77614	0.123478	-1.9992	-1.72326	0.176358	-1.94633
VVTU20595_at	VIT_02s0025g04000	4.99864	6.30299	4.93217	5.69659	6.01187	6.17609	5.73242	4.86888	4.73568	3.96841	3.58976	3.90584	3.90112	4.27923	4.05802	4.4192	4.07638	3.52213	5.6385	4.19896	4.4058	3.31801	3.29953	3.43792	0.00134023	0.000570299	0.00014904	NA	NA	NA	0.00134023	0.000570299	0.00014904	5.41127	5.96152	5.11233	3.82133	4.07946	4.0059	4.74775	3.35182	0.550247	-1.291	-0.0735553	-1.39593	-1.84124	-0.623802	-1.94618
VVTU9127_at	VIT_13s0064g00360	7.32021	7.8916	7.48108	7.18395	7.58013	7.69351	7.4402	7.47791	7.84124	6.40815	6.4857	6.60578	6.98559	7.41737	7.53583	6.56627	6.34369	6.28955	7.67454	7.69571	7.59314	5.65481	5.47012	5.7673	0.000312786	0.000211008	6.76707e-07	NA	0.0041064675883	2.79E-05	0.000312786	0.000204505	7.11591e-07	7.5643	7.48586	7.58645	6.49987	7.31293	6.39984	7.65446	5.63075	-0.0784377	-1.08657	-0.913093	-2.02372	-1.00814	-0.834655	-1.94528
VVTU21205_at	VIT_10s0003g02180	4.98587	5.36146	5.57746	5.0573	5.45944	5.55048	4.75355	5.13816	5.6105	4.00977	4.14839	3.93015	4.50298	4.52971	5.06755	4.05417	3.68422	3.80831	5.34824	5.09093	5.08132	3.08188	3.15463	3.59447	7.37289e-06	0.000560405	2.01384e-06	NA	NA	0.00046855659409	7.37289e-06	0.000560405	4.75732e-06	5.30826	5.35574	5.1674	4.02944	4.70008	3.8489	5.1735	3.27699	0.0474757	-1.13797	-0.851181	-1.89651	-1.18544	-0.898657	-1.94398
VVTU3262_s_at	VIT_02s0109g00210	7.16106	7.42992	7.5602	7.76891	7.54064	7.90314	7.54866	7.38294	7.60391	6.55194	6.24317	6.85039	7.07023	7.35776	7.57383	6.79621	6.34143	6.93132	7.08167	7.40012	7.62146	6.10303	5.05729	6.18024	0.00141283	0.00180315	0.000607585	NA	NA	NA	0.00141283	0.00180315	0.000607585	7.38373	7.73756	7.51183	6.5485	7.33394	6.68965	7.36775	5.78019	0.353834	-0.963336	-0.644286	-1.58756	-1.31717	-0.99812	-1.94139
VVTU2874_at	VIT_02s0025g04920	7.29602	7.6151	7.64578	7.4599	7.76714	7.7416	7.73754	7.21223	7.50245	6.59692	5.8347	6.81908	7.09038	7.34994	7.36679	6.61939	6.75652	6.6506	7.72922	7.0109	7.35189	5.98651	4.96884	5.73746	1.33559e-05	0.00168967	3.46402e-05	NA	NA	0.0064822698851	1.33559e-05	0.00168967	9.14651e-05	7.51897	7.65621	7.48407	6.4169	7.26904	6.6755	7.364	5.56427	0.137246	-1.06717	-0.593534	-1.79973	-1.20442	-0.730781	-1.93698
VVTU3969_at	VIT_10s0003g03920	8.11342	8.52987	8.38666	8.58345	8.50657	8.76823	8.76202	8.29741	8.40693	7.51051	7.54005	7.91305	8.07724	8.59801	8.34089	7.84016	7.41185	7.79986	8.51198	8.43782	8.38613	7.16556	6.32198	6.86727	0.00157576	0.00406383	1.75319e-05	NA	NA	0.0013039152024	0.00157576	0.00406383	2.7491e-05	8.34332	8.61942	8.48879	7.65454	8.33871	7.68396	8.44531	6.78494	0.276099	-0.834252	-0.654751	-1.66037	-1.11035	-0.93085	-1.93647
VVTU18007_s_at	VIT_02s0025g01080	9.24138	9.99404	10.3177	10.2832	10.4632	10.4142	10.0862	9.71394	10.2236	7.94816	8.11365	8.82595	8.85169	9.65773	9.97452	10.265	9.93588	10.4859	9.77171	9.48586	10.1102	8.04187	8.16123	8.97401		0.00138518	0.000736755		NA	NA		0.00138518	0.000736755	9.85104	10.3868	10.0079	8.29592	9.49465	10.2289	9.78925	8.39237	0.535804	-1.71202	0.734285	-1.39688	-2.24783	0.198481	-1.93269
VVTU15824_at	VIT_05s0051g00930	6.34889	6.88734	7.10875	6.07561	6.61882	6.88655	6.26852	7.03951	7.14391	5.41416	5.1896	5.60059	5.08023	6.48564	7.18785	5.07132	5.49472	5.82579	6.39318	6.73167	6.87647	4.49379	4.10265	4.90162		0.0018869	3.39741e-05		0.013042285367	0.0016342300135		0.00131422	4.50518e-05	6.78166	6.52699	6.81731	5.40145	6.25124	5.46394	6.6671	4.49936	-0.254669	-1.41586	-0.787296	-2.16775	-1.16119	-0.532627	-1.91308
VVTU952_at	VIT_11s0016g03880	7.90895	8.11039	8.03948	8.70393	8.51788	8.41191	8.15072	7.74546	8.08326	6.9132	6.71853	6.83182	7.62524	7.77733	7.67515	8.22833	8.00448	7.95	7.52639	7.79526	8.1604	6.44326	6.53861	6.34465	3.89699e-05	4.06194e-06	5.04716e-06	NA	0.0002789194728	0.001083462655	0.000222061	9.48698e-06	2.2782e-05	8.01961	8.54457	7.99315	6.82118	7.69258	8.06094	7.82735	6.44217	0.524968	-1.17196	0.368361	-1.38518	-1.69693	-0.156606	-1.91015
VVTU2894_at	VIT_02s0025g01080	10.5175	11.1319	11.2238	11.223	11.3625	11.5868	10.8402	10.9707	11.2553	9.39153	9.3723	10.0901	10.0486	10.9047	10.9196	11.3416	11.3975	11.4608	11.0386	11.0162	11.2809	9.46458	9.43293	10.0074		0.000811786	0.000178883		NA	0.0090482066766		0.000811786	0.000281466	10.9577	11.3907	11.0221	9.61799	10.6243	11.4	11.1119	9.63498	0.43301	-1.4041	0.775626	-1.47689	-1.83711	0.342616	-1.9099
VVTU29489_s_at	VIT_11s0052g00500	8.57509	9.12041	9.20587	8.97324	9.21876	9.16328	8.99905	8.69567	9.07787	7.80671	7.80671	8.17793	8.82719	8.93886	8.70074	8.57216	8.08106	8.3917	8.81102	8.77532	9.10025	7.39975	7.02261	7.05319		0.0005667	2.34586e-06		NA	0.00053924506929		0.0005667	5.55611e-06	8.96712	9.11843	8.9242	7.93045	8.82227	8.34831	8.89553	7.15852	0.151306	-0.99375	-0.473957	-1.73701	-1.14506	-0.625263	-1.88832
VVTU12189_at	VIT_09s0002g02240	7.66546	8.09938	7.53988	7.41747	7.80083	7.68225	7.90193	7.95659	7.91607	6.50089	5.88675	6.06741	6.76299	7.69298	7.91775	7.15938	6.99429	7.17427	7.85903	7.8171	7.71421	5.96434	5.76436	5.5978		7.83298e-06	4.82873e-07		0.00012471805171	2.52E-05		5.82695e-06	5.57404e-07	7.76824	7.63352	7.92486	6.15168	7.45791	7.10931	7.79678	5.7755	-0.13472	-1.77318	-0.348595	-2.02129	-1.63846	-0.213875	-1.88657
VVTU948_at	VIT_09s0002g00150	7.45071	7.55698	7.38261	8.08762	8.30177	7.95612	7.53264	7.36343	7.47643	6.58004	7.06634	6.51157	6.62192	7.1722	6.93754	6.72322	6.7243	6.8687	7.43487	7.26288	7.37327	5.97546	6.09127	6.3175	7.23313e-06	0.000127581	8.05135e-07	NA	0.0034624048661	0.00010724677588	2.49044e-06	0.00018766	2.41399e-06	7.46343	8.11517	7.4575	6.71932	6.91055	6.77207	7.35701	6.12808	0.651741	-0.738185	-0.138482	-1.22893	-1.38993	-0.790223	-1.88067
VVTU2929_at	VIT_01s0127g00520	3.63259	4.29334	4.7621	4.96446	6.70607	6.0925	4.07027	3.50596	3.97546	3.03023	3.16941	2.71688	3.77438	3.58932	3.65412	4.58714	4.77802	4.5657	4.70536	3.54762	3.60076	3.77501	3.93463	3.57932	0.00100003	0.00408825	0.00649819	NA	NA	NA	0.00784082	0.00408825	0.00405035	4.22934	5.92101	3.85057	2.97218	3.67261	4.64362	3.95125	3.76299	1.69167	-0.878388	0.971015	-0.188258	-2.57006	-0.720654	-1.87993
VVTU3797_at	VIT_15s0046g00150	6.60741	6.91499	7.16168	7.03644	6.64957	6.92289	6.58852	6.66244	6.9984	4.77307	4.47855	5.34067	5.94649	6.51553	6.71151	6.93483	6.95302	7.12101	6.86508	6.51692	6.97926	4.95764	4.16907	5.52065		8.66908e-06	9.32149e-05		0.0012939094778	0.0061700270526		1.81461e-05	0.000157997	6.89469	6.86963	6.74978	4.8641	6.39118	7.00295	6.78709	4.88246	-0.025061	-1.88569	0.611774	-1.90463	-1.86063	0.636835	-1.87957
VVTU8498_at	VIT_16s0022g01760	7.21162	7.60874	7.02191	7.31198	7.41882	7.19465	7.37745	7.23522	7.34793	6.572	6.57907	5.80722	6.00872	6.77789	7.19555	6.57989	6.38236	6.00496	7.96535	7.03004	7.12887	5.52431	5.84901	5.23503		0.00425288	5.65689e-05		NA	0.0016556364277		0.00425288	6.09294e-05	7.28076	7.30848	7.3202	6.31943	6.66072	6.3224	7.37475	5.53612	0.0277237	-1.00077	-0.338321	-1.83863	-1.02849	-0.366045	-1.86636
VVTU10128_s_at	VVTU10128_s_at	10.2579	10.3336	10.3481	10.1365	10.2432	10.0109	10.6107	10.2051	10.2897	8.87063	8.89332	9.2471	10.418	10.3638	10.4121	9.30085	9.03606	9.48411	10.2135	10.1035	10.3427	8.15386	7.77909	8.57972	7.80102e-06	5.23483e-06	7.57884e-07	8.90E-05	0.00010701980946	7.03E-05	5.02772e-06	4.28864e-06	1.13891e-06	10.3132	10.1302	10.3685	9.00368	10.398	9.27368	10.2199	8.17089	-0.183005	-1.36483	-1.12429	-2.04899	-1.18183	-0.941288	-1.86598
VVTU35545_s_at	VIT_08s0007g08380	7.05352	6.74262	6.77539	7.14108	6.84391	7.2295	6.33556	6.4783	6.53532	5.98888	4.93145	5.52952	6.16535	6.94302	6.31551	6.40134	6.62611	6.14275	7.00856	6.66744	6.84385	5.34848	5.08969	5.14378		4.30156e-05	7.16586e-07		NA	0.00017684529425		4.30156e-05	1.65685e-06	6.85718	7.07149	6.44973	5.48328	6.47463	6.39007	6.83995	5.19398	0.214316	-0.966447	-0.0845587	-1.64597	-1.18076	-0.298875	-1.86028
VVTU197_at	VIT_08s0056g00500	7.16119	7.31314	7.09969	7.58075	7.7954	7.4699	7.38142	6.86944	6.76725	6.18872	6.15714	6.18505	6.78601	7.42871	6.44821	6.696	7.07015	6.7739	7.20846	6.83396	6.87471	5.75438	5.44346	5.4213		6.08562e-05	2.21683e-06		NA	0.00076505355258		6.08562e-05	1.31565e-05	7.19134	7.61535	7.00603	6.17697	6.88764	6.84668	6.97238	5.53971	0.424014	-0.829066	-0.04096	-1.43267	-1.25308	-0.464974	-1.85668
VVTU1250_at	VIT_03s0097g00590	9.12838	9.76997	9.56529	8.92927	9.42972	9.56075	9.28962	9.40751	9.80767	8.49008	7.67488	8.34192	8.51464	9.36193	9.71679	8.09056	8.36084	8.29584	9.58145	9.36741	9.65673	7.59021	7.48259	7.46848		0.00106985	3.25224e-06		0.011425654546	0.00011018463251		0.000883454	3.27842e-06	9.48788	9.30658	9.5016	8.16896	9.19779	8.24908	9.5352	7.51376	-0.181304	-1.33264	-0.948707	-2.02144	-1.15133	-0.767403	-1.84014
VVTU7386_s_at	VIT_01s0011g00780	6.85552	6.45902	6.58378	6.90787	6.84316	6.81573	6.39512	6.4855	6.61152	5.0541	4.49905	5.52725	6.51103	6.43035	6.29822	5.9743	5.71265	6.02984	6.23633	6.29921	6.55113	4.79919	4.60651	4.85297	2.46759e-05	3.81793e-05	1.38941e-07	NA	0.01069701193	0.00041301423456	2.46759e-05	0.000126412	8.75435e-07	6.63278	6.85559	6.49738	5.0268	6.4132	5.9056	6.36222	4.75289	0.22281	-1.47058	-0.507606	-1.60933	-1.69339	-0.730415	-1.83214
VVTU6489_s_at	VIT_00s0415g00030	10.6238	10.9852	10.6866	9.98591	10.5249	10.7138	10.3859	10.5791	11.0021	9.2348	8.81314	9.18421	9.97383	10.4591	10.9102	9.71143	9.69871	9.35506	10.7523	10.6938	10.7528	8.63936	8.54599	8.46776		0.000140027	2.09379e-06		0.0033776475578	7.53E-05		0.000146317	2.13705e-06	10.7652	10.4082	10.6557	9.07738	10.4477	9.5884	10.733	8.55104	-0.357015	-1.57832	-0.859329	-2.18192	-1.2213	-0.502315	-1.8249
VVTU10423_at	VIT_14s0066g00920	6.30867	6.83766	6.38462	5.47521	6.11677	6.17525	5.65163	6.10735	6.84257	4.26513	4.47485	4.52438	5.43249	6.41682	6.7976	4.41489	4.99329	5.07963	6.25733	6.22604	6.48663	3.85476	4.0743	3.80307		0.000284537	1.11983e-05		NA	0.00042869063633		0.00147611	1.25194e-05	6.51032	5.92241	6.20052	4.42145	6.21564	4.82927	6.32334	3.91071	-0.587907	-1.77906	-1.38637	-2.41263	-1.19116	-0.798461	-1.82472
VVTU5319_s_at	VIT_02s0025g00820	5.05342	5.02421	5.64357	5.4724	6.18918	5.9436	5.32651	4.86368	4.83713	4.2783	4.70862	4.17817	4.35258	4.88235	4.4952	4.51077	4.64258	4.13639	5.24117	4.58261	5.05594	3.94668	3.60449	3.74641	0.000337526	0.00128183	9.49193e-05	NA	NA	NA	0.000111672	0.00128183	9.49193e-05	5.2404	5.86839	5.0091	4.38836	4.57671	4.42991	4.95991	3.76586	0.627994	-0.620741	-0.146799	-1.19405	-1.24873	-0.774793	-1.82204
VVTU4849_s_at	VVTU4849_s_at	6.31005	6.68249	6.77658	6.99222	6.85341	7.02786	6.76274	6.75576	6.76628	6.16778	5.94462	5.94106	5.98936	6.79757	6.6382	6.44327	6.17082	6.32249	7.01654	6.61757	6.78263	5.35361	5.45652	5.25606		0.000282819	1.76194e-05		0.0013760083381	0.00080634294398		0.000177124	2.19107e-05	6.58971	6.95783	6.76159	6.01782	6.47504	6.3122	6.80558	5.3554	0.368128	-0.743773	-0.162848	-1.45018	-1.1119	-0.530975	-1.81831
VVTU5751_at	VIT_01s0011g06150	9.04471	9.17116	9.13855	9.34532	9.42364	9.28363	9.14519	8.60973	8.97055	7.8956	8.10132	8.35637	8.91745	8.77515	8.43139	8.55861	8.7519	8.7454	8.86716	8.61164	9.09525	7.31583	7.21091	7.29197	0.000235976	3.32027e-05	9.54192e-08	NA	NA	0.00030454326622	7.50247e-05	3.32027e-05	6.07487e-07	9.11814	9.35086	8.90849	8.11777	8.708	8.6853	8.85802	7.2729	0.232727	-0.790724	-0.022694	-1.58512	-1.02345	-0.255421	-1.81784
VVTU9270_at	VIT_00s0181g00090	6.36239	7.1507	7.18669	6.32393	6.80621	7.10626	6.72948	7.06527	7.28999	5.41486	5.817	5.67898	5.96548	6.49979	7.40533	5.70302	5.94476	6.09235	6.78155	6.86545	7.13917	4.67038	5.31405	4.89196		0.00110578	6.10432e-05		0.0067631579002	0.0015850844578		0.000688878	6.23528e-05	6.89992	6.74546	7.02825	5.63694	6.62353	5.91337	6.92873	4.9588	-0.154459	-1.3913	-0.710158	-1.96993	-1.23685	-0.555699	-1.81547
VVTU762_at	VIT_04s0008g06640	10.7031	10.7466	10.5302	10.9536	11.0667	10.9395	10.7156	10.5777	10.4038	10.0407	9.31241	9.62173	10.398	10.6854	10.0403	10.686	10.7769	10.2972	10.9307	10.5483	10.3137	9.76661	8.78347	8.79295		0.000166199	0.000364519		NA	NA		0.000166199	0.000364519	10.66	10.9866	10.5657	9.65829	10.3746	10.5867	10.5976	9.11434	0.326659	-0.907404	0.212135	-1.48321	-1.23406	-0.114524	-1.80987
VVTU1959_s_at	VIT_04s0023g00360	6.35354	6.69963	6.83996	7.15327	7.4478	6.9705	6.98638	6.59983	6.51869	5.10957	5.61228	5.96192	6.19465	6.97182	6.35235	6.57221	6.44867	6.55891	6.9153	6.63026	6.68808	5.5189	5.21737	5.75163		0.0012599	0.000702726		NA	NA		0.0012599	0.000702726	6.63104	7.19052	6.70163	5.56126	6.50627	6.5266	6.74455	5.49597	0.559482	-1.14038	0.0203257	-1.24858	-1.69986	-0.539157	-1.80806
VVTU5095_at	VIT_02s0154g00350	9.55123	8.83236	9.27405	9.21897	8.73117	8.7941	9.41281	9.38291	9.65428	6.99859	7.54481	8.06375	9.58372	8.6583	9.5574	8.21947	7.50826	8.44736	8.83233	9.39158	9.72692	6.75284	7.02293	7.84128		0.000187131	0.000232779		0.00087766497481	0.00250611717		9.2656e-05	0.000169791	9.21921	8.91474	9.48334	7.53572	9.26647	8.05836	9.31695	7.20569	-0.304469	-1.94762	-1.20811	-2.11126	-1.64315	-0.903636	-1.80679
VVTU27651_at	VIT_05s0077g00560	5.46271	5.73696	5.5609	6.24534	6.80213	6.37542	6.03574	6.07144	5.20047	4.59528	4.05672	4.39018	5.47062	5.82296	5.22572	6.86342	6.86659	6.66909	6.11587	6.00972	5.17249	4.87151	4.77533	4.90063		0.000304854	0.00142323		0.00296848966	0.0075542245972		0.000269584	0.000929682	5.58686	6.4743	5.76922	4.34739	5.50643	6.7997	5.76603	4.84916	0.88744	-1.42182	1.29327	-0.916871	-2.30926	0.405829	-1.80431
VVTU736_at	VIT_17s0000g05070	5.42536	6.22044	6.08685	6.55791	6.78254	6.93178	6.18086	5.75331	5.85329	5.47182	5.28434	5.15972	5.18251	5.37289	5.39978	6.59224	6.52901	6.92987	6.13585	5.69956	5.83539	5.09482	5.01347	4.70312		0.00129695	0.000350193		0.016533427451	0.0080265659506		0.00150595	0.000507146	5.91088	6.75741	5.92915	5.30529	5.3184	6.6837	5.89027	4.93714	0.846526	-0.623857	1.36531	-0.95313	-1.47038	0.518782	-1.79966
VVTU1378_at	VIT_18s0072g00330	9.47722	10.1181	10.0728	9.88221	10.4276	10.2551	9.83693	9.71235	9.77514	8.27827	8.41124	8.58925	8.97508	9.89798	9.75599	9.167	9.44477	9.12741	9.70111	9.75583	9.78335	8.21224	8.29973	8.24662		3.27516e-05	9.99639e-06		0.01277348205	0.0059151980269		0.000127157	4.17763e-05	9.88939	10.1883	9.7748	8.42625	9.54302	9.24639	9.74676	8.25286	0.298932	-1.34855	-0.296622	-1.4939	-1.64748	-0.595554	-1.79283
VVTU37803_s_at	VIT_07s0141g00590	3.61364	4.19408	4.1475	4.62918	4.96334	5.31215	4.0926	3.96964	3.85096	3.41672	3.52411	3.55969	3.37523	3.99859	4.16159	3.30078	3.65764	3.4166	4.45819	4.10658	3.91308	3.34752	3.33797	3.36701		0.000536839	0.000657313		0.012335106598	0.0042367244072		0.000893369	0.000458674	3.98507	4.96822	3.97107	3.50017	3.84514	3.45834	4.15929	3.35083	0.983151	-0.470896	-0.386796	-0.808453	-1.45405	-1.36995	-1.7916
VVTU17499_at	VIT_06s0061g01100	6.5961	6.88688	7.33263	6.81242	6.83868	6.97513	7.0196	6.51816	7.04724	5.64536	5.34334	6.01615	6.36351	6.73637	6.83546	6.32232	5.90955	6.33358	6.60513	6.79448	6.88606	5.21149	4.60569	4.93198		0.000363672	2.64296e-06		0.014058174799	0.00055091323661		0.000536789	6.02274e-06	6.93853	6.87541	6.86167	5.66828	6.64511	6.18848	6.76189	4.91639	-0.0631227	-1.19339	-0.456631	-1.8455	-1.13026	-0.393508	-1.78238
VVTU8002_at	VIT_02s0025g02410	3.66764	3.97842	3.65796	4.67253	4.72618	4.86288	3.7309	3.70734	4.1228	3.2968	3.05506	3.61927	3.34984	3.62363	3.4753	3.55713	3.64977	3.48316	4.52784	3.99807	3.90007	3.42637	3.29266	3.35115	1.03605e-05	0.000225577	0.000173213	NA	0.0031448131105	0.00038328050474	1.10982e-05	0.000250356	6.09884e-05	3.76801	4.75386	3.85368	3.32371	3.48292	3.56335	4.14199	3.35673	0.985856	-0.529971	0.0804297	-0.785264	-1.51583	-0.905426	-1.77112
VVTU22_at	VIT_10s0003g04280	4.58698	5.54702	5.43923	4.8109	5.40806	6.01226	4.65007	5.31835	5.37758	3.22586	3.38206	3.31467	3.43524	5.09738	4.73566	3.05305	3.50851	3.26576	4.82905	4.66055	4.96719	3.23724	3.22795	3.3412		0.000786827	0.000104769		NA	NA		0.000786827	0.000104769	5.19107	5.4104	5.11533	3.30753	4.42276	3.27577	4.81893	3.26879	0.219331	-1.8078	-1.14699	-1.55014	-2.02713	-1.36632	-1.76947
VVTU10578_at	VIT_13s0084g00100	4.75889	5.07661	4.83683	5.13596	5.35174	5.40083	4.34986	5.11965	5.26276	3.58175	3.64545	3.76739	4.00613	4.72384	4.74169	3.95934	4.25379	4.09835	5.16724	5.09304	4.88496	3.86775	3.53883	3.67898	0.000373076	0.000529156	6.45633e-06	NA	NA	0.00014102986559	0.000373076	0.000529156	9.61249e-06	4.89077	5.29617	4.91076	3.66486	4.49055	4.10383	5.04841	3.69519	0.4054	-1.24589	-0.386725	-1.35323	-1.65129	-0.792125	-1.75863
VVTU679_at	VIT_00s0229g00100	6.83641	6.8037	6.68323	7.02466	7.21294	7.18049	6.49808	6.84736	6.81182	5.78806	6.01183	5.92997	5.83007	6.31316	6.44994	6.27473	6.23886	6.26391	6.82193	6.84893	6.52257	5.04363	5.73687	5.2554	0.000107986	1.76564e-05	2.2157e-05	NA	0.001435114426	0.0071326652168	4.05282e-05	4.81864e-05	7.39547e-05	6.77445	7.13936	6.71909	5.90995	6.19772	6.25917	6.73114	5.3453	0.364914	-0.809135	0.0614453	-1.38584	-1.17405	-0.303469	-1.75075
VVTU35181_s_at	VVTU35181_s_at	10.4437	10.8511	10.8439	10.398	10.0996	10.7799	10.3567	10.0215	10.2964	8.7441	8.64309	9.12233	9.97455	10.4462	10.165	9.29283	9.06075	9.32614	10.6283	10.2103	10.323	8.40852	7.9674	8.69688	6.94225e-05	5.70011e-05	7.80673e-06	NA	NA	0.0014953487873	6.94225e-05	5.70011e-05	1.82903e-05	10.7129	10.4258	10.2249	8.83651	10.1952	9.22657	10.3872	8.3576	-0.287081	-1.38836	-0.968665	-2.02961	-1.10128	-0.681584	-1.74253
VVTU27251_s_at	VIT_04s0008g00790	11.9089	12.1352	11.8271	11.7974	11.8055	11.6384	12.1899	12.2665	11.8936	11.1496	11.0048	10.2075	11.3727	12.3084	11.9527	11.1349	11.0588	10.485	12.5814	12.0714	11.6964	10.3593	10.3601	9.77414		0.000547692	2.49249e-05		0.0025150686304	0.0003176317508		0.000284035	1.75127e-05	11.9571	11.7471	12.1167	10.7873	11.8779	10.8929	12.1164	10.1645	-0.209968	-1.32939	-0.985031	-1.95191	-1.11942	-0.775063	-1.74195
VVTU40254_at	VIT_18s0001g07750	8.28223	8.71908	8.27096	7.72251	7.9704	8.37279	8.53631	8.52537	8.63913	7.38966	7.22963	6.75258	7.9985	8.46739	8.66116	7.09931	7.2879	6.61947	8.99164	8.56374	8.09537	6.62315	6.57201	6.02673	0.00117052	0.000527483	8.29387e-05	0.0094254820896	0.0017650826565	0.0007621584779	0.000841456	0.000238203	5.30519e-05	8.42409	8.0219	8.56693	7.12395	8.37568	7.00223	8.55025	6.4073	-0.402192	-1.44298	-1.37345	-2.14295	-1.04079	-0.971262	-1.74076
VVTU37995_s_at	VIT_19s0014g03190	5.59259	5.4881	6.01562	5.84011	5.64105	6.16875	5.94829	5.17666	6.16645	3.61207	3.9104	4.63976	5.91998	5.29473	5.886	5.34962	5.22744	5.44567	5.3397	5.76684	6.0443	4.52409	3.99866	3.95951		0.000417235	7.45494e-05		0.01278962569	0.0051419543423		0.000550303	0.000126301	5.69877	5.8833	5.7638	4.05407	5.70024	5.34091	5.71695	4.16075	0.184533	-1.70972	-0.359326	-1.55619	-1.89426	-0.54386	-1.74073
VVTU35429_s_at	VIT_01s0011g00640	7.44211	7.39763	7.415	7.92458	7.91801	7.93162	7.80009	7.70371	7.60689	7.11516	6.95555	6.87272	7.24575	7.19597	7.28557	7.62705	7.5645	7.61826	7.41755	7.70936	7.45811	6.25681	6.4332	6.19496	9.78785e-10	2.70819e-06	2.69359e-07	NA	5.99E-06	8.30E-06	9.29295e-08	8.97855e-07	4.02613e-07	7.41825	7.92474	7.70357	6.98115	7.24243	7.60327	7.52834	6.29499	0.50649	-0.72242	0.360843	-1.23335	-1.22891	-0.145648	-1.73984
VVTU1549_s_at	VIT_01s0026g00840	7.61434	7.85324	7.93523	8.2981	8.3912	8.42457	7.96385	8.17657	7.70553	7.16811	7.03804	6.63265	7.07487	7.89602	7.6022	7.12902	7.66821	6.97191	8.12167	8.01389	7.43876	7.04713	6.74991	6.27571		0.000179862	0.000848674		0.0016891505763	NA		0.000154067	0.000848674	7.80093	8.37129	7.94865	6.94627	7.52436	7.25638	7.85811	6.69092	0.570356	-1.00239	-0.26798	-1.16719	-1.57274	-0.838336	-1.73754
VVTU20299_at	VIT_01s0011g04480	6.86785	7.11648	7.27243	7.00379	6.91664	7.42489	6.91075	6.98503	7.38002	6.03702	5.82635	6.11597	6.63448	6.70198	7.20859	6.14728	5.63368	6.14285	6.70815	6.87883	7.30783	5.58312	4.68802	5.50559	0.000309866	9.74786e-05	5.14894e-05	NA	0.0042233029624	0.005420315856	0.000309866	0.000133084	0.000104867	7.08559	7.1151	7.09193	5.99311	6.84835	5.9746	6.96494	5.25891	0.0295187	-1.09882	-0.873749	-1.70602	-1.12834	-0.903268	-1.73554
VVTU12208_at	VIT_01s0011g02740	3.62199	3.74845	3.84891	4.34834	6.01677	5.60157	3.63454	3.45058	3.44316	3.5563	3.35923	3.28125	3.15894	3.48955	3.28181	3.82371	4.16137	3.94241	3.61997	3.59604	3.28794	3.29466	3.55375	3.20286	0.000781118	0.0020638	0.00219084	NA	NA	NA	0.00355562	0.00154157	0.00150545	3.73978	5.32223	3.50943	3.39893	3.3101	3.97583	3.50132	3.35042	1.58244	-0.110503	0.665731	-0.150896	-1.69295	-0.916713	-1.73334
VVTU5196_at	VIT_09s0002g00920	8.07254	8.54671	8.21422	8.73975	9.1981	9.14703	8.53085	8.42217	8.21205	7.88093	7.52278	7.43137	7.67062	8.56155	7.92347	8.22197	8.21396	7.83857	8.41027	8.55526	8.2245	8.07135	7.23459	6.94911		0.000473336	0.00441925		0.0041674648319	NA		0.000386649	0.00441925	8.27782	9.02829	8.38835	7.61169	8.05188	8.0915	8.39668	7.41835	0.75047	-0.776661	0.0396193	-0.978329	-1.52713	-0.710851	-1.7288
VVTU7219_at	VIT_13s0067g03050	6.39869	6.97701	7.20595	6.8625	7.24727	7.51387	6.74736	6.24071	6.33229	5.39442	5.04669	5.63688	5.93227	6.61022	5.63023	6.05621	6.17676	5.45702	6.90654	6.11855	6.16033	5.2962	4.96912	4.80571		4.85176e-05	3.34952e-05		NA	NA		4.85176e-05	3.34952e-05	6.86055	7.20788	6.44012	5.35933	6.05757	5.89666	6.39514	5.02368	0.347334	-1.08079	-0.160911	-1.37146	-1.42813	-0.508245	-1.7188
VVTU6092_at	VIT_16s0098g00760	9.53342	9.47917	9.83431	9.26785	9.32927	9.56779	9.26346	9.29286	9.5474	7.56117	7.91202	8.78859	9.02095	8.71723	9.44831	8.2678	8.03538	8.37805	9.55701	9.3342	9.48291	7.28804	7.24408	8.03323	3.05924e-05	0.0011821	5.0605e-06	NA	NA	0.00047801050003	3.05924e-05	0.0011821	8.27113e-06	9.61563	9.3883	9.36791	8.08726	9.06216	8.22707	9.45804	7.52178	-0.22733	-1.28065	-0.835087	-1.93626	-1.05332	-0.607756	-1.70893
VVTU35606_at	VIT_03s0088g00910	6.2023	7.66265	6.29247	7.79315	7.99773	7.02315	6.40596	5.29468	4.45108	5.36586	4.62063	4.59312	5.18664	5.48936	4.0858	7.80023	6.13802	6.71277	5.77837	5.49648	4.87955	5.13469	4.01641	4.53972		0.00132772	0.000200668		NA	NA		0.00132772	0.000200668	6.71914	7.60468	5.38391	4.85987	4.9206	6.88367	5.3848	4.56361	0.885537	-0.524039	1.96307	-0.821193	-1.40958	1.07753	-1.70673
VVTU1050_s_at	VIT_06s0009g01410	11.8228	11.7703	11.7489	12.0601	11.8929	11.632	12.1206	11.5325	11.78	10.6144	10.6934	10.6911	12.017	11.8335	11.759	11.1615	10.79	11.3895	11.6054	11.6529	11.8416	10.0886	9.93336	10.2189	0.000992574	1.68844e-05	8.02936e-08	0.012088727035	0.0010966711527	2.52E-05	0.000872258	2.47452e-05	1.91799e-07	11.7807	11.8617	11.811	10.6663	11.8698	11.1137	11.7	10.0803	0.0810373	-1.14476	-0.756165	-1.61972	-1.22579	-0.837202	-1.70076
VVTU1045_at	VIT_10s0003g01610	9.58328	9.61912	9.69273	9.83716	9.78626	9.96928	9.66119	9.59261	9.57829	8.5635	8.71301	8.96805	9.13739	9.67519	9.38323	9.29915	9.36399	9.38477	9.58274	9.59808	9.63457	8.15305	7.79944	8.45873		1.49143e-05	2.20045e-06		0.0052387281172	0.00059835568212		4.98801e-05	5.61099e-06	9.63171	9.86424	9.6107	8.74819	9.39861	9.3493	9.60513	8.13707	0.232526	-0.862508	-0.0493047	-1.46806	-1.09503	-0.28183	-1.70058
VVTU1461_at	VIT_17s0000g00780	9.02959	8.87767	9.0249	8.6583	8.31994	8.43803	9.32145	9.16813	9.31512	7.2133	7.22388	7.93643	9.18627	9.16078	9.523	8.14843	7.51238	8.09594	9.1213	9.25999	9.37463	6.96668	6.73178	7.51901	0.00100746	0.00011476	2.1473e-05	0.00092957683603	0.00026770622333	9.48E-05	0.000303651	4.25573e-05	9.64842e-06	8.97739	8.47209	9.26823	7.45787	9.29001	7.91892	9.25197	7.07249	-0.505298	-1.81036	-1.3711	-2.17948	-1.30506	-0.865801	-1.67419
VVTU9618_at	VIT_00s0780g00020	4.50691	4.77649	4.68173	4.61372	5.34582	4.96214	4.38973	4.32175	4.45526	3.60553	3.45705	3.31745	3.56526	4.26458	4.42271	3.99668	4.30702	4.12528	4.59396	4.42371	4.58711	3.2001	3.05702	3.28735		2.34058e-05	1.44511e-05		NA	0.0084899346682		2.34058e-05	6.2786e-05	4.65504	4.97389	4.38891	3.46001	4.08418	4.143	4.53492	3.18149	0.318851	-0.928905	0.058812	-1.35343	-1.24776	-0.260039	-1.67228
VVTU6426_s_at	GSVIVT00013515001	7.31398	8.16185	7.93605	8.15749	9.31428	8.72686	7.24663	7.05793	7.58331	6.61325	6.61844	6.97831	6.74183	6.96179	7.60103	7.54741	7.74795	8.07749	7.20509	7.18436	7.52114	6.2364	6.55312	6.89827		0.00142014	0.000723129		NA	NA		0.00142014	0.000723129	7.80396	8.73288	7.29595	6.73667	7.10155	7.79095	7.30353	6.5626	0.928918	-0.559287	0.689401	-0.740929	-1.48821	-0.239517	-1.66985
VVTU16389_at	VIT_15s0021g02450	8.2628	8.72824	8.25814	7.67424	8.02862	8.12173	8.09569	8.63658	8.81061	7.20962	7.01749	6.73478	7.58955	8.14835	8.80817	7.26755	7.41746	7.48138	8.31881	8.43534	8.49393	6.06958	6.72686	6.03096		0.000655769	2.27586e-05		0.0024775969837	0.00038061309489		0.000315479	1.79873e-05	8.41639	7.94153	8.51429	6.9873	8.18202	7.3888	8.41603	6.2758	-0.474862	-1.527	-0.793225	-2.14023	-1.05214	-0.318363	-1.66537
VVTU8297_at	VIT_14s0066g00900	5.00513	5.65909	5.10006	5.19088	5.39774	5.21158	4.87303	5.33	5.34875	4.15824	4.01357	4.10861	3.61721	4.8924	5.03753	3.82848	4.31878	4.68406	5.332	4.98253	5.06408	3.51327	3.89789	3.03472		9.57358e-05	2.5514e-05		0.0076585803057	0.0033497068588		0.000179954	5.44937e-05	5.25476	5.26674	5.18393	4.09347	4.51571	4.2771	5.1262	3.48196	0.011976	-1.09045	-0.238608	-1.64424	-1.10243	-0.250584	-1.65622
VVTU36518_at	VIT_05s0062g00960	4.74086	5.68854	5.42619	5.15909	6.8187	6.28503	4.93747	4.59452	4.9362	3.91564	3.51516	3.96397	4.015	4.7656	4.54245	4.72388	5.32658	4.57348	5.11472	4.77566	4.66451	4.18246	3.8637	3.98787		0.000684245	0.00142038		NA	NA		0.000684245	0.00142038	5.28519	6.0876	4.82273	3.79826	4.44102	4.87465	4.85163	4.01135	0.802411	-1.02448	0.433633	-0.840282	-1.82689	-0.368778	-1.64269
VVTU5989_at	VIT_08s0007g05750	7.26531	7.08425	7.32917	7.21203	7.87484	7.40555	6.75766	7.06017	7.15222	6.34456	5.98033	6.25445	6.11757	6.80934	6.9238	6.55154	7.13146	6.76569	6.98184	6.83833	7.00586	5.94494	5.12239	5.66728		7.23202e-05	3.90304e-05		NA	NA		7.23202e-05	3.90304e-05	7.22625	7.49747	6.99002	6.19312	6.6169	6.81623	6.94201	5.5782	0.271228	-0.796902	0.199326	-1.36381	-1.06813	-0.0719017	-1.63504
VVTU15204_at	VIT_17s0000g08590	4.78942	4.7629	5.21407	5.69378	5.13854	4.45719	5.25185	4.81955	5.13378	3.28335	3.32803	3.39083	3.10113	4.1959	4.3604	4.7709	4.44642	4.62835	4.81878	4.89815	4.83212	2.81159	3.77411	3.60905		0.000140237	0.00135061		0.0037093312807	NA		0.000153523	0.00135061	4.92213	5.0965	5.06839	3.33407	3.88581	4.61522	4.84968	3.39825	0.174373	-1.73433	0.729412	-1.45143	-1.9087	0.555039	-1.6258
VVTU7052_at	VIT_02s0087g00390	6.9201	7.14156	7.12063	6.7617	6.46499	6.42774	6.71002	6.79575	7.27653	4.76628	5.27788	5.08582	6.25445	6.54027	7.40228	6.62437	6.08618	6.63457	6.46958	6.66232	7.45693	5.23405	4.03734	4.93448		3.0053e-05	0.000229991		0.00079209300786	0.005763957365		2.96643e-05	0.000255664	7.06076	6.55147	6.92743	5.04332	6.73233	6.44837	6.86294	4.73529	-0.509287	-1.88411	-0.283962	-2.12766	-1.37482	0.225325	-1.61837
VVTU3323_at	VIT_07s0141g00540	3.59585	4.06789	3.7857	4.23029	4.82594	4.40588	3.74321	3.73435	3.88928	3.39232	2.94073	3.45636	2.79598	3.04159	3.54993	3.48849	3.76716	3.89132	4.02828	3.57585	3.87975	2.80461	2.85959	2.99809	0.000681995	0.00424161	0.00022407	0.0013364484973	NA	0.0048770930254		0.00424161	0.000307815	3.81648	4.48737	3.78895	3.26314	3.12917	3.71566	3.82796	2.88743	0.67089	-0.525812	0.586487	-0.940532	-1.1967	-0.0844033	-1.61142
VVTU3578_at	VIT_07s0005g00460	8.17555	8.12984	8.35436	7.92668	7.83085	7.90389	8.36742	8.16433	8.30572	6.57591	6.29671	7.07605	8.506	8.22786	8.43473	7.42283	7.0192	7.39584	8.19875	8.03997	8.5738	6.22297	6.01799	6.74125	0.000177819	2.61517e-05	1.05975e-05	0.00039395316318	0.0003210845634	0.00019194237971	6.56145e-05	1.81086e-05	8.42662e-06	8.21991	7.88714	8.27916	6.64956	8.38953	7.27929	8.27084	6.32741	-0.332772	-1.6296	-1.11024	-1.94343	-1.29683	-0.777471	-1.61066
VVTU1610_at	VIT_06s0061g01120	10.8422	11.3474	11.3058	11.2106	11.6086	11.5113	10.9627	11.0471	11.4305	9.93413	9.86297	10.1572	10.4483	11.1346	10.9613	10.9328	11.2074	10.8317	11.1218	11.1437	11.2102	10.0594	9.75848	9.6613		9.15422e-05	1.81759e-05		0.013702780715	0.0035188014791		0.000241019	4.58146e-05	11.1651	11.4435	11.1468	9.98476	10.8481	10.9906	11.1586	9.82641	0.278358	-1.162	0.142552	-1.33215	-1.44036	-0.135806	-1.61051
VVTU7613_s_at	VIT_06s0004g04240	11.3468	11.4626	11.8075	11.3268	11.2551	11.758	11.3545	10.6307	11.2667	9.32158	9.25114	9.97018	10.9753	11.0846	10.9198	10.3904	10.1019	10.441	11.2919	10.8432	11.2777	9.42501	9.09564	9.80019	5.9458e-06	5.72155e-05	6.42476e-06	NA	NA	0.0051037272948	5.9458e-06	5.72155e-05	2.96938e-05	11.5389	11.4467	11.084	9.5143	10.9932	10.3111	11.1376	9.44028	-0.0922963	-1.56969	-0.68208	-1.69735	-1.47739	-0.589783	-1.60505
VVTU3034_at	VIT_10s0071g01150	6.41508	7.22062	6.97523	6.9111	7.63921	7.18888	6.63145	6.80764	6.68229	6.04087	6.14074	6.04366	5.93141	6.52992	6.54664	5.82334	6.1262	5.88083	6.48349	6.78211	6.15627	5.5385	5.36906	4.83235	0.0007383	0.000961032	7.19941e-05	NA	NA	NA	0.0007383	0.000961032	7.19941e-05	6.87031	7.2464	6.70713	6.07509	6.33599	5.94346	6.47396	5.24664	0.376089	-0.632039	-0.392534	-1.22732	-1.00813	-0.768623	-1.60341
VVTU35672_at	VIT_01s0010g03750	9.86462	9.84289	10.1752	9.82938	9.43145	9.56673	9.86677	10.133	10.5359	8.25758	8.53731	8.82632	9.919	10.1831	10.6277	9.10619	9.00864	9.07896	10.0947	10.3097	10.3928	8.01618	8.50211	8.42034	0.00107234	0.000130384	8.36807e-06	0.0011370563626	0.00050322845231	3.76E-05	0.000334464	5.87095e-05	3.70685e-06	9.96089	9.60919	10.1786	8.54041	10.2433	9.0646	10.2657	8.31288	-0.351706	-1.63816	-1.17867	-1.95286	-1.28645	-0.826962	-1.60116
VVTU22708_at	VVTU22708_at	2.93675	3.46778	3.67352	4.43959	3.97537	4.55802	3.24532	2.99855	3.50213	3.05467	2.65812	2.42725	2.79179	2.76624	3.14127	3.39606	3.55219	3.05473	3.50407	3.15883	3.27672	2.80461	2.63329	2.61238	0.000407611	0.00605119	0.000484818	NA	NA	0.012638178178	0.000973906	0.00605119	0.000814237	3.35935	4.32433	3.24867	2.71335	2.89976	3.33433	3.31321	2.68343	0.964979	-0.535319	0.43456	-0.629778	-1.5003	-0.530419	-1.59476
VVTU2770_at	VIT_02s0025g03580	8.25436	8.37708	8.55941	8.20034	8.42689	8.58758	8.40964	8.02363	8.26624	6.90922	7.10634	7.4314	8.24281	8.10312	8.19268	7.36271	7.18176	7.5098	8.15419	8.02764	8.2955	6.61414	6.24532	6.86292	9.76505e-06	2.34649e-05	1.16485e-06	0.01253561308	0.0068105101847	0.00072271533	6.06833e-05	7.46787e-05	4.17416e-06	8.39695	8.40494	8.23317	7.14899	8.17954	7.35142	8.15911	6.57413	0.007986	-1.08418	-0.828113	-1.58498	-1.09217	-0.836099	-1.59297
VVTU13565_at	VIT_03s0063g00750	7.70279	8.26036	8.38193	8.77634	9.73508	9.55088	8.21224	7.24557	7.26978	7.31197	6.82767	6.90645	7.24333	7.58704	6.98606	8.01828	8.21842	7.83857	7.76328	6.95115	7.01523	7.14618	6.66922	6.91148	0.000138247	0.000571564	7.32482e-05	NA	NA	NA	0.000353917	0.000187695	2.53464e-05	8.11503	9.3541	7.57587	7.01536	7.27214	8.02509	7.24322	6.90896	1.23907	-0.560505	0.752948	-0.334258	-1.79957	-0.486122	-1.57333
VVTU32125_x_at	VIT_05s0049g00210	10.6104	10.3864	10.7165	10.8009	10.5172	10.4583	10.6747	10.4143	10.8256	9.50348	9.30687	9.84455	10.7003	10.4894	10.6926	9.82215	9.4617	9.94392	10.6147	10.4511	10.8512	8.9175	8.86778	9.47521	0.000167712	9.0872e-05	9.9694e-06	0.0035967681714	0.0022192727327	0.00042224917487	0.000167568	9.25215e-05	1.16148e-05	10.5711	10.5922	10.6382	9.55163	10.6274	9.74259	10.639	9.08683	0.0210223	-1.08659	-0.884852	-1.55217	-1.10761	-0.905874	-1.57319
VVTU27716_at	VIT_17s0000g08160	4.56	4.59778	4.34288	4.78564	5.0562	4.51826	5.06718	4.27081	3.81564	3.17439	3.18952	3.38323	4.07499	4.75195	3.74403	3.60704	3.97319	3.04577	5.34934	3.92513	4.03476	3.2048	3.18278	3.07858		0.000735739	0.00167017		NA	NA		0.000735739	0.00167017	4.50022	4.7867	4.38454	3.24904	4.19032	3.542	4.43641	3.15539	0.286479	-1.1355	-0.64832	-1.28102	-1.42198	-0.934799	-1.5675
VVTU11772_s_at	VIT_06s0004g04890	7.50544	8.02755	7.90657	8.07822	8.40357	8.22231	7.76012	7.59704	7.7674	6.3729	6.33751	6.22704	6.76565	7.75687	7.55988	7.94444	8.30864	7.97583	7.94158	7.38149	7.54225	6.90153	6.37423	6.16288		3.97372e-06	0.00012124		0.00057431765248	NA		1.54108e-05	0.00012124	7.81319	8.2347	7.70819	6.31248	7.3608	8.07631	7.62177	6.47954	0.421514	-1.39571	0.715502	-1.14223	-1.81722	0.293988	-1.56374
VVTU8249_s_at	CF404110	9.35486	9.34568	9.54363	10.1134	9.91933	9.77965	9.98607	9.20697	9.1995	6.47524	6.46778	7.36642	9.46229	9.31267	8.91221	10.1101	9.69987	9.76426	9.08647	9.231	9.39376	8.41269	7.59816	8.5913		7.71265e-06	0.00020538		0.0013019366011	NA		1.6991e-05	0.00020538	9.41472	9.93746	9.46418	6.76982	9.22906	9.85807	9.23707	8.20072	0.522741	-2.69437	0.629012	-1.03635	-3.21711	0.106271	-1.5591
VVTU31987_s_at	VIT_02s0025g01720	7.60547	7.53252	8.25651	7.24113	7.32327	7.24785	6.94637	6.74839	8.13923	4.914	4.96763	6.39825	6.60267	6.28319	8.2231	6.54889	6.55452	7.37829	6.60281	6.78839	8.19752	4.03867	5.58518	5.7237		0.00206989	0.00153135		NA	NA		0.00206989	0.00153135	7.79817	7.27075	7.278	5.42663	7.03632	6.82724	7.19624	5.11585	-0.527419	-1.85137	-0.209081	-2.08039	-1.32395	0.318338	-1.55297
VVTU3813_s_at	VIT_07s0191g00090	11.3627	11.6595	11.6818	11.7539	11.8924	11.8606	11.5702	11.4734	11.789	10.2	9.85172	10.6799	11.3361	11.6792	11.6857	11.5875	11.5856	11.6639	11.7579	11.473	11.7112	10.5367	9.97782	10.5853		5.23388e-05	3.84991e-05		0.00481776281	0.0030014187536		9.9574e-05	6.54709e-05	11.568	11.8356	11.6109	10.2439	11.567	11.6123	11.6474	10.3666	0.267598	-1.36696	0.0453117	-1.28078	-1.63456	-0.222287	-1.54838
VVTU17329_s_at	VIT_01s0026g01950	3.96208	4.26006	4.314	4.53947	4.83405	4.80434	4.80909	4.53395	4.89912	3.61965	3.65015	3.96503	3.56914	4.28315	3.94206	4.43525	4.07635	4.15611	4.65515	4.55694	4.57369	3.81993	3.43727	3.52526		0.000405659	0.000110634		0.00022877752766	0.00016287812984		8.34219e-05	3.43554e-05	4.17871	4.72595	4.74739	3.74494	3.93145	4.22257	4.59526	3.59415	0.547241	-1.00245	0.291119	-1.0011	-1.54969	-0.256123	-1.54835
VVTU3441_at	VIT_00s0592g00010	7.7236	7.97131	8.05061	7.93028	7.82201	8.09274	7.85647	7.94473	8.21519	6.89446	6.58631	7.30125	7.61274	7.79598	8.08865	7.00072	6.59847	7.14837	7.92333	7.93875	7.94038	6.08611	6.55159	6.63845	0.000172384	0.000199133	1.50244e-06	0.015955001869	0.0035159188606	0.00012510887128	0.000377578	0.000182946	2.20167e-06	7.91517	7.94834	8.00546	6.92734	7.83246	6.91586	7.93415	6.42539	0.033171	-1.07812	-0.916601	-1.50877	-1.11129	-0.949772	-1.54194
VVTU12128_s_at	VIT_16s0050g01050	7.71859	8.12489	7.83103	8.37876	8.32999	8.48742	8.00865	7.92155	7.87814	6.87366	6.66189	7.09361	7.5423	7.92277	7.43254	7.79662	7.61328	7.55509	8.16398	7.85462	7.65437	6.96908	6.59209	7.00816	0.000707422	1.75012e-05	0.000108837	NA	0.00054706482136	0.0034173604214	0.000422579	2.77295e-05	0.000189768	7.8915	8.39873	7.93611	6.87639	7.63253	7.655	7.89099	6.85644	0.507224	-1.05973	0.0224633	-1.03454	-1.56695	-0.48476	-1.54177
VVTU38254_at	VIT_18s0001g06820	3.92307	4.01085	4.0622	4.09127	4.32126	4.43021	4.11753	4.09642	4.09127	3.35763	3.26065	3.37693	3.41321	3.92543	4.12585	3.77531	3.59735	3.68624	4.20952	4.06758	3.99644	3.09799	2.39384	3.00862		1.28067e-05	6.92991e-05		0.00020671594165	0.004461935664		1.53573e-05	0.000112517	3.99871	4.28091	4.10174	3.33173	3.8215	3.6863	4.09118	2.83348	0.282208	-0.77001	-0.135197	-1.2577	-1.05222	-0.417405	-1.53991
VVTU9107_s_at	VIT_00s0187g00240	8.59332	8.84743	8.81915	8.87578	8.89144	8.91844	8.74309	8.61338	8.51075	7.45488	7.68379	7.51659	8.24302	8.48681	8.19138	7.68264	7.81794	7.40818	8.77404	8.54303	8.3312	7.61714	6.96673	6.89393	4.82969e-07	3.1874e-07	1.04428e-05	NA	0.00040966906636	0.0062378095411	4.82969e-07	1.46667e-06	4.40628e-05	8.7533	8.89522	8.62241	7.55175	8.30707	7.63625	8.54942	7.15927	0.141917	-1.07065	-0.670817	-1.39016	-1.21257	-0.812735	-1.53208
VVTU35062_at	VIT_17s0000g05840	3.38095	3.49804	3.13106	3.98372	3.92028	4.54088	3.06416	2.93237	2.87998	2.67706	2.67116	2.71771	2.66061	2.98543	2.76524	3.1444	2.74007	2.72838	3.32641	3.56487	3.00713	2.54573	2.32153	2.89268	8.14276e-05	6.98878e-05	0.00253629	NA	NA	NA	4.60471e-05	2.47044e-05	0.00253629	3.33669	4.14829	2.95884	2.68864	2.80376	2.87095	3.29947	2.58665	0.811603	-0.270197	0.067189	-0.712825	-1.0818	-0.744414	-1.52443
VVTU8026_at	VIT_01s0010g00950	8.37981	8.61215	8.41051	8.49245	8.70639	8.49505	8.60608	8.5587	8.74808	7.58727	7.34385	7.85729	8.46311	8.63883	8.43122	7.73882	7.83322	7.74126	8.55895	8.49505	8.75975	7.20603	7.11376	7.2216	1.1086e-05	2.82693e-05	1.0242e-07	0.00076030355772	0.00043165269692	4.89E-06	1.62648e-05	2.16437e-05	1.10538e-07	8.46749	8.56463	8.63762	7.59614	8.51105	7.7711	8.60458	7.18046	0.0971407	-1.04148	-0.739954	-1.42412	-1.13862	-0.837095	-1.52126
VVTU15125_at	VIT_12s0028g02640	5.64266	6.11701	5.93	5.30662	5.59055	5.81947	5.83602	6.04108	6.399	4.51427	4.12394	4.7346	4.97698	5.26173	6.52627	4.76628	4.68446	4.88424	6.02308	5.97013	6.05386	4.38605	3.87017	4.27792		0.000145341	1.24047e-05		0.00067109792979	0.00014122611863		7.0722e-05	8.09828e-06	5.89656	5.57222	6.09203	4.4576	5.58833	4.77833	6.01569	4.17805	-0.324339	-1.63443	-0.81	-1.83764	-1.31009	-0.485661	-1.5133
VVTU19923_s_at	VIT_06s0009g01420	8.97581	9.04911	9.18603	9.23105	8.86722	8.78029	9.54836	8.92179	9.25174	7.69995	8.08237	8.35455	9.57143	9.1553	9.29804	8.35769	8.10825	8.74407	8.76313	8.98237	9.32421	7.15234	7.10518	7.94012	0.0018104	0.000466441	5.61581e-05	0.0023874132394	0.0023918808047	0.0024437014693	0.000613241	0.000251715	7.34684e-05	9.07032	8.95952	9.24063	8.04562	9.34159	8.40334	9.02324	7.39921	-0.110798	-1.19501	-0.938254	-1.62402	-1.08421	-0.827456	-1.51322
VVTU3201_at	VIT_07s0005g01770	7.29135	7.55516	7.55166	7.02156	7.23852	7.3467	7.10075	7.36825	7.79969	6.1687	6.01417	6.28476	6.83276	6.75713	7.8753	6.51031	6.61668	6.33358	7.31655	7.6901	7.43621	5.6647	5.84441	5.60826		0.00010114	9.72364e-07		0.0020239888778	3.09E-05		9.41198e-05	9.21832e-07	7.46605	7.20226	7.4229	6.15588	7.15506	6.48686	7.48095	5.70579	-0.263797	-1.26702	-0.668207	-1.77516	-1.00323	-0.40441	-1.51137
VVTU35063_s_at	VIT_07s0031g02500	8.29363	8.5432	8.58051	8.22433	8.22065	8.33352	8.45825	8.47191	8.76637	7.24505	6.63567	7.86962	8.55616	8.24824	8.95669	7.94467	7.57289	8.11781	8.56589	8.64989	8.74617	6.78604	6.73332	7.27259		0.00126404	2.18142e-06		0.0072812127187	2.44E-05		0.000773276	1.35252e-06	8.47245	8.2595	8.56551	7.25012	8.58703	7.87846	8.65399	6.93065	-0.212951	-1.31539	-0.708573	-1.72334	-1.10244	-0.495622	-1.51039
VVTU6730_at	VIT_03s0091g00240	7.23317	7.83763	7.68824	7.72198	8.2965	8.31348	7.15284	7.51096	7.75496	6.87272	6.48701	6.60509	6.41094	7.30019	7.03572	7.31258	7.71813	7.40995	7.35038	7.53798	7.32791	6.56379	6.16881	6.52801		0.00075675	0.000147347		NA	NA		0.00075675	0.000147347	7.58635	8.11065	7.47292	6.65494	6.91561	7.48022	7.40542	6.42021	0.524303	-0.817979	0.564605	-0.985218	-1.34228	0.040302	-1.50952
VVTU20427_at	VIT_00s1203g00010	7.27558	6.881	7.18866	6.71067	6.53931	6.56269	6.78605	7.11377	7.62386	5.2827	5.44431	5.45451	6.99922	6.692	7.76846	6.11018	5.99887	6.20557	6.80561	7.05005	7.51498	4.88488	5.00659	5.42721		0.000108041	4.02613e-05		0.00076087500214	0.00050711088521		6.21771e-05	2.87052e-05	7.11508	6.60422	7.17456	5.39384	7.15323	6.10487	7.12354	5.10623	-0.510858	-1.78072	-1.04835	-2.01732	-1.26986	-0.537496	-1.50646
VVTU7797_at	VIT_16s0013g01510	7.49724	7.50551	7.80367	8.00333	8.17402	7.97564	7.92012	7.61766	7.58877	6.43303	6.62315	6.79366	7.36519	7.42504	7.4038	7.38647	6.99463	7.21935	7.67222	7.35537	7.42122	6.55741	5.97943	6.7553	0.000287771	3.03807e-05	0.00014584	NA	0.00058309985594	NA	9.40793e-05	3.94744e-05	0.00014584	7.60214	8.051	7.70885	6.61661	7.39801	7.20015	7.48294	6.43071	0.448858	-1.09223	-0.19786	-1.05222	-1.54109	-0.646718	-1.50108
VVTU14511_s_at	VIT_18s0001g02250	7.52489	7.50124	7.77855	8.06784	7.94444	7.78357	7.69603	7.47821	7.65511	6.43941	6.22303	6.63906	7.57337	7.35652	7.61536	7.77437	7.08409	7.45173	7.77601	7.50357	7.76365	6.33467	6.51028	6.70254		1.86649e-05	2.88225e-05		0.0046486185433	0.0033546129283		5.35874e-05	5.8546e-05	7.60156	7.93195	7.60978	6.43383	7.51508	7.43673	7.68107	6.51583	0.330389	-1.17595	-0.078355	-1.16525	-1.50634	-0.408744	-1.49563
VVTU40248_s_at	GSVIVT00031521001	11.0144	11.3892	11.5161	11.1435	11.116	11.0594	11.2449	11.0268	11.6574	9.75969	9.93321	10.4714	11.0099	11.0994	11.4115	10.9234	10.64	11.2186	11.1365	11.0651	11.5199	9.41518	9.30277	9.92039		0.000402106	1.06544e-05		0.0053327900886	0.00054136268425		0.000338685	1.35503e-05	11.3066	11.1063	11.3097	10.0548	11.1736	10.9273	11.2405	9.54612	-0.200285	-1.25497	-0.246254	-1.69438	-1.05468	-0.045969	-1.49409
VVTU35463_at	VIT_10s0116g01690	7.19906	7.75963	7.54285	7.48057	8.21283	7.8793	7.12883	7.34363	7.52821	6.90897	5.86111	6.40081	6.58511	7.1492	7.44314	7.89163	7.78113	7.85507	7.53919	7.53926	7.29953	6.5607	6.05316	6.38723		0.000886902	0.000429434		NA	NA		0.000886902	0.000429434	7.50052	7.85757	7.33356	6.3903	7.05915	7.84261	7.45933	6.3337	0.357049	-0.943258	0.783459	-1.12563	-1.30031	0.42641	-1.48268
VVTU2080_at	VIT_07s0005g01710	9.31487	9.86574	10.1407	10.1222	10.4128	10.2523	9.80869	9.35919	9.77194	7.99871	8.42494	8.63635	9.22294	9.00254	9.38695	9.63223	9.37573	9.68581	9.31948	9.44098	9.71325	8.39719	8.29697	8.82927	0.00149256	0.000182406	8.53272e-05	0.0015090486306	NA	NA		0.000182406	8.53272e-05	9.77376	10.2624	9.64661	8.35333	9.20415	9.56459	9.49124	8.50781	0.488675	-1.29327	0.360446	-0.983429	-1.78195	-0.128229	-1.4721
VVTU15289_at	VIT_15s0021g02200	8.15191	8.68027	8.57693	7.93474	8.49961	8.51775	8.12433	8.29346	8.61178	7.19765	6.91728	7.12032	7.43012	8.02158	8.40018	7.01439	7.23467	7.42044	8.19789	8.1176	8.2957	6.48972	6.92045	6.34597		0.000109046	1.19163e-05		0.0062569509424	0.0028177471995		0.000174149	3.19815e-05	8.4697	8.31737	8.34319	7.07842	7.95062	7.22316	8.20373	6.58538	-0.152335	-1.26477	-0.727462	-1.61835	-1.11244	-0.575127	-1.46602
VVTU1966_s_at	VIT_14s0171g00170	3.72179	4.09568	4.24973	4.37789	4.68431	4.90924	3.67052	3.88609	4.26937	3.00254	3.31856	2.89424	3.47844	3.51841	3.54748	3.17257	3.67627	3.20942	3.9051	3.91706	3.89582	3.20354	3.42281	2.61514	0.000116183	0.000637037	0.000697529	NA	NA	NA	3.97016e-05	0.000637037	0.000697529	4.0224	4.65715	3.94199	3.07178	3.51478	3.35275	3.90599	3.0805	0.634749	-0.87021	-0.162023	-0.825497	-1.50496	-0.796772	-1.46025
VVTU2858_at	VIT_01s0011g06250	8.89115	8.76517	8.82594	9.35656	9.58195	9.5219	8.88695	8.60178	8.73782	7.98004	8.13888	8.79282	8.67692	8.06208	8.19724	9.03387	8.93774	9.13498	8.48096	8.6789	8.7142	7.5126	7.63885	8.34403	5.05402e-05	0.00420378	0.000263836	0.000890178956	NA	NA		0.00420378	0.000263836	8.82742	9.48681	8.74218	8.30391	8.31208	9.03553	8.62469	7.83183	0.659382	-0.438271	0.723445	-0.79286	-1.09765	0.0640633	-1.45224
VVTU4373_at	VIT_11s0052g00320	6.8535	7.2972	7.03323	7.09213	7.44967	7.33729	6.56691	7.09682	7.04239	5.76423	5.82372	6.03463	6.8198	6.9819	6.80491	7.38067	7.56579	7.29226	7.15345	7.13253	6.64192	5.81305	5.72875	5.73666		7.78813e-05	2.06778e-05		NA	0.0069890174811		7.78813e-05	7.02428e-05	7.06131	7.29303	6.90204	5.87419	6.86887	7.41291	6.97597	5.75949	0.231722	-1.02784	0.544036	-1.21648	-1.25957	0.312313	-1.4482
VVTU5182_at	VIT_06s0004g04170	6.01513	5.31757	5.31654	5.41792	5.38995	5.84159	5.07925	5.8043	5.79995	4.24952	4.09818	4.42036	6.45428	5.20568	5.82052	4.87912	4.36344	4.40054	5.3541	5.7862	5.51455	3.91723	4.05697	4.3383		0.000489617	7.12234e-05		0.01159136937	0.0030511379802		0.000570639	9.41701e-05	5.54974	5.54982	5.56117	4.25602	5.82683	4.5477	5.55162	4.10417	7.86667e-05	-1.30515	-1.27913	-1.44745	-1.30523	-1.27921	-1.44753
VVTU14284_s_at	VIT_01s0026g01140	3.0257	3.46155	3.69778	4.35922	4.16849	4.74381	3.40005	3.44546	3.67947	3.44532	3.2179	3.49804	2.97831	3.07186	3.34249	3.22213	3.02274	3.48067	3.30331	3.44911	3.76852	3.33193	3.05001	2.89619	0.000553234	0.00940481	0.00200294	NA	NA	0.015310295235	0.00062202	0.00973984	0.0019838	3.39501	4.42384	3.50833	3.38709	3.13089	3.24184	3.50698	3.09271	1.02883	-0.12124	0.110957	-0.41427	-1.15007	-0.917875	-1.4431
VVTU13185_s_at	VIT_08s0007g07460	11.1436	11.401	11.102	10.9999	11.2004	11.2477	11.1002	11.3323	11.3737	10.3974	9.83056	10.3756	10.7557	11.2236	11.2242	10.3022	10.5272	10.2611	11.3085	11.2701	11.0432	9.68385	9.77139	9.63877	0.000486786	0.000100939	1.01008e-07	NA	0.0018175513898	8.84E-06	0.000486786	8.92439e-05	1.409e-07	11.2155	11.1493	11.2687	10.2012	11.0678	10.3635	11.2073	9.69801	-0.066169	-1.06749	-0.704333	-1.50925	-1.00132	-0.638164	-1.44308
VVTU207_at	VIT_12s0034g01770	6.38669	6.58124	6.56558	5.9211	6.17563	6.35314	6.69625	6.06954	6.42017	5.01555	4.9389	4.74656	5.52288	6.37501	6.67834	5.25533	5.35213	5.1073	6.48748	5.59621	6.40834	4.98164	4.20955	3.91078	0.00308503	3.70896e-05	0.000174286	NA	0.0011791831682	0.014000090908	0.00308503	4.04886e-05	0.000352881	6.51117	6.14996	6.39532	4.90034	6.19208	5.23825	6.16401	4.36732	-0.36121	-1.49499	-0.953823	-1.79669	-1.13377	-0.592612	-1.43548
VVTU12675_at	VIT_13s0019g04930	8.15832	8.40589	8.47974	8.19849	8.05853	8.32339	8.47371	8.16473	8.55326	6.76734	7.23901	7.66256	8.26899	8.42328	8.3222	7.38122	7.13612	7.22591	8.33792	8.08103	8.50531	6.55914	6.72756	6.91004	4.44652e-06	0.000500704	1.30667e-06	0.00015695751373	0.0050661101776	8.38E-05	4.61394e-06	0.000374884	1.69723e-06	8.34798	8.19347	8.39724	7.22297	8.33815	7.24775	8.30808	6.73225	-0.154514	-1.17426	-1.09041	-1.57584	-1.01975	-0.935893	-1.42132
VVTU37143_at	VVTU37143_at	6.2885	6.70915	6.57209	6.61219	6.12254	6.69584	6.4438	6.63014	6.93965	5.43398	4.83427	5.29567	5.74936	5.77395	6.3115	6.09478	5.65407	5.62202	6.17938	6.57423	6.6087	4.85384	5.29394	4.81617		8.57002e-05	2.75957e-05		0.001129618978	0.0020682408415		6.4739e-05	4.48296e-05	6.52325	6.47686	6.6712	5.18797	5.94494	5.79029	6.4541	4.98799	-0.046389	-1.48322	-0.154646	-1.46612	-1.43684	-0.108257	-1.41973
VVTU6387_at	VIT_01s0137g00290	3.65665	3.9339	3.9085	4.25188	4.44137	4.61999	3.69686	4.14087	3.69995	3.46956	3.18034	3.20451	3.21808	3.68379	3.05454	3.19017	3.4857	2.96074	3.96046	4.05636	3.63695	3.18082	3.13451	2.89452	0.000167248	0.000654406	0.000114797	NA	0.010050651949	0.0020521556699	6.00827e-05	0.000781342	0.000132704	3.83302	4.43775	3.84589	3.2848	3.3188	3.2122	3.88459	3.06995	0.60473	-0.561091	-0.106601	-0.814637	-1.16582	-0.711331	-1.41937
VVTU8479_at	VIT_14s0066g00640	9.71855	10.2072	9.85061	9.4496	9.87836	9.90742	9.92626	10.1238	10.0605	8.84149	8.83665	8.37909	9.27802	10.0808	10.062	8.79482	8.93497	8.5277	10.2176	10.058	9.72762	8.67501	8.51727	8.01353	0.00340292	7.43661e-05	6.55203e-05	NA	0.00071793859018	0.0010131410749	0.00340292	4.83828e-05	5.25419e-05	9.92545	9.74513	10.0368	8.68574	9.80695	8.75249	10.0011	8.40194	-0.18032	-1.3511	-1.05446	-1.59914	-1.17078	-0.874136	-1.41882
VVTU35432_at	VIT_13s0067g02900	6.00156	6.29385	6.30091	6.20162	6.17051	6.34244	6.24659	6.17131	6.44641	5.0033	5.06723	5.00508	5.33426	6.16953	6.44047	5.68764	5.39913	5.54806	6.14423	6.23642	6.25557	5.19971	4.48419	4.83787		2.75152e-07	8.18108e-06		1.36E-05	0.00057724095299		3.0621e-07	1.19651e-05	6.19877	6.23819	6.2881	5.0252	5.98142	5.54494	6.21207	4.84059	0.0394177	-1.2629	-0.436478	-1.37148	-1.30232	-0.475896	-1.4109
VVTU10866_at	VIT_17s0000g09320	5.02476	5.90327	5.80734	5.13347	5.83	6.11615	5.28681	5.63051	5.86559	4.14231	4.17007	4.19777	4.08369	5.16695	5.19084	3.9635	4.22284	4.295	5.4578	5.45592	5.08135	4.67199	3.83446	3.60096		0.00216257	0.00104014		NA	NA		0.00216257	0.00104014	5.57846	5.69321	5.59431	4.17005	4.81383	4.16045	5.33169	4.0358	0.114753	-1.42426	-0.653379	-1.29589	-1.53901	-0.768132	-1.41064
VVTU38173_at	VIT_15s0046g02110	6.67633	7.06736	7.14598	6.97347	5.92492	5.96326	7.20292	7.88692	7.88758	5.02002	5.41352	5.52198	6.2978	7.93548	7.88633	6.35931	5.93836	6.3866	6.79799	7.54575	7.74814	5.15114	5.84658	4.8565		0.000600858	0.00290203		0.00047732650149	0.0035117112735		0.000173713	0.000978805	6.96323	6.28722	7.65914	5.31851	7.37321	6.22809	7.36396	5.28474	-0.676009	-2.34063	-1.14512	-2.07922	-1.66463	-0.469109	-1.40321
VVTU9734_at	VIT_07s0005g03630	4.01595	4.16544	4.04138	4.58189	5.10013	4.71314	4.16712	4.21844	4.40536	3.5941	3.79481	3.78481	3.63071	3.84796	4.17356	4.14286	4.24923	4.07243	4.19588	4.0381	4.04118	3.37159	3.47819	3.39531	0.000676709	0.000299709	2.9356e-05	NA	0.0012669257968	0.0008517405904	0.00252429	0.000157035	4.07955e-05	4.07426	4.79839	4.26364	3.72458	3.88408	4.15484	4.09172	3.41503	0.72413	-0.539062	0.270764	-0.676693	-1.26319	-0.453367	-1.40082
VVTU3482_at	VIT_07s0031g00060	7.98286	8.0481	7.99873	8.62194	8.68105	8.41979	8.22003	7.52064	7.74526	6.92936	6.83997	7.11029	7.6557	7.66692	7.3041	7.94651	7.98415	7.83462	7.75352	7.47356	7.71413	6.80934	6.69181	6.9358	2.05862e-05	8.08694e-05	6.8232e-07	NA	0.0099039247359	0.0014972819021	4.7771e-05	0.000294226	7.98995e-06	8.00989	8.57426	7.82864	6.95987	7.54224	7.92176	7.64707	6.81232	0.564363	-0.868771	0.379521	-0.83475	-1.43313	-0.184842	-1.39911
VVTU6964_s_at	VIT_08s0040g02490	9.03584	9.05824	8.84782	9.31128	9.24742	9.35374	9.08526	9.16303	9.09989	8.30218	8.17265	8.80327	8.92822	8.93769	8.93249	8.32959	8.52578	8.28204	9.2074	9.19914	9.00463	8.18109	7.99992	8.01246	1.20845e-05	0.00423696	1.47133e-06	0.0010447426066	NA	2.71E-05	3.14381e-05	0.00423696	1.95293e-06	8.98063	9.30415	9.11606	8.42603	8.9328	8.37914	9.13706	8.06449	0.323514	-0.690031	-0.553663	-1.07257	-1.01355	-0.877178	-1.39608
VVTU10112_at	VVTU10112_at	5.94681	5.38135	5.37979	6.10666	4.53929	5.01484	5.95473	5.66566	5.45936	3.60491	3.41032	4.26006	6.25841	5.42672	5.1182	3.87834	3.9865	3.79935	5.52679	5.95758	5.5164	3.86819	4.0255	3.87614		0.00165377	0.00178551		0.0088028641602	0.0092151546346		0.000995981	0.00106628	5.56931	5.22026	5.69325	3.75843	5.60111	3.88806	5.66693	3.92328	-0.34905	-1.93482	-1.71305	-1.74365	-1.58577	-1.364	-1.3946
VVTU36932_s_at	VIT_05s0020g01980	11.9876	12.4046	12.667	12.1933	12.5468	12.5197	12.3752	12.0257	12.5078	11.0453	11.093	11.4591	12.1917	12.3002	12.4573	11.9209	11.6814	11.8324	12.1368	12.069	12.5794	11.0516	10.5805	11.1763		0.000209227	0.000101871		0.013564474517	0.0099924773031		0.000384663	0.00021532	12.3531	12.4199	12.3029	11.1991	12.3164	11.8116	12.2617	10.9362	0.066859	-1.10375	-0.504803	-1.32557	-1.17061	-0.571662	-1.39243
VVTU14871_at	VIT_12s0034g02160	7.30828	7.22148	7.41448	6.57314	6.97295	6.94278	6.78594	6.72725	7.29918	5.03202	4.71464	5.30533	6.9221	7.06463	7.21737	6.0695	5.94191	6.22724	6.64498	6.30894	6.87076	4.934	4.1299	5.13098	1.17635e-05	1.35786e-05	1.11162e-05	NA	NA	NA	0.00018111	4.89809e-05	1.93862e-05	7.31475	6.82962	6.93745	5.01733	7.06803	6.07955	6.60823	4.73163	-0.485123	-1.92013	-0.988483	-1.8766	-1.435	-0.50336	-1.39148
VVTU4203_at	VIT_00s2288g00010	7.85185	8.63271	8.36388	7.47896	8.10434	8.06564	8.15291	7.56009	8.0121	6.62238	6.30888	6.13164	7.51027	8.22101	7.97089	6.53627	6.77017	6.25367	8.1735	7.60689	7.89275	6.62238	5.92328	5.75667	0.000847214	0.000152926	0.000153358	NA	NA	0.014671151604	0.000847214	0.000389155	0.000336803	8.28281	7.88298	7.90837	6.3543	7.90072	6.52003	7.89105	6.10077	-0.399833	-1.55407	-1.38069	-1.79027	-1.15424	-0.980852	-1.39044
VVTU5073_at	VIT_08s0105g00430	4.15459	4.70723	4.62789	4.30424	5.04256	5.29077	4.24371	4.21106	4.05657	3.46973	3.23393	3.40268	3.71323	4.28669	4.04475	4.00058	4.50272	3.91714	4.50994	4.27887	4.01921	3.31394	3.24876	3.23104		0.000168322	0.000229281		NA	NA		0.000168322	0.000229281	4.49657	4.87919	4.17045	3.36878	4.01489	4.14015	4.26934	3.26458	0.382619	-0.801671	0.125258	-1.00476	-1.18429	-0.257361	-1.38738
VVTU8486_at	VIT_11s0016g02620	8.11648	8.72574	8.52513	8.13101	8.39908	8.50072	8.35132	8.57416	8.7297	7.21729	6.98274	7.24468	7.71699	8.2211	8.86187	7.14134	7.44492	7.41981	8.48727	8.51113	8.70153	7.15673	7.12593	6.92567		2.34147e-05	7.57982e-06		0.00040044170194	0.00014279593766		1.87159e-05	6.06258e-06	8.45578	8.34361	8.55173	7.14824	8.26665	7.33536	8.56664	7.06944	-0.112174	-1.40349	-0.931293	-1.4972	-1.29132	-0.819118	-1.38503
VVTU10949_at	VIT_06s0004g03110	4.30917	4.86519	4.42637	4.05796	4.30371	4.64807	4.90224	4.2563	3.70695	2.91759	2.99123	3.2367	3.76568	4.35818	3.57399	3.69838	3.5277	3.4378	4.92796	4.52449	3.57921	2.6078	2.53571	3.14378		0.00150915	0.00190388		NA	NA		0.00150915	0.00190388	4.53358	4.33658	4.2885	3.0485	3.89928	3.55463	4.34389	2.76243	-0.196999	-1.23999	-0.344655	-1.58146	-1.04299	-0.147656	-1.38446
VVTU3703_at	VIT_14s0083g00950	9.40204	9.42188	9.40352	8.82817	9.10924	9.02475	9.39447	9.15547	9.66277	8.07023	7.80722	8.05835	9.10084	9.3361	9.61848	8.21528	8.32635	8.4979	9.411	9.14963	9.81534	7.46905	7.52799	7.96547	9.19175e-05	1.49978e-05	3.17601e-05	NA	0.010242201511	0.00035873201517	0.00302421	0.000723305	2.13595e-05	9.40915	8.98739	9.40424	7.9786	9.3518	8.34651	9.45866	7.65417	-0.421758	-1.42564	-1.00529	-1.80448	-1.00388	-0.583536	-1.38273
VVTU5273_at	VIT_00s0880g00020	9.56595	9.8956	9.91317	9.58845	9.65646	9.92162	9.77861	9.46837	9.87991	8.50425	8.25911	9.01336	9.28877	9.44839	9.78021	8.9471	8.73283	8.85975	9.58675	9.34761	9.95013	7.8834	8.358	8.31621	7.96274e-05	0.000209277	1.24607e-05	NA	0.010134658809	0.0021274695434	7.96274e-05	0.000327366	2.85851e-05	9.79157	9.72217	9.70897	8.59224	9.50579	8.84656	9.62816	8.18587	-0.069399	-1.11672	-0.659231	-1.4423	-1.04733	-0.589832	-1.3729
VVTU1914_at	VIT_13s0019g04080	5.32158	5.45261	5.53624	5.78507	6.05797	5.7185	5.99178	5.31982	5.28678	4.22209	3.99104	4.89811	5.35891	5.84141	5.08602	5.654	5.15879	5.41551	5.6354	5.3247	5.18803	3.83117	4.83422	4.67941		0.00216212	0.00105222		NA	NA		0.00216212	0.00105222	5.43681	5.85385	5.53279	4.37041	5.42878	5.40943	5.38271	4.44827	0.417034	-1.16238	-0.0193473	-0.934445	-1.57941	-0.436381	-1.35148
VVTU20491_at	VIT_14s0068g00410	6.28743	7.13459	6.85268	6.23897	5.94571	6.74847	6.44492	6.56269	6.94076	5.04673	4.64746	5.33715	6.07018	6.13585	6.87705	5.38814	4.47647	5.41348	6.34392	6.5378	6.86693	4.5793	4.88635	4.90234		0.000708846	0.000181618		0.0090494006151	0.004827081669		0.000616765	0.000203731	6.75823	6.31105	6.64945	5.01045	6.36103	5.0927	6.58288	4.78933	-0.447181	-1.63901	-1.26833	-1.79355	-1.19183	-0.821148	-1.34637
VVTU22301_s_at	VIT_17s0000g08820	6.2747	5.80023	5.92677	6.27331	6.34029	5.99608	5.85304	6.01412	5.87023	5.17338	5.12361	5.02641	5.69414	5.83274	5.63754	5.84017	5.95934	5.42588	6.27803	5.84525	5.68439	5.0757	4.45846	4.8425		0.000110395	0.000423353		NA	NA		0.000110395	0.000423353	6.00057	6.20323	5.91246	5.1078	5.72147	5.7418	5.93589	4.79222	0.20266	-0.804663	0.0203233	-1.14367	-1.00732	-0.182336	-1.34633
VVTU2566_s_at	VIT_02s0087g00400	8.98662	9.05134	8.99588	9.46271	9.32713	9.27968	8.8735	8.64693	8.98514	7.77769	7.76973	8.35772	8.72132	8.3939	8.50657	9.77701	9.26465	10.0482	8.40554	8.61405	8.88627	7.73712	7.0254	8.14538	0.00111412	5.55359e-05	5.92886e-05	0.00051071206286	NA	NA	0.000325938	5.55359e-05	5.92886e-05	9.01128	9.35651	8.83519	7.96838	8.5406	9.69661	8.63528	7.63597	0.345225	-0.866813	1.15601	-0.999319	-1.21204	0.81079	-1.34454
VVTU14489_s_at	VIT_15s0048g02580	8.78921	8.93364	9.16875	8.93285	9.22165	9.2603	8.9419	8.61493	8.97245	7.85675	7.65862	8.53059	8.48127	8.78855	8.99836	8.36296	8.30647	8.43575	8.79044	8.61396	9.15496	7.78384	7.37248	7.89852	0.000338267	0.000819742	5.21204e-05	NA	NA	0.013219808415	0.000338267	0.000819742	0.000170323	8.96386	9.13827	8.84309	8.01532	8.75606	8.3684	8.85312	7.68494	0.174402	-0.827776	-0.387664	-1.16817	-1.00218	-0.562067	-1.34258
VVTU10204_at	VIT_11s0016g04940	7.32032	7.54058	7.40434	6.83239	7.00688	7.38126	7.21364	7.20694	7.34096	5.51727	5.50857	6.05103	7.0133	7.08041	7.51265	6.02336	6.18737	6.13257	7.61021	7.44617	7.29781	5.7575	5.86969	5.65478	9.22696e-05	2.43117e-05	7.74183e-06	NA	0.0012769155316	0.00013161192582	0.000435707	3.29134e-05	5.92377e-06	7.42175	7.07351	7.25385	5.69229	7.20212	6.11443	7.4514	5.76066	-0.348238	-1.56156	-1.08769	-1.69074	-1.21332	-0.739449	-1.3425
VVTU5619_s_at	VIT_09s0002g03930	7.80095	8.39722	8.37595	7.85843	8.51198	8.30447	7.94228	8.02337	8.39702	6.91345	6.94985	7.31301	7.06985	8.03934	8.08288	7.46192	7.41786	7.50571	8.23039	7.81804	7.99694	6.83697	6.68102	6.60519		0.00129154	4.35259e-05		NA	0.0095477567847		0.00129154	0.000128383	8.19137	8.22496	8.12089	7.05877	7.73069	7.46183	8.01512	6.70773	0.0335837	-1.06213	-0.268863	-1.3074	-1.09571	-0.302447	-1.34098
VVTU144_at	VIT_05s0049g01850	5.3374	5.63636	5.7501	5.37769	6.18316	6.13408	5.68044	5.12397	5.49709	4.26477	4.65874	4.71216	5.15147	4.82284	5.57369	4.79279	4.92686	4.8057	5.46789	5.02302	5.58537	4.58888	4.393	4.04299		0.000645696	0.000253182		NA	NA		0.000645696	0.000253182	5.57462	5.89831	5.43383	4.54522	5.18267	4.84178	5.35876	4.34163	0.32369	-0.888605	-0.340884	-1.01713	-1.2123	-0.664574	-1.34082
VVTU22673_at	VIT_10s0071g00990	7.89654	8.14083	7.70137	7.74733	7.5757	7.89441	8.27716	8.32519	8.32015	6.96999	6.85514	7.14478	7.70786	7.89517	8.42702	7.5566	6.84978	7.31161	8.16467	8.21692	8.0953	6.58841	6.36412	6.99046		1.20968e-05	2.18532e-05		1.84E-05	0.00011888459926		3.75539e-06	1.06657e-05	7.91291	7.73915	8.3075	6.98997	8.01002	7.23933	8.15896	6.64767	-0.173763	-1.31753	-0.770688	-1.5113	-1.14377	-0.596925	-1.33753
VVTU7096_at	VIT_16s0039g02110	6.53334	6.70569	6.43514	6.15442	5.96994	6.27772	6.53169	6.57022	6.9719	5.12044	4.90896	5.16446	6.22522	6.76296	6.88445	5.35653	5.22744	5.13136	6.72644	6.36016	6.89813	4.51481	4.8601	5.34449	0.000232681	3.09705e-05	0.000113826	0.0011915592817	0.00017720508918	0.00077455687417	0.000120849	1.55821e-05	6.46821e-05	6.55806	6.13403	6.69127	5.06462	6.62421	5.23844	6.66158	4.90647	-0.424031	-1.62664	-1.38577	-1.75511	-1.20261	-0.961738	-1.33108
VVTU742_at	VIT_04s0023g03170	8.58849	8.96153	9.02488	8.73828	9.31724	9.13076	8.88437	8.56708	8.79144	7.57355	7.52053	7.75475	8.50973	8.99226	8.89219	8.47076	8.75484	8.38589	8.782	8.51288	8.8694	7.94127	7.34955	7.50379		3.6962e-05	0.000190728		0.012746777065	NA		0.000136425	0.000190728	8.8583	9.0621	8.74763	7.61628	8.79806	8.53716	8.72143	7.5982	0.203794	-1.13135	-0.260896	-1.12323	-1.33515	-0.46469	-1.32702
VVTU4763_at	VIT_05s0077g01470	10.6841	10.4371	10.1475	10.5409	10.2152	9.95797	10.4966	10.3449	10.4042	9.03606	8.97054	9.63888	10.5343	10.3873	10.0731	9.82209	9.85018	9.51685	10.2383	10.1951	10.4373	8.81887	8.78574	8.75836		0.000446113	6.69589e-06		0.0063867257747	0.00063313542156		0.000394296	1.11117e-05	10.4229	10.238	10.4152	9.21516	10.3315	9.72971	10.2902	8.78766	-0.184872	-1.20006	-0.601843	-1.50256	-1.01519	-0.416971	-1.31769
VVTU8374_at	VIT_12s0059g01920	7.81099	7.84486	7.79838	8.04834	8.34385	7.93792	7.72094	8.06202	7.91592	6.77758	6.80892	6.69594	7.20957	7.47392	7.61023	7.68094	7.56748	7.60494	7.9385	7.87385	7.47701	6.63601	6.8051	6.78083	0.00244606	1.31487e-05	3.77588e-05	0.0024460642108	0.0015349751207	0.014036827814		2.51549e-05	0.000145654	7.81808	8.11004	7.89963	6.76081	7.43124	7.61779	7.76312	6.74065	0.291959	-1.13882	0.186551	-1.02247	-1.43078	-0.105408	-1.31443
VVTU10134_at	VIT_14s0066g00330	6.57395	6.72759	6.98573	6.17863	6.30402	6.68152	6.49388	6.60025	6.97944	5.02134	5.11333	5.55901	6.48369	6.38008	6.81076	5.41681	5.18304	5.71791	6.14104	6.30461	7.0089	4.28821	4.90727	5.19757	0.000237122	0.000164393	0.00024654	NA	0.0027254322153	0.012435484951	0.00123413	0.000144324	0.00040222	6.76242	6.38806	6.69119	5.23123	6.55818	5.43925	6.48485	4.79768	-0.374364	-1.45996	-1.11892	-1.68717	-1.0856	-0.744558	-1.3128
VVTU10648_at	VIT_13s0101g00520	4.81357	4.35335	4.79508	5.16379	5.12373	5.01238	4.71396	4.57093	4.47405	3.63555	4.05448	4.29586	4.3432	3.64629	4.40719	4.12482	4.04097	3.84397	4.43064	4.13031	4.82386	3.34746	3.86174	3.58182	0.00208226	0.00116736	0.000165528	NA	NA	NA	0.00208226	0.00116736	0.000165528	4.654	5.09997	4.58631	3.9953	4.13223	4.00325	4.4616	3.59701	0.445967	-0.591016	-0.128974	-0.864594	-1.03698	-0.574941	-1.31056
VVTU7625_at	VIT_07s0129g00440	6.22311	6.98048	6.34098	6.74574	7.03887	6.91436	6.48019	6.6914	6.56866	5.47912	5.61621	5.72684	6.0588	5.99637	6.31034	6.2953	6.05685	5.63652	6.40473	6.74156	6.2323	5.67098	5.65803	5.30476		0.00105182	0.000662429		NA	NA		0.00105182	0.000662429	6.51486	6.89966	6.58008	5.60739	6.12183	5.99622	6.45953	5.54459	0.384797	-0.97269	-0.125609	-0.914941	-1.35749	-0.510406	-1.29974
VVTU7304_at	VIT_04s0044g01670	5.24442	5.2113	5.97165	5.98165	6.0995	6.12721	5.00138	4.90081	5.63754	3.89304	3.49055	4.82707	5.08606	4.99133	5.16072	4.99122	4.77474	5.0251	4.94745	5.11813	5.62147	4.26006	4.96639	4.40393	0.000340729	0.00058635	0.000988113	NA	NA	NA	0.000122344	0.00058635	0.000988113	5.47579	6.06945	5.17991	4.07022	5.07937	4.93035	5.22902	4.54346	0.593662	-1.10969	-0.149021	-0.685555	-1.70335	-0.742683	-1.27922
VVTU5527_at	VIT_11s0016g03900	6.42439	6.40493	6.01922	6.51661	6.45796	6.42412	6.53437	6.16949	6.11495	5.54404	5.23671	4.96622	5.60348	6.28887	5.98853	5.77186	5.62277	5.04398	6.72324	6.11684	5.68872	5.48684	5.12526	4.63892		0.000132152	0.00116429		0.012421341604	NA		0.000281792	0.00116429	6.28284	6.46623	6.27294	5.24899	5.96029	5.47954	6.17627	5.08368	0.183386	-1.02395	-0.480758	-1.09259	-1.20733	-0.664143	-1.27598
VVTU15571_s_at	VIT_16s0050g00850	7.09406	6.04858	6.87867	5.93974	6.46003	6.81036	6.46982	5.86949	7.01436	4.23244	4.39212	5.25129	7.20015	6.48771	6.99947	5.72848	5.47006	6.25624	5.85764	6.41083	7.15806	4.52599	5.04838	5.2301		0.00259414	0.0047503		NA	NA		0.00259414	0.0047503	6.67377	6.40338	6.45122	4.62528	6.89578	5.81826	6.47551	4.93482	-0.27039	-1.82594	-1.07752	-1.54069	-1.55555	-0.807129	-1.2703
VVTU2140_s_at	VIT_03s0038g04600	8.86811	8.67339	8.86182	8.8904	8.48231	8.79148	8.83884	8.7972	9.18603	7.79325	7.46814	8.2511	8.44951	8.26385	9.21812	8.8224	8.20813	8.82265	9.04765	8.78645	9.18733	7.37923	7.59907	8.0339		0.000566369	6.62766e-05		0.0035045307014	0.00046258099535		0.000337336	3.72102e-05	8.80111	8.7214	8.94069	7.8375	8.64383	8.61773	9.00714	7.67073	-0.0797087	-1.1032	-0.0261037	-1.33641	-1.02349	0.053605	-1.2567
VVTU15623_at	VIT_08s0007g07130	6.26821	6.3855	6.12942	5.86018	5.87642	5.61742	5.97378	6.16731	6.47261	4.73514	4.67878	4.64243	6.06102	5.88108	6.2301	5.0701	5.1912	5.33832	6.34361	6.05945	6.03544	4.44923	4.42298	4.38667	1.70328e-05	6.89555e-06	4.38711e-07	NA	0.0098154355985	0.0014004371563	0.000495386	0.000492672	3.30906e-05	6.26104	5.78467	6.20457	4.68545	6.0574	5.19987	6.14616	4.41963	-0.476369	-1.51912	-0.857525	-1.72654	-1.04275	-0.381156	-1.25017
VVTU8837_s_at	VIT_07s0005g00730	2.91795	3.40206	3.53736	4.06792	4.71516	4.75899	3.36295	2.85463	3.19141	2.97072	2.81365	3.14611	3.35028	3.0665	2.90218	3.7848	3.72909	4.44067	3.12583	3.01433	3.11337	3.40134	2.86511	2.92727		0.00124061	0.000783146		NA	NA		0.000827955	0.000695831	3.28579	4.51402	3.13633	2.97683	3.10632	3.98485	3.08451	3.06457	1.22823	-0.159504	0.87853	-0.0199383	-1.38774	-0.349702	-1.24817
VVTU34898_s_at	VIT_04s0023g01540	4.96305	4.82352	5.24488	5.17894	5.24736	5.59586	4.72686	4.56869	4.93663	3.7846	3.94409	4.45469	4.52807	4.33526	4.77842	4.59063	4.2803	4.43605	4.40253	4.83373	4.96051	3.83583	4.05732	3.55417	0.00125716	0.000148808	4.81003e-05	NA	NA	NA	0.00125716	0.000148808	4.81003e-05	5.01048	5.34072	4.74406	4.06113	4.54725	4.43566	4.73226	3.81577	0.330238	-0.682935	-0.111594	-0.916485	-1.01317	-0.441832	-1.24672
VVTU20371_at	VIT_14s0060g00890	7.02936	7.05323	7.09185	7.0245	7.04238	7.00395	6.84214	7.02052	7.25164	5.70131	5.10996	6.02708	6.52785	7.1773	7.15464	6.36047	6.24843	6.32048	7.08513	7.12023	7.25447	6.20117	5.75438	5.72968	0.000978424	3.47288e-05	1.20151e-06	NA	0.0018074539726	3.47E-05	0.000978424	4.79343e-05	1.09783e-06	7.05815	7.02361	7.0381	5.61278	6.95327	6.30979	7.15328	5.89508	-0.034536	-1.42532	-0.643473	-1.2582	-1.39078	-0.608937	-1.22366
VVTU25764_s_at	VIT_07s0005g02040	3.26044	3.17754	3.45174	4.31947	4.07073	3.79295	3.75207	3.71722	3.83902	3.1252	2.87593	2.87589	3.61712	3.37016	3.35967	4.85362	4.84501	5.36667	3.58571	3.59678	3.70194	3.06039	3.28886	3.16252	1.90068e-05	0.000195711	0.000663176	NA	0.00016086003339	0.00080417611127	0.00113865	4.04227e-05	0.00019009	3.29657	4.06105	3.76944	2.959	3.44898	5.02177	3.62814	3.17059	0.764477	-0.810432	1.57278	-0.457554	-1.57491	0.808307	-1.22203
VVTU12629_at	VIT_09s0002g05280	3.01004	2.98644	2.98183	3.73125	3.69978	3.53802	3.06214	3.5363	3.10975	2.80157	2.72586	2.57349	2.78577	3.11779	2.9767	2.89094	3.09627	3.40523	3.44925	3.34342	3.14314	2.66864	2.87222	2.73086	0.00160381	0.000366846	3.72637e-05	NA	0.00083047855658	5.00E-05	0.00792977	0.000134385	9.6087e-06	2.99277	3.65635	3.23606	2.7003	2.96009	3.13082	3.31193	2.75724	0.66358	-0.535761	0.170727	-0.554696	-1.19934	-0.492852	-1.21828
VVTU14379_at	VIT_08s0040g01260	5.42852	5.42788	5.54134	5.79609	5.86081	5.43557	5.65568	5.21799	5.42087	4.20235	4.77588	4.54907	5.16029	5.29803	5.31006	5.00333	4.83552	4.92287	5.5954	5.26424	5.61478	4.29367	4.77988	4.44682	8.20097e-05	0.000432874	0.000133895	NA	NA	0.011691337486	8.20097e-05	0.000432874	0.000274534	5.46591	5.69749	5.43151	4.5091	5.25613	4.92057	5.49148	4.50679	0.23158	-0.922415	-0.335553	-0.984686	-1.154	-0.567133	-1.21627
VVTU4619_at	VIT_07s0031g02480	4.98928	5.28547	4.94887	5.15686	5.99826	5.83915	4.62002	4.88659	4.83842	4.63499	4.14608	3.68565	3.96613	4.53726	3.94621	4.49926	4.64521	4.34206	5.14488	4.87821	4.50045	4.18096	4.45595	4.05492	0.000747493	0.00111373	0.00109202	0.00074749285661	NA	NA		0.00111373	0.00109202	5.07454	5.66476	4.78167	4.15557	4.14987	4.49551	4.84118	4.23061	0.590217	-0.626098	0.345643	-0.610569	-1.21632	-0.244575	-1.20079
VVTU8748_at	VIT_09s0002g02490	3.98405	4.23481	3.97187	5.22094	5.24843	5.58331	3.93827	4.05414	4.05559	3.48521	3.92682	3.98134	3.80612	3.84294	3.87162	5.07979	5.1117	5.30579	4.09748	4.10747	4.00777	4.01573	4.31898	4.14345		2.97899e-05	1.25132e-05		0.0028028485276	0.0021944027551		0.00011991	0.000116854	4.06357	5.3509	4.016	3.79779	3.84023	5.16576	4.07091	4.15939	1.28732	-0.218209	1.32553	0.0884787	-1.50553	0.038208	-1.19884
VVTU29846_at	VIT_10s0003g05070	4.4727	5.11719	4.82127	4.75466	5.11568	4.76047	4.41385	4.78861	4.4787	3.39959	3.23393	3.50947	3.69008	4.31055	4.6534	3.60269	3.55892	3.70828	4.80054	4.43483	4.21809	3.20059	3.41178	3.46754	9.77665e-05	1.78199e-05	3.70766e-05	NA	0.01327793133	NA	9.77665e-05	9.02477e-05	3.70766e-05	4.80372	4.87694	4.56039	3.38099	4.21801	3.62329	4.48449	3.35997	0.0732137	-1.17939	-0.594712	-1.12451	-1.25261	-0.667926	-1.19773
VVTU12489_at	VIT_08s0040g03300	9.02358	9.28383	9.59314	8.73029	8.62777	9.29117	9.0333	8.46124	9.11851	7.14991	7.19633	7.95918	8.89455	8.73434	8.77304	7.54723	7.01282	7.69983	8.52838	8.51694	9.04491	6.76992	6.75087	7.74553	5.45724e-05	0.000739709	0.00021108	NA	NA	NA	0.000115163	0.000739709	0.00021108	9.30018	8.88307	8.87102	7.43514	8.80064	7.41996	8.69674	7.08877	-0.417105	-1.43588	-1.38068	-1.60797	-1.01877	-0.963576	-1.19087
VVTU39860_at	VIT_18s0122g00620	8.6175	8.73022	8.44571	8.45664	8.45632	8.61837	8.88258	8.89668	8.87973	6.93765	6.94062	7.48152	8.37293	8.39009	8.89854	8.26311	7.50514	8.00868	8.50463	8.77967	8.64164	6.76576	7.79408	7.53686		9.10562e-07	0.000333031		8.45E-06	0.0052018566481		5.15436e-07	0.00029995	8.59781	8.51044	8.88633	7.11993	8.55385	7.92564	8.64198	7.36557	-0.0873647	-1.7664	-0.628211	-1.27641	-1.67904	-0.540846	-1.18905
VVTU39553_at	VIT_11s0016g04010	5.57349	5.90704	5.75691	6.1098	6.15569	6.45985	5.37826	5.55541	5.50962	4.70096	4.74184	5.04898	4.70556	5.12199	5.31265	5.28873	4.86621	4.51031	5.70436	5.44978	5.21677	4.92249	4.69527	4.68652	0.000191462	4.95304e-05	5.03274e-05	NA	NA	NA	5.80981e-05	4.95304e-05	5.03274e-05	5.74582	6.24178	5.4811	4.83059	5.04673	4.88842	5.45697	4.76809	0.495963	-0.650505	-0.158318	-0.688872	-1.14647	-0.654281	-1.18484
VVTU3709_at	VIT_09s0002g06970	3.89467	3.88077	3.92727	4.4449	4.40304	4.56651	3.8427	3.56167	4.09312	3.19681	3.35154	3.41873	4.24134	3.77117	3.98437	3.88077	3.6626	3.7642	3.88896	3.88409	4.21131	3.20199	3.4803	3.46345	0.00121597	0.000119065	5.65788e-05	0.0070784543549	0.0063317516169	0.00065088168909	0.00097998	0.000262047	4.77403e-05	3.9009	4.47148	3.8325	3.32236	3.99896	3.76919	3.99479	3.38191	0.570577	-0.510136	-0.22977	-0.612875	-1.08071	-0.800347	-1.18345
VVTU22405_at	VIT_00s0726g00010	7.06944	7.21561	7.52689	7.19809	7.43769	7.1891	7.26555	7.31804	7.54515	6.17022	6.0174	6.62164	7.08254	7.41146	7.44704	6.7566	6.4332	6.82893	7.20464	7.2069	7.50709	5.65474	6.34311	6.38469		0.000133882	0.000216897		0.0020209332787	0.0054370576551		0.000110742	0.000239846	7.27065	7.27496	7.37625	6.26975	7.31368	6.67291	7.30621	6.12751	0.004316	-1.1065	-0.640768	-1.17869	-1.11081	-0.645084	-1.18301
VVTU1429_at	VIT_05s0020g00750	7.25956	7.64952	7.38048	7.93389	7.7156	7.9774	7.80042	7.56544	7.65602	6.98672	6.66959	6.79429	7.37879	7.45762	7.12051	7.35737	6.85506	6.79717	7.90663	7.50933	7.22464	6.9713	6.76419	6.69911	0.00473084	0.000189174	0.00387314	NA	0.00065907505481	NA	0.00473084	9.53405e-05	0.00387314	7.42985	7.87563	7.67396	6.81687	7.31898	7.0032	7.54687	6.81153	0.445778	-0.857088	-0.315771	-0.735333	-1.30287	-0.761549	-1.18111
VVTU357_at	VIT_05s0094g01390	8.48114	9.08578	9.1492	8.93923	9.38327	9.4338	8.75555	8.73026	8.93529	8.00212	8.07674	8.34576	8.20761	8.51565	8.89696	8.32328	8.12992	8.56643	8.56847	8.64063	8.84478	7.75639	7.98503	7.81181		0.000909258	0.000111787		NA	NA		0.000909258	0.000111787	8.90537	9.2521	8.80703	8.14154	8.54008	8.33988	8.68463	7.85108	0.346728	-0.665493	-0.200197	-0.83355	-1.01222	-0.546925	-1.18028
VVTU6025_at	VIT_18s0072g01020	7.59507	7.69524	7.29279	7.7703	7.97559	7.54569	7.37783	7.64934	7.58858	6.67951	6.68222	6.5286	6.97679	7.32015	7.33945	7.6186	7.76926	7.33667	7.64561	7.55917	7.29447	6.62562	6.64103	6.43035		9.53993e-05	0.000267317		0.011957512714	NA		0.000228832	0.000267317	7.5277	7.76386	7.53858	6.63011	7.21213	7.57484	7.49975	6.56567	0.23616	-0.908472	0.362713	-0.934084	-1.14463	0.126554	-1.17024
VVTU16908_at	VIT_07s0005g03570	3.88592	4.02866	4.13041	4.20921	4.171	3.94984	4.19147	4.00527	4.30189	3.12909	2.34577	3.10263	3.80259	3.7687	4.21077	3.7055	3.49399	3.59378	4.03476	3.86898	4.32175	2.99999	2.93055	3.07297		0.000107049	7.1777e-06		0.0019339719149	0.00042705459297		9.51595e-05	9.63401e-06	4.015	4.11002	4.16621	2.85917	3.92735	3.59776	4.07516	3.00117	0.095017	-1.30704	-0.329592	-1.074	-1.40206	-0.424609	-1.16901
VVTU6606_at	VIT_08s0007g01760	7.60186	7.76558	7.95813	7.64516	7.63783	7.80485	8.5099	7.94901	8.01308	6.39473	7.00669	7.24368	7.75462	8.20594	8.19082	7.38179	6.87742	7.3151	8.15488	7.70328	7.92842	6.59949	6.28476	7.16724	0.00178987	0.000789532	0.000351919	0.0021038709253	0.0012575110923	0.0025261485851	0.000585365	0.00027438	0.000217724	7.77519	7.69595	8.15733	6.8817	8.05046	7.19144	7.92886	6.68383	-0.0792467	-1.27563	-0.859025	-1.24503	-1.19638	-0.779778	-1.16578
VVTU20684_at	VIT_00s0203g00060	6.29583	6.86294	6.7011	6.55237	6.81116	6.71993	6.3954	6.64068	6.97357	5.72731	5.16237	5.42525	6.27548	6.17683	6.82197	6.12281	6.21556	6.12597	6.74742	6.74571	6.74435	5.83835	5.71047	5.41627		0.000137451	5.48475e-05		0.004586309964	0.0010969311422		0.000169125	4.9139e-05	6.61995	6.69449	6.66988	5.43831	6.42476	6.15478	6.74583	5.65503	0.0745317	-1.23157	-0.269981	-1.09079	-1.3061	-0.344512	-1.16533
VVTU15806_at	VIT_19s0015g01340	8.13172	8.13455	8.50629	7.85492	7.42435	7.98766	8.33257	7.93572	8.53082	6.37141	6.54032	7.22474	8.40994	8.1376	8.62978	7.13308	6.72077	7.47433	7.88001	7.92086	8.71679	6.02797	6.47289	7.02226		0.000915228	0.00109734		NA	NA		0.012275	0.00787923	8.25752	7.75564	8.26637	6.71216	8.39244	7.10939	8.17255	6.5077	-0.501882	-1.55422	-1.28305	-1.66485	-1.05233	-0.781168	-1.16297
VVTU7960_at	VIT_05s0020g00010	6.07073	6.45249	5.96074	5.76157	5.9083	6.29081	5.53233	6.24537	6.1475	4.52656	4.73088	4.93886	5.60242	6.26036	5.8329	4.54595	5.46737	4.86054	6.08195	6.29051	5.84918	5.12928	4.51684	4.57586		0.0002287	0.000146089		0.014865750184	0.0052988292823		0.000426027	0.000188725	6.16132	5.98689	5.97506	4.7321	5.89856	4.95796	6.07388	4.74066	-0.174425	-1.24296	-0.940603	-1.33322	-1.06854	-0.766178	-1.15879
VVTU689_s_at	VIT_09s0070g00050	11.6739	11.7541	11.6067	11.6781	11.5944	11.6941	11.9631	11.7484	11.8022	10.5955	10.6239	11.167	11.8307	11.7734	11.6997	11.0267	10.5669	10.8491	11.7024	11.8027	11.7206	10.4154	10.3315	10.9351	6.15957e-06	5.08927e-05	9.06709e-06	0.00012620125385	0.00044514289552	0.00028758281105	5.07716e-06	3.1176e-05	9.21467e-06	11.6783	11.6555	11.8379	10.7955	11.7679	10.8143	11.7419	10.5606	-0.0227527	-1.04244	-0.95367	-1.18128	-1.01968	-0.930917	-1.15853
VVTU13932_at	VIT_03s0063g02500	9.35858	9.48849	9.61113	9.0745	9.16216	9.30092	9.13949	9.17125	9.66067	7.20911	7.23086	7.8937	9.41465	9.2663	9.39013	8.38539	8.24378	8.36101	9.30509	9.13225	9.35539	7.79186	7.7226	7.89025	2.72101e-06	1.01067e-05	2.8894e-07	0.0126868716	0.00068803930268	0.0017889064232	0.000272004	1.47008e-05	1.89539e-05	9.48606	9.1792	9.3238	7.44456	9.35703	8.33006	9.26424	7.80157	-0.306868	-1.87925	-1.02697	-1.46267	-1.57238	-0.7201	-1.1558
VVTU7458_at	VVTU7458_at	10.5484	10.2388	9.76764	10.0707	10.1766	9.83863	9.91934	9.95979	10.0918	8.15452	8.11986	8.78065	10.2465	9.84799	9.80805	9.59246	9.75303	9.20284	9.90124	10.0465	10.06	8.8904	8.67079	8.56825		2.50841e-05	3.41298e-05		0.0029486973485	0.0040881239698		5.06024e-05	7.14235e-05	10.1849	10.0287	9.9903	8.35168	9.9675	9.51611	10.0026	8.70982	-0.15628	-1.63862	-0.451392	-1.2928	-1.48234	-0.295112	-1.13652
VVTU5200_at	VIT_15s0021g00220	5.48088	5.75104	5.44361	5.95503	6.06376	5.53644	5.65371	6.04614	5.50769	7.50402	6.91766	6.72879	4.30485	5.73535	5.15886	3.42066	4.80448	3.97325	5.69152	5.84656	5.51785	5.3043	4.52403	4.70312		0.000345567	0.00664556		0.011997318241	NA		0.000477433	0.00664556	5.55851	5.85174	5.73585	7.05016	5.06635	4.06613	5.68531	4.84382	0.293234	1.31431	-1.00022	-0.841495	1.02107	-1.29346	-1.13473
VVTU23522_at	VIT_01s0146g00340	3.06935	2.94174	3.05599	3.83701	3.83701	4.00248	3.61177	3.1802	3.12211	2.96496	2.83502	2.92249	2.95914	3.0694	2.88941	2.85988	2.74485	3.07165	3.18622	2.97889	3.36437	3.08313	2.53295	3.14378	1.28827e-05	0.000182297	0.00148281	0.0022188513006	0.00047734332478	0.0085891297735	7.77693e-05	8.26814e-05	0.00133858	3.02236	3.89216	3.3047	2.90749	2.97265	2.89213	3.1765	2.91995	0.869805	-0.397207	-0.0805247	-0.256541	-1.26701	-0.950329	-1.12635
VVTU12316_s_at	VIT_16s0100g00340	4.03533	4.39708	4.09211	4.50771	4.67241	5.07845	4.29124	4.01224	4.43288	3.97054	3.46732	3.73834	3.67392	3.502	3.98239	4.65918	4.09261	4.03336	4.41568	3.81603	3.98851	3.99016	3.46715	3.12762		0.00947329	0.00462931		NA	NA		0.00947329	0.00462931	4.17484	4.75286	4.24545	3.7254	3.71944	4.26172	4.07341	3.52831	0.578018	-0.520052	0.542284	-0.545097	-1.09807	-0.0357333	-1.12311
VVTU22074_s_at	VIT_06s0004g07140	7.71955	7.79296	7.90651	7.70546	7.7225	7.99628	7.95094	7.88585	8.23466	6.63723	6.66535	7.37979	7.71617	7.93699	8.01076	7.38067	7.00365	7.43595	7.92897	7.78477	8.11134	6.44035	6.6249	7.42791	0.00165512	0.000425798	0.00112335	0.010467102325	0.002161772553	0.008450662143	0.00108684	0.000227534	0.000776984	7.80634	7.80808	8.02382	6.89412	7.88797	7.27342	7.94169	6.83105	0.00173733	-1.12969	-0.61455	-1.11064	-1.13143	-0.616287	-1.11238
VVTU1248_s_at	VIT_02s0087g00170	7.78152	8.07703	7.91073	8.51062	8.60656	8.50704	8.0249	7.99195	7.94485	7.64423	7.83093	7.30774	7.45172	7.98506	7.75423	8.67732	8.7499	8.35568	8.0902	8.0986	7.69113	7.78206	7.53945	7.09467		0.00052717	0.00721414		0.0053777186696	NA		0.000497195	0.00721414	7.92309	8.54141	7.98724	7.5943	7.73034	8.5943	7.95998	7.47206	0.618312	-0.392935	0.863963	-0.487915	-1.01125	0.24565	-1.10623
VVTU389_at	VVTU389_at	7.59125	7.75046	7.61788	7.46945	7.54708	7.33228	7.3427	7.34205	7.3786	6.06256	5.51769	6.18773	7.44186	7.76598	7.46955	7.29484	7.46977	7.13755	7.26425	7.3711	7.52355	6.69172	5.5731	5.96906		3.14624e-06	0.000468046		0.0013065266882	NA		9.99276e-06	0.000468046	7.6532	7.4496	7.35445	5.92266	7.55913	7.30072	7.3863	6.07796	-0.203596	-1.43179	-0.258412	-1.30835	-1.2282	-0.0548157	-1.10475
VVTU4289_at	VIT_14s0068g01510	10.1547	10.2275	10.5073	9.97703	9.89107	9.89286	10.6843	9.93935	10.4498	8.69919	8.74232	9.30204	10.7672	10.5054	10.6267	9.45281	8.94362	9.62126	10.122	10.0969	10.6453	8.82902	8.35192	9.24364	0.000471172	0.000388878	0.000360471	0.00046953588943	0.0023558280275	0.0034703453389	0.00014125	0.000223859	0.000256828	10.2965	9.92032	10.3578	8.91452	10.6331	9.33923	10.2881	8.80819	-0.3762	-1.44331	-1.29388	-1.47988	-1.06711	-0.91768	-1.10368
VVTU12776_at	VIT_11s0016g02900	3.7489	3.99109	4.08529	4.55488	4.60049	4.27416	4.30321	3.8466	3.55388	3.13814	3.24574	3.29322	3.07073	3.83701	3.02275	2.84237	3.35062	3.40777	4.26356	3.69229	3.9455	3.66861	3.19945	3.37606	0.000537484	0.00116032	0.00405028	NA	NA	NA	0.000177745	0.00116032	0.00405028	3.94176	4.47651	3.90123	3.2257	3.31016	3.20025	3.96712	3.41471	0.53475	-0.675528	-0.10991	-0.552413	-1.21028	-0.644659	-1.08716
VVTU13176_s_at	VIT_18s0001g08330	8.81824	8.77925	8.94789	9.08152	8.88867	8.86303	9.14529	8.94132	9.16465	7.99479	7.96448	8.25386	8.86312	8.91171	8.9644	8.59854	8.31401	8.73228	8.93175	8.96608	9.14272	8.25098	7.68774	8.22727		6.42264e-06	0.000140542		5.50E-05	0.0015983812928		3.65259e-06	0.000101927	8.84846	8.94441	9.08375	8.07104	8.91308	8.54828	9.01351	8.05533	0.095948	-1.01271	-0.364802	-0.958184	-1.10866	-0.46075	-1.05413
VVTU40592_at	VIT_12s0142g00110	9.63275	9.6788	9.68495	9.82738	9.87246	9.87199	9.85185	9.38114	9.66005	8.43224	8.51966	9.05467	9.68391	9.51038	9.56734	9.69976	9.18977	9.55548	9.66166	9.56477	9.68097	8.7571	8.5697	8.99787		0.000374907	7.17477e-06		NA	0.0026835744462		0.000374907	2.31071e-05	9.6655	9.85728	9.63102	8.66886	9.58721	9.48167	9.6358	8.77489	0.191776	-0.962157	-0.105545	-0.860906	-1.15393	-0.297321	-1.05268
VVTU1827_at	VIT_09s0002g01650	7.30894	7.68515	7.71825	7.69414	7.75472	7.75723	7.56766	7.54511	7.67358	6.34089	6.62872	7.03285	7.16628	7.64507	7.35556	6.81681	6.90267	6.97039	7.53784	7.42353	7.48021	6.66372	6.5462	6.60462	0.000120606	0.000252738	4.84232e-06	NA	0.013614848389	0.0036490310762	0.000120606	0.000429101	2.11968e-05	7.57078	7.73536	7.59545	6.66749	7.38897	6.89662	7.48053	6.60485	0.164585	-0.927959	-0.492348	-0.875679	-1.09254	-0.656933	-1.04026
VVTU8542_at	VIT_08s0007g04690	7.55932	7.96817	7.55793	6.92686	7.34838	7.16011	7.48379	7.61376	7.57955	6.21822	5.79909	5.71059	6.83224	7.51691	7.48655	5.96887	6.15883	5.88586	7.89889	7.22259	7.24676	5.96803	6.04505	5.58563	4.5122e-05	3.2813e-05	7.95229e-05	NA	NA	NA	0.000233976	0.000447832	0.000636596	7.69514	7.14512	7.55903	5.9093	7.27857	6.00452	7.45608	5.86624	-0.550024	-1.64974	-1.27405	-1.58985	-1.09971	-0.724026	-1.03982
VVTU6901_at	VIT_02s0025g02250	6.92553	7.71889	7.13787	7.41936	7.57399	7.47974	6.25509	6.73178	6.28686	3.98738	4.01009	4.62087	6.55318	6.16953	6.13969	7.2749	7.66154	7.02977	6.99017	6.0611	6.4304	5.96918	5.53953	5.58515	0.00114943	4.88846e-07	1.59693e-05	0.00039298711299	0.013080697735	NA	0.00166133	8.93363e-06	1.59693e-05	7.26076	7.49103	6.42458	4.20611	6.28747	7.32207	6.49389	5.69795	0.230265	-2.21847	1.0346	-0.795936	-2.44873	0.804339	-1.0262
VVTU13562_at	VIT_00s0216g00070	3.96989	4.79072	4.33197	4.82192	4.65579	5.04646	4.62721	4.53499	4.23233	3.56574	3.1702	3.6482	4.11909	4.21376	3.85735	4.0788	3.90408	3.63788	4.10976	3.84575	4.11572	3.64035	3.50576	3.29973		0.00212291	0.000264505		NA	NA		0.00212291	0.000264505	4.36419	4.84139	4.46484	3.46138	4.0634	3.87359	4.02374	3.48195	0.477195	-1.00346	-0.189812	-0.541793	-1.48066	-0.667007	-1.01899
VVTU7122_at	VIT_19s0014g02670	4.94852	5.12882	5.17823	5.55593	5.90839	5.74332	5.17099	5.01744	5.10351	4.43729	4.41827	4.51711	4.54159	4.98839	5.01356	5.05373	5.04518	5.15211	5.17162	4.76201	4.92824	4.81045	4.70292	4.27572	0.000265581	7.88272e-06	0.00358664	NA	0.00028369284431	NA	0.000665241	1.16478e-05	0.00358664	5.08519	5.73588	5.09732	4.45756	4.84785	5.08367	4.95396	4.59637	0.650694	-0.63976	0.235822	-0.357594	-1.29045	-0.414872	-1.00829
VVTU12524_at	VIT_15s0048g01420	7.07355	7.18056	7.23811	7.33434	7.62083	7.13358	7.52095	6.96604	7.61428	6.60263	6.57282	6.51292	6.71117	7.64218	7.47688	7.52792	7.84581	7.82069	7.2993	6.90668	7.51616	6.63539	6.50074	6.16502		0.00247732	0.00368908		0.014424623119	NA		0.00162327	0.00368908	7.16407	7.36292	7.36709	6.56279	7.27674	7.73147	7.24071	6.43372	0.198844	-0.804297	0.45473	-0.806997	-1.00314	0.255886	-1.00584
VVTU1490_s_at	VIT_07s0289g00050	5.70782	6.12923	5.80594	6.48306	6.43638	6.35901	6.26128	6.17427	5.78349	8.34253	8.43082	7.4942	6.20681	6.35408	5.88703	6.97988	6.93211	6.83852	6.10595	6.35495	5.76907	7.85841	7.73939	7.26928	6.06562e-05	7.98002e-05	5.24939e-05	NA	0.0022592980754	NA	0.00204776	8.65764e-05	0.000557146	5.881	6.42615	6.07301	8.08918	6.14931	6.91684	6.07666	7.62236	0.545155	2.01616	0.767529	1.5457	1.47101	0.222374	1.00055
VVTU39856_at	VIT_15s0024g01010	3.87879	3.84877	3.97836	3.97061	3.98714	3.75859	3.97836	3.80855	3.92189	4.68582	5.03186	5.19281	4.2092	3.4419	3.75839	4.25189	4.20132	4.72298	3.36134	3.47392	3.92774	4.1507	4.64299	4.982		6.10649e-06	0.0023709		0.00042405816248	0.0037809658706		8.73572e-06	0.000867623	3.90197	3.90544	3.90293	4.97016	3.80316	4.39206	3.58766	4.5919	0.00347133	1.06723	0.588902	1.00423	1.06376	0.585431	1.00076
VVTU13981_at	VIT_10s0003g02430	5.49964	5.44842	5.27959	4.84049	4.81447	4.86766	5.07584	5.28659	5.66725	6.18394	5.94983	6.42522	5.19311	5.07891	5.75901	5.74076	5.47408	5.70383	5.32974	5.3575	5.56563	5.80411	5.49498	6.25164		0.000270004	0.00555563		0.0037246862922	NA		0.000287654	0.00555563	5.40922	4.84087	5.34323	6.18633	5.34368	5.63956	5.41762	5.85024	-0.568345	0.843101	0.295881	0.43262	1.41145	0.864226	1.00097
VVTU37334_at	VIT_06s0004g02970	5.47783	5.32062	5.72705	5.2581	5.59759	5.66995	5.36004	5.66994	5.29027	6.50719	6.78005	6.63596	6.65086	5.61313	5.70876	5.93493	5.56522	5.95905	5.80024	5.81926	5.72896	6.81475	6.32198	7.2154		2.01437e-05	0.000156184		0.00061291166708	NA		2.08287e-05	0.000156184	5.5085	5.50855	5.44008	6.64107	5.99092	5.81973	5.78282	6.78404	4.83333e-05	1.20099	-0.171183	1.00123	1.20094	-0.171231	1.00118
VVTU3184_at	VIT_01s0011g01050	3.25249	2.99273	2.85254	3.14629	3.0024	2.71615	3.02403	3.21921	3.01855	5.05362	4.65056	4.16738	3.12291	3.0024	2.98238	3.77531	3.50851	3.31994	3.61298	2.85254	2.9587	4.28889	3.80656	4.13032		2.53657e-05	0.000946436		0.0026637703191	NA		4.84055e-05	0.000946436	3.03258	2.95495	3.08726	4.62386	3.0359	3.53458	3.1414	4.07525	-0.077638	1.53659	0.498687	0.93385	1.61423	0.576325	1.01149
VVTU39644_at	VIT_13s0067g01150	5.49564	5.98808	5.99608	5.62596	5.42572	6.11301	6.20853	5.99766	5.98848	5.09284	4.76525	4.84294	6.48788	6.3338	5.65246	6.629	6.90243	6.75662	6.11813	5.93234	5.85955	7.28564	6.8189	6.56363		0.00050648	0.000816851		0.0015544631958	NA		0.000220289	0.000816851	5.8266	5.72156	6.06489	4.90034	6.15805	6.76268	5.97001	6.88939	-0.105039	-1.16455	0.604633	0.919386	-1.05951	0.709672	1.02442
VVTU12990_s_at	VIT_19s0014g03320	9.88397	9.47809	9.49915	10.101	10.3533	9.81506	9.12758	9.84792	9.66132	11.6804	11.7641	11.372	10.1826	9.58189	9.75201	10.5472	11.1758	11.0791	9.35971	10.0871	9.63863	11.1888	11.3879	11.0189	0.000675659	4.20825e-05	0.00027016	NA	0.00043247838546	NA	0.00498036	2.74565e-05	0.00286661	9.6204	10.0898	9.54561	11.6055	9.83883	10.934	9.69515	11.1985	0.469406	2.05989	1.09517	1.5034	1.59048	0.625766	1.03399
VVTU27377_at	VIT_12s0055g00020	4.09894	4.0654	4.19355	4.39298	3.78193	4.0941	3.93631	4.01224	4.16291	5.73153	4.94305	5.5032	4.4927	4.05162	4.09383	3.98657	4.53713	4.41534	4.04148	4.28235	4.32308	5.26274	5.08616	5.32869		8.5895e-05	2.31063e-05		0.0021731870662	0.0042103842751		8.86345e-05	5.7754e-05	4.1193	4.08967	4.03715	5.3926	4.21272	4.31301	4.21564	5.22586	-0.0296233	1.35544	0.100296	1.01023	1.38507	0.12992	1.03985
VVTU1515_at	VIT_00s0780g00010	7.01268	7.06476	7.32866	6.55561	7.16042	7.03143	7.04302	7.03166	7.27662	7.94902	8.09458	8.0903	7.27209	7.10183	7.5288	7.96903	7.93939	8.1461	6.67944	7.10349	7.42682	7.87014	7.81067	7.99015	0.000173499	0.000184136	0.00422364	NA	0.0152791918	NA	0.000173499	0.000382528	0.00422364	7.13537	6.91582	7.1171	8.04463	7.30091	8.01817	7.06991	7.89032	-0.219547	0.927532	0.717269	0.820406	1.14708	0.936816	1.03995
VVTU12356_at	VVTU12356_at	4.53214	4.79867	5.09306	4.94733	4.85128	4.48118	4.79663	5.23952	5.13645	6.0658	6.53489	5.98003	5.07935	4.78707	4.9643	5.30504	5.96422	5.46374	5.02584	5.35652	5.03785	6.06822	6.1376	6.21238		0.000111638	1.6837e-05		NA	NA		0.000111638	1.6837e-05	4.80796	4.75993	5.05753	6.19358	4.94357	5.57767	5.14007	6.1394	-0.0480267	1.13604	0.634094	0.999333	1.18407	0.68212	1.04736
VVTU13926_at	VIT_14s0066g01550	7.42341	7.86079	8.03633	7.9433	8.2278	7.83313	7.84146	7.54521	7.65335	9.96782	9.97896	9.65009	7.38191	7.94587	7.85777	8.48559	8.84305	8.90711	8.08953	7.65495	7.79357	9.55328	8.84822	8.97564	0.0020412	1.11162e-06	0.000377133	0.010199930698	3.02E-05	0.0078675291936	0.00121423	9.87426e-07	0.000399315	7.77351	8.00141	7.68001	9.86562	7.72852	8.74525	7.84602	9.12571	0.227897	2.18561	1.01673	1.2797	1.95772	0.788836	1.0518
VVTU3838_at	VIT_09s0018g01940	9.26631	9.25269	9.20293	8.9943	8.86949	9.00467	9.07899	9.32502	9.08594	10.1233	9.72729	9.80333	9.2008	9.27837	9.18964	9.68272	9.74484	9.51727	9.34287	9.32551	9.12068	10.1886	10.1742	9.76067	2.88121e-05	0.000870133	0.000182381	0.00076321503654	NA	NA	3.93448e-05	0.000870133	0.000182381	9.24064	8.95615	9.16332	9.88464	9.22294	9.64828	9.26302	10.0411	-0.284493	0.721321	0.42534	0.778119	1.00581	0.709833	1.06261
VVTU2438_s_at	VIT_12s0142g00610	7.9172	7.78269	7.74528	7.45484	7.65216	7.62964	7.23379	7.96741	7.91499	8.55008	8.55	8.33504	7.96262	7.61602	8.18428	8.72187	8.61044	8.46593	7.50453	7.90119	7.72331	8.44354	8.79267	8.40013	0.000142507	0.00487399	0.000229287	NA	NA	0.0084158194252	0.000142507	0.00487399	0.000311767	7.81505	7.57888	7.7054	8.47837	7.92098	8.59941	7.70968	8.54545	-0.236172	0.772974	0.678437	0.835769	1.00915	0.914609	1.07194
VVTU13026_at	VIT_11s0016g05210	4.64923	4.04803	4.58888	5.15457	4.60799	4.36548	4.55525	4.35147	4.29753	6.30748	6.0984	5.83614	5.34999	4.63241	4.3109	4.69227	4.84246	4.66694	4.40393	4.49245	4.65157	6.41231	5.88316	5.34846		9.2778e-05	0.00573494		0.0014070657989	NA		7.51868e-05	0.00573494	4.42871	4.70935	4.40142	6.08068	4.76443	4.73389	4.51598	5.88131	0.280637	1.67926	-0.0305423	1.36533	1.39862	-0.311179	1.08469
VVTU39358_at	VIT_17s0000g03510	4.62342	3.83458	3.62731	3.79439	3.67756	3.5269	4.02654	4.70563	4.34585	4.79974	5.26457	5.24338	5.66577	4.38024	4.39764	3.8706	3.70588	3.69021	4.17899	4.63469	4.25043	5.23091	5.20301	4.80634		0.000429381	0.000305323		NA	NA		0.000429381	0.000305323	4.02843	3.66628	4.35934	5.10256	4.81455	3.75556	4.3547	5.08009	-0.362151	0.743221	-1.05899	0.725383	1.10537	-0.696837	1.08753
VVTU22282_at	VIT_11s0052g00870	2.96838	3.38882	3.47777	3.28196	3.08691	2.91185	3.37298	3.19592	3.77599	4.31772	5.00412	4.59954	3.81433	3.69316	4.03579	3.71259	3.79885	4.82615	3.56404	3.59962	3.65168	4.3876	4.13078	5.00692		0.000175035	7.16081e-05		NA	NA		0.000175035	7.16081e-05	3.27832	3.09358	3.4483	4.64046	3.84776	4.11253	3.60511	4.50843	-0.184745	1.19216	0.264771	0.903319	1.37691	0.449516	1.08806
VVTU3398_s_at	VIT_16s0022g00450	8.3144	7.86149	8.08501	8.11572	8.01473	8.03464	8.175	8.05474	7.96349	9.05207	9.1532	8.96754	8.64627	8.2654	8.10878	8.40265	8.26931	8.22893	7.92918	8.24752	8.00179	9.01576	9.22257	9.12357		4.14825e-06	6.20004e-06		0.00028443668201	0.00038139383982		5.79619e-06	8.39267e-06	8.08697	8.05503	8.06441	9.0576	8.34015	8.3003	8.0595	9.12063	-0.031939	0.993195	-0.0398527	1.06114	1.02513	-0.00791367	1.09308
VVTU7084_s_at	VIT_05s0094g00500	6.27288	5.76071	5.93656	5.72644	5.73297	5.78525	5.7888	6.25577	5.90738	6.89683	7.01094	6.99685	6.80475	6.0739	6.16668	5.69981	5.85126	5.90836	5.86054	6.11981	5.81177	6.88528	6.62093	6.85661		7.34535e-05	0.000197642		0.0099644144862	0.012627709743		0.000178074	0.000357799	5.99005	5.74822	5.98399	6.96821	6.34844	5.81981	5.9307	6.78761	-0.24183	0.984221	-0.528635	0.856902	1.22605	-0.286805	1.09873
VVTU39776_s_at	VIT_02s0025g00430	3.22527	3.24055	3.07667	2.91959	3.21494	2.88022	3.13873	3.17195	3.05194	5.00421	4.67878	4.97602	3.34018	3.05927	3.17077	2.89928	3.01622	2.91451	3.35252	2.99296	3.05733	3.80322	4.01896	4.35336		9.45867e-08	0.000189085		1.29E-05	0.0096199670851		1.59105e-07	0.000300335	3.18083	3.00492	3.12087	4.88634	3.19007	2.94334	3.13427	4.05851	-0.175915	1.76547	-0.246734	0.924244	1.94138	-0.070819	1.10016
VVTU32452_at	CB346784	5.14754	4.93862	4.53423	4.93176	4.87977	4.41053	5.14217	5.18905	4.85519	6.15227	6.34014	5.78083	5.38661	5.53178	5.26275	5.30725	4.9214	5.25234	5.11543	5.24187	4.8682	5.77756	6.30944	6.06249		0.000202272	0.000189882		NA	NA		0.000202272	0.000189882	4.87346	4.74069	5.06214	6.09108	5.39371	5.16033	5.07517	6.04983	-0.132774	1.02894	-0.233382	0.974661	1.16172	-0.100609	1.10743
VVTU4325_s_at	VIT_04s0008g06330	5.04809	5.20321	4.89073	4.97708	5.31726	5.05971	4.93806	5.02411	4.9059	6.5403	6.70697	6.55704	5.26598	5.19777	5.32259	5.55077	5.56857	5.50294	4.69271	5.093	5.10547	6.03888	6.11823	6.27876	0.000242293	6.60846e-08	1.59202e-05	NA	2.66E-06	0.0003106021601	0.000242293	6.59583e-08	1.32892e-05	5.04734	5.11802	4.95602	6.60144	5.26211	5.54076	4.96373	6.14529	0.070676	1.64541	0.278648	1.18156	1.57474	0.207972	1.11088
VVTU4915_at	VIT_07s0104g00830	8.25868	7.86227	7.68495	8.36296	8.3137	7.58231	8.40125	8.31921	7.65594	10.1215	10.1526	9.7432	8.36294	8.04157	7.49261	9.24344	9.05796	8.99789	8.44324	8.19455	7.62122	9.55987	9.17694	9.34648		4.14972e-05	0.00183248		0.0038453896263	NA		7.75329e-05	0.00183248	7.9353	8.08632	8.12547	10.0058	7.96571	9.09976	8.08634	9.36109	0.151023	1.8803	1.13406	1.27476	1.72927	0.983034	1.12374
VVTU3297_at	VIT_17s0000g03850	4.55342	4.14804	4.42584	4.59448	4.55281	4.27264	3.90862	4.74147	4.14914	5.55651	5.50474	5.37249	4.59518	4.42529	4.19093	5.23044	5.12069	5.34185	4.29513	4.599	4.0684	5.72862	5.34205	5.56118	0.0002122	0.000287214	5.14443e-05	0.0055127017915	0.0026633751727	0.0010027729601	0.000238559	0.000197838	4.53735e-05	4.37577	4.47331	4.26641	5.47791	4.4038	5.23099	4.32085	5.54395	0.0975427	1.2115	0.827196	1.22311	1.11396	0.729653	1.12556
VVTU13810_at	VIT_09s0002g04160	5.98508	5.12486	4.91487	5.1106	4.49888	4.1583	5.82631	6.26612	5.58839	7.15318	7.02244	6.75461	7.25633	6.48291	6.20507	5.17907	5.24721	5.15533	6.0219	6.3154	5.69212	6.62934	6.31147	6.21382	0.00179068	0.000133188	0.00166455	0.0073237160337	NA	NA		0.000133188	0.00166455	5.3416	4.58926	5.89361	6.97674	6.6481	5.19387	6.00981	6.38488	-0.75234	1.08314	-1.45423	0.375071	1.83548	-0.701892	1.12741
VVTU17548_at	VIT_16s0013g01950	7.36365	6.57031	5.94441	7.18056	6.66211	6.29497	7.05046	7.46954	6.88179	8.89115	8.88524	8.75183	7.96212	7.10757	7.01984	6.71397	6.94914	6.45407	6.89208	7.59027	7.00108	8.10159	8.73027	8.30617		0.000138071	0.000506748		NA	NA		0.000138071	0.000506748	6.62612	6.71255	7.13393	8.84274	7.36318	6.70572	7.16114	8.37934	0.086429	1.70881	-0.65745	1.2182	1.62238	-0.743879	1.13177
VVTU2621_at	VIT_01s0011g05930	5.21693	4.79494	4.7712	5.17463	5.37355	4.83293	4.86993	5.20252	4.689	7.19581	7.16353	6.89006	5.02458	5.20846	5.03361	5.82334	5.98692	6.01236	5.30671	5.08513	5.05751	6.63964	6.3788	6.4758	0.0011254	1.49018e-06	1.21116e-05	NA	6.86E-05	0.0021189530155	0.0011254	1.67871e-06	2.80567e-05	4.92769	5.12704	4.92048	7.08313	5.08888	5.94087	5.14978	6.49808	0.199347	2.16265	0.851991	1.34829	1.9633	0.652644	1.14894
VVTU1015_at	VIT_05s0020g02600	7.1428	6.70039	6.79696	7.21526	6.90021	6.39954	7.10408	7.18683	7.17765	8.49354	8.32564	8.10323	7.42844	7.34208	7.17899	8.28231	8.12751	8.19201	7.30864	7.43196	6.99517	8.47293	8.44652	8.1967	1.67404e-05	7.24475e-05	4.02635e-05	NA	NA	NA	1.67404e-05	7.24475e-05	4.02635e-05	6.88005	6.83834	7.15618	8.30747	7.3165	8.20061	7.24526	8.37205	-0.0417143	1.15129	0.884107	1.1268	1.193	0.925821	1.16851
VVTU18080_at	VIT_18s0001g02470	5.47785	5.63012	5.61248	5.53132	5.3661	5.48847	5.45466	5.47367	5.39354	6.72827	6.2211	6.3095	4.8758	5.59559	5.70388	5.79693	6.29144	5.70407	5.70363	5.62254	5.60439	6.53584	6.87323	6.69456		2.18085e-05	3.07845e-07		0.00051744638729	0.0001530453909		2.01748e-05	9.35802e-07	5.57348	5.46196	5.44062	6.41962	5.39176	5.93081	5.64352	6.70121	-0.111522	0.979	0.539058	1.05769	1.09052	0.65058	1.16922
VVTU25747_at	VIT_18s0001g10810	4.07979	3.62192	3.36722	2.95151	3.36677	3.363	3.62344	3.96555	3.35986	4.76712	4.85875	4.7301	4.78258	4.53696	4.06646	4.27119	4.53307	4.56087	3.64455	3.9257	3.68216	4.54813	4.40219	4.45572	0.000441102	0.000717065	0.000744517	NA	NA	NA	0.000149918	0.000717065	0.000744517	3.68964	3.22709	3.64962	4.78532	4.462	4.45504	3.7508	4.46868	-0.462549	1.13571	-0.00695633	0.717875	1.59826	0.455593	1.18042
VVTU8324_s_at	VIT_11s0016g01750	4.48276	4.75482	4.6812	4.65563	4.38293	4.4292	4.82188	5.20336	5.10942	5.79076	6.34729	6.17447	5.3004	4.88541	5.25636	5.83315	5.07527	5.37029	4.95764	5.13471	4.90437	6.18304	5.85439	6.06928	0.000307179	3.42918e-06	8.09193e-07	NA	NA	0.015529405644	0.000307179	3.42918e-06	1.36167e-05	4.63959	4.48925	5.04489	6.10417	5.14739	5.42624	4.99891	6.03557	-0.150338	1.05929	0.278845	1.03667	1.20962	0.429183	1.187
VVTU2338_at	VIT_01s0010g01810	8.73432	8.46908	8.47301	8.05982	8.20401	7.99169	8.78459	8.29538	8.34284	9.04657	9.32311	9.75979	9.02224	8.70218	8.88605	7.7095	7.83055	8.15905	8.12635	8.37025	8.65047	8.80638	9.14696	9.38211		0.00172193	0.00692234		NA	NA		0.00172193	0.00692234	8.5588	8.08517	8.47427	9.37649	8.87016	7.8997	8.38236	9.11181	-0.473629	0.902214	-0.970459	0.729459	1.37584	-0.49683	1.20309
VVTU6587_s_at	VIT_00s0287g00040	7.20004	6.21454	6.19032	6.83934	6.7561	6.36309	6.46751	6.55643	5.95282	7.97549	8.05472	7.63115	7.61946	6.69521	6.31517	6.73096	7.058	6.6435	6.56514	6.2889	6.12094	7.70198	7.75432	7.52114		0.000754419	0.00136694		0.004104776449	0.0052800940177		0.000431579	0.000696222	6.53497	6.65284	6.32559	7.88712	6.87661	6.81082	6.32499	7.65915	0.117878	1.56153	-0.0657933	1.33415	1.44366	-0.183671	1.21628
VVTU1018_at	VIT_18s0001g01490	5.84408	5.97779	5.60383	5.76443	5.97101	5.57413	5.95327	5.5997	5.36532	7.46695	7.22249	7.04081	6.20795	6.48249	5.40048	4.80101	5.25295	5.1839	5.95208	5.83812	5.7194	7.35696	6.99562	6.71537		8.94119e-06	3.73786e-05		0.00020269843113	0.0028560988786		7.80723e-06	6.27737e-05	5.80856	5.76985	5.63943	7.24342	6.03031	5.07929	5.83653	7.02265	-0.0387097	1.60399	-0.951023	1.18612	1.6427	-0.912313	1.22483
VVTU35685_s_at	VIT_04s0044g01560	4.13242	3.89453	4.57224	4.14185	4.46382	4.27617	3.75352	3.64544	4.26902	5.28772	4.92788	5.30859	4.27065	4.36492	4.01706	5.10137	5.53677	5.05458	4.39332	4.03852	4.02972	5.37968	5.59854	5.46551	0.000516283	0.000497294	3.49963e-05	0.010150173283	0.0012213540646	0.00084727435954	0.000547143	0.000197938	3.34653e-05	4.19973	4.29395	3.88933	5.17473	4.21754	5.2309	4.15385	5.48125	0.0942187	1.2854	1.01336	1.32739	1.19118	0.919142	1.23317
VVTU8106_s_at	VIT_10s0116g00820	6.80673	6.62303	6.1816	6.13978	6.32496	6.11782	5.98829	6.48219	6.36405	7.41023	7.06709	7.18432	6.73419	6.68992	6.51215	7.1533	7.20503	7.07742	6.44592	6.69847	6.33865	7.38588	7.64461	7.12352	0.000516935	0.00208248	0.00118872	NA	0.016504925379	NA	0.000516935	0.00157662	0.00118872	6.53712	6.19419	6.27818	7.22055	6.64542	7.14525	6.49435	7.38467	-0.342935	0.942369	0.499831	0.890322	1.2853	0.842766	1.23326
[truncated: 22,193 more rows]
