# Supplementary material for: Dissecting the Transcriptional Response to Elicitors in Vitis vinifera Cells
Source: PLoS One. 2014 Oct 14;9(10):e109777. doi: 10.1371/journal.pone.0109777 (PMC4196943; doi:10.1371/journal.pone.0109777)
Supplement: Table S3 — Probesets significantly regulated 24 h after any treatment. (XLS) [file pone.0109777.s008.xls]

## Sheet: TS3
Table S3. Probesets significantly regulated 24h after any treatment. For each treatment, Log2 ratio between 24h and 0h and normalized to the same time serie in the control is indicated in case of significance in the corresponding maSigPro control versus treatment time series comparison (5% FDR and p<0.05 for model variable) and more than 2-fold change in at least one treatment normalized to the c…
Grapegen Probeset	C	MJ	CD	CDMJ	Unique transcript	Annotation	Grapegen Functional Categories	Redundant probesets	MJ_p-value	CD_p-value	CDMJ_p-value	Cluster	Cluster description		Log2 0hC1	Log2 0hC2	Log2 0hC3	Log2 24hC1	Log2 24hC2	Log2 24hC3	Log2 0hCD1	Log2 0hCD2	Log2 0hCD3	Log2 24hCD1	Log2 24hCD2	Log2 24hCD3	Log2 0hMJ1	Log2 0hMJ2	Log2 0hMJ3	Log2 24hMJ1	Log2 24hMJ2	Log2 24hMJ3	Log2 0hCDMJ1	Log2 0hCDMJ2	Log2 0hCDMJ3	Log2 24hCDMJ1	Log2 24hCDMJ2	Log2 24hCDMJ3
VVTU10016_at	0	NA	NA	1.613	VIT_05s0020g00410	C2 domain-containing protein	Unknown	VVTU10016_at			0.00283953	1	CDMJ Up-regulated specific		5.215	5.14611	5.15222	4.42459	5.54572	5.18265	4.60708	5.19471	4.74529	6.22869	6.3634	5.00546	4.22706	5.04246	5.14939	4.89997	6.01115	5.45826	4.48983	5.19009	4.64314	6.34481	6.71589	5.74064
VVTU10018_x_at	0	NA	1.306	NA	VIT_00s2254g00010	Ser/Thr receptor-like kinase1	Signalling.Signalling pathway.Protein kinase	VVTU10018_x_at		0.000107055		3	CD Up-regulated specific		2.90893	2.95618	3.01619	3.05169	3.43654	2.6983	3.10822	3.4022	2.89701	4.69984	4.85385	4.07842	2.86652	3.24997	3.06083	3.25727	3.66422	3.14974	3.20942	3.45845	2.72369	3.21316	3.29179	3.42037
VVTU10031_at	0	1.027	1.852	1.727	VIT_14s0171g00120	Unknown protein	Unknown	VVTU10031_at VVTU13097_s_at	0.000439468	0.00152116	0.000129618	6	Three treatments Up-regulated		8.49648	7.80183	7.76632	7.77564	7.2067	7.50267	7.52364	8.08936	8.08033	9.4499	9.29487	8.92561	8.7944	8.23424	8.35956	8.88413	9.15644	8.84808	8.04326	8.51711	8.07731	9.4462	9.59025	9.20409
VVTU10050_at	0	-1.388	-0.485	-0.814	VIT_08s0007g05200	Nudix hydrolase 16	Metabolism.Primary metabolism.Nucleobase, nucleoside, nucleotide, nucleic acid metabolism.Nudix hydrolase family	VVTU10050_at	8.95312e-06	0.000881942	0.00364493	5	MJ and CDMJ Down-regulated		5.46238	5.91273	5.77979	5.37537	5.55519	5.66571	5.75763	5.09988	5.52496	4.72202	4.91851	4.72905	5.67736	5.88535	5.63374	4.36161	4.2985	3.81518	6.09147	5.27653	5.51785	4.86235	4.46694	4.55674
VVTU10054_at	0	1.434	NA	NA	GSVIVT00032978001	Transposon protein, CACTA, En/Spm sub-class	Xenoprotein.Protein from transposable element	VVTU10054_at	0.0012523			12	MJ Up-regulated specific		5.11113	4.67199	4.83577	4.7806	5.03873	4.99074	4.40285	4.78326	4.46451	5.97204	4.87765	4.51491	3.98831	4.60333	4.2621	5.76626	6.36756	5.21259	5.08422	4.79852	3.89238	5.43163	6.03453	4.10942
VVTU1007_at	0	1.135	0.851	0.807	VIT_14s0030g02020	Aldo/keto reductase	Metabolism.Primary metabolism.Carbohydrate metabolism.Carbohydrate oxidation reduction	VVTU1007_at	0.00361782	0.000408667	0.000742236	7	More highly Up-regulated in MJ and CD single treatments		8.66713	8.9687	8.60591	8.47626	8.47691	8.54019	8.48418	9.04036	8.97783	9.40295	9.34728	9.5553	8.22298	8.59458	9.19519	9.44469	9.5422	9.68189	8.67362	8.87082	8.82473	9.0298	9.53089	9.48179
VVTU10074_at	0	-0.268	NA	-1.464	VIT_12s0057g01510	Unknown protein	Unknown	VVTU10074_at	8.86208e-05		1.30009e-05	10	CDMJ Down-regulated specific		4.1729	4.99427	4.57859	4.55166	4.79992	5.50462	4.40993	4.04083	4.20744	3.57864	3.09643	3.78819	2.85325	3.34378	3.52047	3.76877	3.33482	2.92036	4.21767	3.74511	3.79102	2.72891	2.90435	2.83949
VVTU10076_at	0	NA	1.032	1.773	VIT_01s0011g01150	Unknown protein	Unknown	VVTU10076_at		0.00115928	3.07779e-06	2	CD and CDMJ Up-regulated		3.98717	3.71853	3.54933	3.55915	3.67763	3.66692	3.90516	3.93182	3.5265	5.01729	4.81833	4.27224	4.25765	4.4948	3.63514	3.61158	3.93933	3.58322	4.09553	3.80215	3.63142	5.3642	5.86463	5.26751
VVTU101_s_at	0	-1.066	-2.372	-2.556	VIT_03s0038g01960	Proline-rich family protein	Unknown	VVTU101_s_at VVTU13066_at	1.12625e-05	0.0001657	0.000234015	15	Three treatments Down-regulated		5.13825	5.38933	5.106	5.65723	5.87478	6.49766	5.62375	4.46078	4.77976	3.32006	3.08117	3.74359	4.23591	4.56888	3.83905	3.95845	3.9259	3.95845	5.84643	4.56869	4.62185	3.09286	3.61063	3.06126
VVTU10102_at	0	-1.741	NA	-0.296	VIT_03s0180g00210	Myb domain protein R1	Regulation overview.Regulation of gene expression.Regulation of transcription.Transcription factor.MYB family transcription factor	VVTU10102_at	2.66072e-06		0.000267249	4	MJ Down-regulated specific		7.78705	8.26351	8.09153	8.31924	8.37793	8.11587	7.66279	7.48992	7.61462	7.11996	7.51434	7.96909	7.21801	7.80763	7.59137	5.82896	6.3106	5.92573	7.27594	7.07485	7.26781	6.93594	6.66131	7.80464
VVTU10108_s_at	0	NA	NA	-1.135	VIT_13s0047g00490	No hit	Unknown	VVTU10108_s_at VVTU289_s_at			0.00108639	10	CDMJ Down-regulated specific		4.89607	5.31586	4.94332	4.95991	5.08921	5.46992	4.63443	4.76873	4.85091	4.59808	4.42682	4.52317	4.59788	4.85442	4.73154	4.3758	4.66225	4.21526	5.52569	5.06371	4.87538	4.34211	4.21738	3.86457
VVTU10112_at	0	NA	-1.586	-1.395	VVTU10112_at	No hit	Unknown	VVTU10112_at		0.00165377	0.00178551	14	CD and CDMJ Down-regulated		5.94681	5.38135	5.37979	6.10666	4.53929	5.01484	5.95473	5.66566	5.45936	3.60491	3.41032	4.26006	6.25841	5.42672	5.1182	3.87834	3.9865	3.79935	5.52679	5.95758	5.5164	3.86819	4.0255	3.87614
VVTU10123_at	0	-1.437	-1.13	NA	VIT_10s0003g04950	Esterase/lipase/thioesterase	Unknown	VVTU10123_at	0.00440704	0.00218922		4	MJ Down-regulated specific		3.71819	4.06197	4.09674	4.35117	4.45769	4.93739	3.84867	3.51539	4.10894	3.15006	3.50851	3.29291	3.9936	4.29117	4.01025	2.94057	3.41542	3.49804	3.31245	3.82543	4.2803	3.19651	3.02233	3.79938
VVTU10128_s_at	0	-0.941	-1.182	-1.866	VVTU10128_s_at	Unknown	Unknown	VVTU10128_s_at	7.80102e-06	5.23483e-06	7.57884e-07	15	Three treatments Down-regulated		10.2579	10.3336	10.3481	10.1365	10.2432	10.0109	10.6107	10.2051	10.2897	8.87063	8.89332	9.2471	10.418	10.3638	10.4121	9.30085	9.03606	9.48411	10.2135	10.1035	10.3427	8.15386	7.77909	8.57972
VVTU10134_at	0	-0.745	-1.086	-1.313	VIT_14s0066g00330	Unknown	Unknown	VVTU10134_at	0.000237122	0.000164393	0.00024654	15	Three treatments Down-regulated		6.57395	6.72759	6.98573	6.17863	6.30402	6.68152	6.49388	6.60025	6.97944	5.02134	5.11333	5.55901	6.48369	6.38008	6.81076	5.41681	5.18304	5.71791	6.14104	6.30461	7.0089	4.28821	4.90727	5.19757
VVTU10146_at	0	NA	NA	1.183	VIT_09s0002g02570	No hit	Unknown	VVTU10146_at			0.00321842	1	CDMJ Up-regulated specific		4.26124	3.8488	4.01135	3.24538	3.0905	3.31558	3.79646	3.96923	3.81082	3.49226	4.37935	4.8156	4.25566	4.17962	4.49561	3.20284	3.56377	3.38939	3.75962	3.84461	4.12701	4.12701	4.00404	4.67982
VVTU1015_at	0	0.926	1.193	1.169	VIT_05s0020g02600	Serine incorporator 3	Cellular process.Cellular component organization and biogenesis.Membrane organization and biogenesis	VVTU1015_at	1.67404e-05	7.24475e-05	4.02635e-05	6	Three treatments Up-regulated		7.1428	6.70039	6.79696	7.21526	6.90021	6.39954	7.10408	7.18683	7.17765	8.49354	8.32564	8.10323	7.42844	7.34208	7.17899	8.28231	8.12751	8.19201	7.30864	7.43196	6.99517	8.47293	8.44652	8.1967
VVTU1016_at	0	NA	-0.741	-1.447	VIT_10s0003g00260	DnaJ homolog, subfamily B, member 4	Metabolism.Primary metabolism.Protein metabolism and modification.Protein folding.Chaperone-mediated protein folding.HSP-mediated protein folding.HSP-mediated protein folding co-chaperone	VVTU1016_at		0.00109085	1.61989e-06	9	CD Down-regulated and CDMJ intensified repression		5.30192	5.12533	5.42332	5.31487	5.18239	5.48568	5.26399	5.04994	5.2832	4.22034	4.39142	4.89611	4.85347	4.3111	5.06128	5.88488	4.84685	5.30583	5.51527	5.30002	5.40151	4.25948	3.83029	3.91949
VVTU10162_s_at	0	-4.54	NA	-4.413	VIT_12s0059g00400	EF hand	Signalling.Signalling pathway.Calcium sensors and signalling	VVTU10162_s_at	1.90967e-05		0.000719312	5	MJ and CDMJ Down-regulated		9.94469	8.48768	9.42742	9.99023	8.03303	9.34536	9.10959	9.89185	10.5559	5.59929	7.38181	8.95956	9.71339	8.51156	10.0531	5.04933	4.58936	4.52723	8.04594	10.3134	10.8403	5.24331	3.96246	6.26457
VVTU1017_at	0	NA	-2.661	-2.511	VIT_02s0154g00080	Multi-copper oxidase (SKU5)	Metabolism.Cellular metabolism.Oxidation reduction.Copper oxidase family	VVTU1017_at VVTU3113_at		0.000701673	0.00031354	14	CD and CDMJ Down-regulated		4.01195	4.92871	4.78176	5.20142	4.51763	5.4066	4.90451	5.13766	5.93815	3.03914	2.86918	3.49332	4.26879	3.87703	5.09916	3.63121	3.13518	3.32042	4.52192	4.57783	5.43415	2.99524	2.64445	2.76356
VVTU1018_at	0	NA	1.643	1.225	VIT_18s0001g01490	Oxidoreductase N-terminal domain-containing	Unknown	VVTU1018_at		8.94119e-06	3.73786e-05	2	CD and CDMJ Up-regulated		5.84408	5.97779	5.60383	5.76443	5.97101	5.57413	5.95327	5.5997	5.36532	7.46695	7.22249	7.04081	6.20795	6.48249	5.40048	4.80101	5.25295	5.1839	5.95208	5.83812	5.7194	7.35696	6.99562	6.71537
VVTU10183_at	0	NA	NA	3.05	VIT_18s0001g05310	F-box domain containing protein	Metabolism.Primary metabolism.Protein metabolism and modification.Proteolysis.Ubiquitin-mediated proteolysis	VVTU10183_at			2.50314e-05	1	CDMJ Up-regulated specific		7.63884	6.27342	6.74565	6.67697	6.23876	6.21407	6.78231	6.4783	6.32144	7.55266	7.37015	7.7342	8.862	7.0712	6.62151	7.04641	7.17984	7.03842	6.78643	6.52577	6.62492	9.12819	9.1501	9.27938
VVTU1020_s_at	0	1.023	0.916	0.473	VIT_04s0008g00720	Vacuolar processing enzyme gamma	Metabolism.Primary metabolism.Protein metabolism and modification.Proteolysis.Peptidase-mediated proteolysis.Vacuolar proteolysis	VVTU1020_s_at VVTU18295_s_at VVTU35032_s_at	1.17433e-05	4.984e-05	0.000366974	7	More highly Up-regulated in MJ and CD single treatments		9.00488	8.8359	8.9077	9.23488	9.16646	9.20633	8.66765	8.81792	8.65346	10.2131	9.71949	9.81292	8.78934	8.86387	8.594	9.86388	10.2561	10.0564	9.02053	8.9032	8.87477	9.99746	9.56631	9.51168
VVTU10204_at	0	-0.739	-1.213	-1.342	VIT_11s0016g04940	Zinc finger (CCCH-type) family protein	Regulation overview.Regulation of gene expression.Regulation of transcription.Transcription factor.C3H family transcription factor	VVTU10204_at	9.22696e-05	2.43117e-05	7.74183e-06	15	Three treatments Down-regulated		7.32032	7.54058	7.40434	6.83239	7.00688	7.38126	7.21364	7.20694	7.34096	5.51727	5.50857	6.05103	7.0133	7.08041	7.51265	6.02336	6.18737	6.13257	7.61021	7.44617	7.29781	5.7575	5.86969	5.65478
VVTU10245_at	0	-0.282	NA	-2.887	VIT_03s0038g04720	Syntaxin 1B/2/3/4	Cellular process.Cellular transport.Protein trafficking	VVTU10245_at	0.000208244		8.57037e-06	10	CDMJ Down-regulated specific		7.10783	7.7985	7.69398	7.05961	7.49412	8.03932	7.13098	6.96659	6.98228	6.16508	5.10563	6.34202	5.62541	6.64888	6.38304	6.38304	6.0522	5.36814	7.61728	6.74768	6.61738	4.53683	4.29849	3.47843
VVTU10261_at	0	-1.237	-2.014	-2.565	VIT_07s0005g03090	Cyclin-dependent protein kinase CDT1A	Regulation overview.Regulation of cell cycle	VVTU10261_at	0.000846515	1.67478e-06	3.82525e-07	15	Three treatments Down-regulated		6.90909	6.84728	7.09426	6.33069	6.72901	6.71775	6.55828	7.15857	7.0486	4.58111	4.30372	4.765	5.71381	6.87701	7.11854	4.73159	5.13683	5.05711	7.29137	7.01893	6.88059	3.76106	4.44767	4.21351
VVTU10266_at	0	-0.899	-1.059	-2.04	VIT_13s0067g03020	Unknown protein	Unknown	VVTU10266_at	6.27238e-05	0.00157857	0.000442458	15	Three treatments Down-regulated		7.51217	7.86793	7.53986	7.56776	7.58424	8.13751	7.86497	7.74696	7.13809	6.80859	6.40044	6.73248	6.65052	7.56933	6.68354	6.47309	6.28323	5.81944	8.06393	7.51056	6.57034	5.72053	5.82929	4.84512
VVTU1027_s_at	0	0.319	1.075	0.749	VIT_17s0000g08070	Aldehyde dehydrogenase 1 precursor	Metabolism.Primary metabolism.Lipid metabolism.Fatty acid metabolism|Metabolism.Primary metabolism.Organic acid metabolism.Carboxylic acid metabolism	VVTU1027_s_at	0.00157706	1.28565e-05	7.04894e-05	2	CD and CDMJ Up-regulated		8.46693	8.71414	8.50094	9.00101	8.87819	8.65681	8.97612	8.72098	8.43768	10.0634	10.1476	10.0025	9.16045	8.7759	8.56299	9.51466	9.37986	9.41582	8.82062	8.85245	8.42129	9.74156	9.74941	9.70503
VVTU10307_x_at	0	-1.609	-3.548	-3.977	VIT_02s0025g01600	Harpin-induced 1	Response to stimulus.Stress response.Biotic stress response.Virus stress response	VVTU10307_x_at VVTU20361_at	0.00207333	0.000513721	0.000421025	15	Three treatments Down-regulated		6.04162	7.47629	7.63319	7.78339	8.13383	8.27092	7.59326	6.86523	7.00356	4.45586	4.45861	4.93964	5.52349	6.70662	6.63642	5.96372	5.7322	5.38094	7.59928	6.78609	6.79421	4.54275	3.22599	4.51707
VVTU1031_at	0	1.123	NA	NA	VIT_12s0028g01600	FtsH protease (VAR2)	Cellular process.Cellular component organization and biogenesis.Organelle organization and biogenesis.Plastid organization and biogenesis|Metabolism.Primary metabolism.Protein metabolism and modification.Proteolysis.Peptidase-mediated proteolysis.Metallop	VVTU1031_at	1.814e-06			12	MJ Up-regulated specific		3.05524	2.89371	2.8829	2.81252	2.76312	2.65118	3.03945	2.91549	3.02781	3.05467	3.07408	3.05367	2.99154	2.9319	2.96713	3.77669	4.02654	3.852	3.07525	2.67339	2.89743	3.07932	3.19563	3.50851
VVTU1032_s_at	0	NA	-3.178	-3.433	VIT_01s0011g04020	Unknown protein	Unknown	VVTU1032_s_at VVTU31190_s_at		0.000107513	0.000208033	14	CD and CDMJ Down-regulated		6.78305	7.66883	7.76364	7.80327	8.33936	8.1616	7.94323	7.06593	7.79602	4.7225	5.05912	5.57834	6.29739	7.18586	7.44606	7.0482	7.09518	7.76412	7.53282	7.16104	7.96863	5.08337	3.83477	5.53258
VVTU10323_at	0	NA	NA	-1.385	VIT_06s0004g04260	RNA-binding protein	Unknown	VVTU10323_at			0.0010458	10	CDMJ Down-regulated specific		7.1056	7.07523	7.45745	7.27737	7.00402	7.16984	7.10834	7.34567	7.56554	7.09162	6.82715	6.99403	6.9642	7.32878	7.51738	6.83249	6.71983	6.9762	7.40012	7.38789	7.7294	6.09324	5.40933	6.67162
VVTU10351_at	0	-1.21	-1.484	-2.194	VIT_07s0031g01990	Ribonucleotide reductase large subunit A	Metabolism.Primary metabolism.Nucleobase, nucleoside, nucleotide, nucleic acid metabolism.Nucleotide metabolism.Purine metabolism|Metabolism.Primary metabolism.Nucleobase, nucleoside, nucleotide, nucleic acid metabolism.Nucleotide metabolism.Pyrimidine me	VVTU10351_at	6.28303e-05	6.19013e-05	1.14881e-06	15	Three treatments Down-regulated		7.81121	8.30159	8.45887	7.64341	8.25596	8.4539	7.66161	7.56689	8.08502	6.09633	6.07332	6.47346	7.43927	7.71565	8.04616	6.30857	6.37132	6.67412	7.96624	7.59845	7.65336	5.33409	5.38567	5.69717
VVTU10376_at	0	-0.665	-1.552	-2.108	VIT_04s0008g04260	Cyclin A2	Regulation overview.Regulation of cell cycle	VVTU10376_at	1.55652e-05	4.03234e-05	8.42748e-05	15	Three treatments Down-regulated		7.43518	8.26564	8.14033	7.27029	7.97527	8.34697	7.55003	7.36106	7.30093	5.72437	5.67432	5.9099	6.57913	6.95057	6.78976	5.97837	6.26966	5.8277	7.66642	7.06621	6.88312	5.65867	5.28956	4.09504
VVTU10379_at	0	-0.906	-1.182	-0.911	VIT_17s0000g01960	Origin recognition complex subunit 5, related	Metabolism.Primary metabolism.Nucleobase, nucleoside, nucleotide, nucleic acid metabolism.Nucleic acid metabolism.DNA metabolism.DNA replication	VVTU10379_at	0.000212941	6.30195e-05	0.00388408	15	Three treatments Down-regulated		5.60004	5.64548	5.75654	4.93692	5.43004	5.52833	5.02206	5.72148	5.12516	3.72598	3.46564	4.02372	4.49544	5.61925	5.19168	3.69977	4.09155	3.69008	6.04574	5.14466	4.8317	4.66745	3.98285	3.53251
VVTU10411_at	0	-0.408	NA	-1.22	VIT_10s0116g00280	UDP-3-O-[3-hydroxymyristoyl] glucosamine N-acyltransferase	Metabolism.Primary metabolism.Carbohydrate metabolism.Monosaccharide metabolism.Amino sugar metabolism	VVTU10411_at	0.00143876		1.83108e-06	5	MJ and CDMJ Down-regulated		7.10105	7.16471	7.07719	6.93144	6.86332	6.97319	6.95028	7.18056	7.47255	6.75962	6.92505	6.54723	6.82585	7.01546	7.3683	6.59501	6.42666	6.39025	7.43384	7.18947	7.45071	5.84788	6.17907	5.81091
VVTU10417_at	0	-1.056	NA	-0.529	VIT_17s0000g05620	Integral membrane HPP family protein	Unknown	VVTU10417_at	0.000165859		0.000313452	4	MJ Down-regulated specific		4.36634	4.67156	4.52195	4.88987	4.81558	4.66956	4.72091	4.74948	4.69129	4.81898	4.21583	3.93771	4.59086	4.69129	4.81835	3.97905	3.92134	3.8471	4.22577	4.37749	4.45526	4.00938	4.19208	4.08496
VVTU10423_at	0	NA	-1.191	-1.825	VIT_14s0066g00920	Polyribonucleotide nucleotidyltransferase	Metabolism.Primary metabolism.Nucleobase, nucleoside, nucleotide, nucleic acid metabolism.Nucleic acid metabolism.RNA metabolism	VVTU10423_at		0.000284537	1.11983e-05	9	CD Down-regulated and CDMJ intensified repression		6.30867	6.83766	6.38462	5.47521	6.11677	6.17525	5.65163	6.10735	6.84257	4.26513	4.47485	4.52438	5.43249	6.41682	6.7976	4.41489	4.99329	5.07963	6.25733	6.22604	6.48663	3.85476	4.0743	3.80307
VVTU10434_at	0	NA	NA	1.009	VIT_10s0116g01230	MAPKKK15 (Mitogen-activated protein kinase kinase kinase 15)	Signalling.Signalling pathway.Protein kinase.MAPK cascade	VVTU10434_at			0.000518674	1	CDMJ Up-regulated specific		2.88791	2.99075	2.86359	3.01539	2.98696	2.98871	3.29644	3.09634	3.00598	3.33649	3.23393	3.04904	3.19454	3.44531	3.09451	3.33649	2.89058	2.97913	3.13267	2.87249	2.77081	3.56711	3.92672	4.55655
VVTU1045_at	0	NA	-1.095	-1.701	VIT_10s0003g01610	Ras protein Rab11B	Cellular process.Cellular transport.Protein trafficking|Signalling.Signalling pathway.G-protein signalling pathway	VVTU1045_at		1.49143e-05	2.20045e-06	9	CD Down-regulated and CDMJ intensified repression		9.58328	9.61912	9.69273	9.83716	9.78626	9.96928	9.66119	9.59261	9.57829	8.5635	8.71301	8.96805	9.13739	9.67519	9.38323	9.29915	9.36399	9.38477	9.58274	9.59808	9.63457	8.15305	7.79944	8.45873
VVTU10455_at	0	NA	NA	-3.215	VIT_07s0130g00160	No hit	Unknown	VVTU10455_at			0.00021119	10	CDMJ Down-regulated specific		7.71413	8.92894	9.05783	9.34979	9.64428	9.60005	9.06776	8.43855	8.26771	8.88959	9.12604	9.15674	6.71571	8.63555	8.14064	7.93373	7.798	8.08717	8.86905	8.40123	8.30676	6.43237	6.07947	6.31489
VVTU10456_at	0	NA	2.305	2.61	VVTU10456_at	Phospholipid-transporting ATPase	Transport overview.Macromolecule transport.Lipid transport	VVTU10456_at		0.000406403	0.00043342	2	CD and CDMJ Up-regulated		4.32155	3.72202	3.39437	3.59427	3.13748	2.88452	4.14302	4.30943	3.47387	6.15666	5.87778	4.98409	4.67489	4.63998	3.64061	3.68584	4.18771	3.84785	4.54369	3.86811	3.24882	6.3671	5.71466	5.58839
VVTU10491_at	0	NA	NA	-1.302	VIT_04s0008g01050	Unknown	Unknown	VVTU10491_at			0.000293456	10	CDMJ Down-regulated specific		7.17738	7.39324	7.56996	7.47766	7.42356	7.34966	7.74917	7.17085	7.60339	6.50389	6.52506	7.19961	7.76582	7.3364	7.57812	7.61153	7.2602	7.6969	7.28811	7.20481	7.46752	5.96603	5.53731	6.66244
VVTU1050_s_at	0	-0.837	-1.226	-1.701	VIT_06s0009g01410	No hit	Unknown	VVTU1050_s_at	0.000992574	1.68844e-05	8.02936e-08	15	Three treatments Down-regulated		11.8228	11.7703	11.7489	12.0601	11.8929	11.632	12.1206	11.5325	11.78	10.6144	10.6934	10.6911	12.017	11.8335	11.759	11.1615	10.79	11.3895	11.6054	11.6529	11.8416	10.0886	9.93336	10.2189
VVTU10503_at	0	1.463	NA	2.09	VIT_15s0046g02500	Unknown protein	Unknown	VVTU10503_at	0.000945856		9.95762e-05	11	MJ and CDMJ Up-regulated		5.15949	4.83245	4.95128	5.24104	5.54571	4.76464	4.78562	4.72948	4.01812	5.95086	6.04199	5.53607	4.37303	5.14774	4.17754	6.01126	6.64166	6.04159	5.00587	4.14119	3.88146	6.80374	6.75247	6.35161
VVTU10507_at	0	-2.755	NA	NA	VIT_09s0002g05080	Kelch repeat-containing F-box family protein	Unknown	VVTU10507_at	0.000848713			4	MJ Down-regulated specific		12.9007	12.0646	12.6218	12.8922	11.6351	12.1125	12.6084	12.5415	12.9344	11.1053	12.3338	12.6222	12.8814	12.3012	12.9986	10.3577	8.19487	10.4169	11.6665	12.7286	13.1822	7.53019	10.9437	11.7723
VVTU10531_at	0	NA	NA	-1.484	VIT_09s0002g06390	Peptide deformylase	Metabolism.Primary metabolism.Protein metabolism and modification.Protein modification	VVTU10531_at			3.23931e-05	10	CDMJ Down-regulated specific		5.15984	5.5396	5.84022	5.51785	5.31386	5.65641	5.31173	5.26894	5.88064	4.68582	4.77018	4.90191	5.11079	5.21519	5.82457	5.54024	5.13619	5.42826	5.28704	5.5911	5.71849	4.26006	3.71157	4.12105
VVTU10533_at	0	5.333	NA	1.814	VIT_11s0016g00580	Unknown	Unknown	VVTU10533_at	3.57385e-09		0.000396965	12	MJ Up-regulated specific		4.04413	3.9628	4.395	3.52003	4.60599	3.94216	4.10058	4.16887	4.16682	3.56422	4.24618	3.73037	4.12973	4.26277	4.23217	9.53201	9.15043	9.60736	3.9841	3.99575	3.79144	5.24133	5.4562	6.1814
VVTU10575_at	0	NA	NA	2.362	VIT_00s0125g00180	Zinc finger (C3HC4-type ring finger)	Metabolism.Primary metabolism.Protein metabolism and modification.Proteolysis.Ubiquitin-mediated proteolysis	VVTU10575_at			2.86899e-05	1	CDMJ Up-regulated specific		4.91464	4.45293	4.62113	4.32837	4.36268	4.07389	4.50504	4.33333	4.29502	5.11024	5.38768	5.03171	5.55604	4.84599	4.63025	5.01297	5.24787	5.04448	4.27273	4.26336	4.66265	6.6541	6.55442	5.85158
VVTU10578_at	0	-0.792	-1.651	-1.759	VIT_13s0084g00100	Nodulation protein	Unknown	VVTU10578_at	0.000373076	0.000529156	6.45633e-06	15	Three treatments Down-regulated		4.75889	5.07661	4.83683	5.13596	5.35174	5.40083	4.34986	5.11965	5.26276	3.58175	3.64545	3.76739	4.00613	4.72384	4.74169	3.95934	4.25379	4.09835	5.16724	5.09304	4.88496	3.86775	3.53883	3.67898
VVTU10583_at	0	NA	1.499	0.466	VIT_07s0031g03150	S-glutathione dehydrogenase/class III alcohol dehydrogenase	Metabolism.Cellular metabolism.Oxidation reduction	VVTU10583_at		1.20136e-05	0.000501051	3	CD Up-regulated specific		7.36564	7.65151	7.43726	7.79004	7.6027	7.31314	7.66432	7.81437	7.2276	9.39494	9.21292	8.84622	7.9084	7.69185	7.49115	7.82779	7.60657	7.62908	7.81259	7.92579	7.41318	8.37882	8.22585	8.19508
VVTU10596_at	0	3.902	NA	4.509	VIT_08s0007g02850	F-box family protein	Unknown	VVTU10596_at	0.000120758		0.00499095	11	MJ and CDMJ Up-regulated		5.17905	3.34313	3.09558	3.41194	3.46167	2.93695	3.18908	2.94769	4.20222	3.76941	5.00996	6.20627	5.81095	3.70917	4.70402	8.60305	6.81614	8.70396	2.78254	3.52727	4.53886	5.43769	7.75292	9.3764
VVTU10597_at	0	NA	-0.436	-1.098	VIT_01s0026g01020	Binding	Unknown	VVTU10597_at		0.00070075	0.000227237	9	CD Down-regulated and CDMJ intensified repression		3.62583	3.65771	3.96545	3.99309	4.50931	4.13335	3.34356	3.17794	3.64554	3.38279	3.41268	3.44982	3.65103	3.9023	3.77279	3.91544	3.39926	3.20713	3.60518	3.76581	3.61209	3.04203	3.07268	2.95972
VVTU10605_at	0	1.483	NA	NA	VIT_16s0050g02660	Pyruvate kinase	Metabolism.Primary metabolism.Carbohydrate metabolism.Glycolysis and gluconeogenesis.Glycolysis	VVTU10605_at VVTU38256_at	8.13915e-05			12	MJ Up-regulated specific		4.95441	5.51465	5.60755	5.84481	6.13916	6.32292	5.22041	5.34109	4.53993	5.55051	5.3116	5.38139	5.29183	4.54608	4.654	7.02271	7.10908	7.03867	5.37189	5.05267	4.95048	6.3932	5.85938	6.33718
VVTU10641_at	0	1.466	NA	1.116	VIT_02s0025g03240	Protein kinase	Signalling.Signalling pathway.Protein kinase	VVTU10641_at	7.91773e-05		0.000237366	11	MJ and CDMJ Up-regulated		4.77665	3.96339	4.22658	5.25715	4.72055	4.33019	5.03097	4.83884	4.47313	5.04611	5.18033	5.07661	5.22411	4.52434	4.61614	6.65404	6.73562	6.71474	4.51126	4.85201	4.71876	6.57787	5.97544	6.21918
VVTU10645_at	0	NA	NA	-1.633	VIT_10s0003g04110	Retrovirus Pol polyprotein	Xenoprotein.Protein from transposable element	VVTU10645_at			6.57648e-05	10	CDMJ Down-regulated specific		5.0936	5.69137	5.1619	5.25397	5.41357	5.70191	5.39827	5.82033	5.70799	5.05901	4.57272	4.73503	4.3895	5.02577	5.53064	4.65582	4.69267	4.57313	5.75568	5.47481	5.22628	3.71047	4.18633	4.08347
VVTU10648_at	0	-0.575	-1.037	-1.311	VIT_13s0101g00520	Unknown protein	Unknown	VVTU10648_at	0.00208226	0.00116736	0.000165528	15	Three treatments Down-regulated		4.81357	4.35335	4.79508	5.16379	5.12373	5.01238	4.71396	4.57093	4.47405	3.63555	4.05448	4.29586	4.3432	3.64629	4.40719	4.12482	4.04097	3.84397	4.43064	4.13031	4.82386	3.34746	3.86174	3.58182
VVTU1065_s_at	0	-1.026	NA	NA	VIT_00s0662g00040	Ethylene-responsive transcription factor related to APETALA2 4	Regulation overview.Regulation of gene expression.Regulation of transcription.Transcription factor.AP2 family transcription factor	VVTU1065_s_at	0.000972011			4	MJ Down-regulated specific		9.92233	11.0231	9.55951	9.00336	9.17001	9.61058	9.27885	9.40897	9.35704	9.46275	8.80047	9.34553	10.3166	10.1859	9.25403	8.04115	7.7669	8.1493	10.6785	9.45692	9.38351	7.34591	8.08997	8.6105
VVTU10655_at	0	NA	5.362	4.855	VIT_15s0048g00510	Pectinesterase family	Cellular process.Cellular component organization and biogenesis.Cell wall organization and biogenesis.Cell wall metabolism.Cell wall modification.Pectin modification	VVTU10655_at		0.00360142	0.00785918	2	CD and CDMJ Up-regulated		10.6024	5.64548	5.61724	4.73062	3.6204	3.18561	8.23911	9.13609	8.44031	10.224	10.3898	10.9603	11.7313	9.49973	9.88917	5.95192	5.7859	6.15506	7.42315	9.26792	9.12936	9.3491	10.2018	10.5066
VVTU10673_at	0	-1.112	NA	-2.344	VIT_05s0020g03640	Unknown protein	Unknown	VVTU10673_at	4.24023e-07		2.41287e-05	5	MJ and CDMJ Down-regulated		5.29301	5.60717	5.72318	5.20182	5.75238	6.15809	5.89287	5.19081	5.0683	4.15824	4.2314	4.95022	4.51747	4.45557	4.60361	3.72612	3.52942	3.47446	5.94466	5.01281	5.1225	3.00713	3.53882	2.99149
VVTU10682_at	0	-0.879	NA	-2.88	VIT_19s0027g01850	Unknown protein	Unknown	VVTU10682_at	0.000407466		8.15962e-05	10	CDMJ Down-regulated specific		6.01529	7.20808	7.30973	6.60218	6.91944	7.81125	7.08506	6.08244	6.69282	5.45395	5.23297	6.42935	5.21102	6.15864	5.73607	5.51307	4.97555	4.77959	7.03873	5.95077	6.70958	3.65607	4.04149	4.16042
VVTU10688_at	0	NA	1.542	2.103	VVTU10688_at	Ovate family protein 6 OFP6	Development	VVTU10688_at		0.000978424	0.000241662	2	CD and CDMJ Up-regulated		6.61505	5.93153	6.55434	6.29715	5.8931	6.01172	6.04605	5.99126	6.15062	6.87142	7.45899	7.5842	6.96263	6.15855	6.54669	6.96495	6.73659	7.26225	5.72116	5.67483	6.48208	7.37789	7.93285	7.97639
VVTU10690_at	0	NA	1.597	NA	VIT_00s0179g00170	Indeterminate(ID)-domain 12	Regulation overview.Regulation of gene expression.Regulation of transcription.Transcription factor.C2H2 family transcription factor	VVTU10690_at VVTU34540_at		0.00249622		3	CD Up-regulated specific		4.10784	3.38181	3.35195	3.41135	3.22723	3.16301	3.18818	3.87035	3.38921	4.61695	5.07034	4.51223	5.43473	4.14379	3.80869	3.47573	3.47573	3.31591	3.41252	3.98778	3.52811	4.23059	4.60905	4.1043
VVTU10692_at	0	NA	NA	-1.544	VIT_14s0083g01180	Unknown protein	Unknown	VVTU10692_at			0.000207081	10	CDMJ Down-regulated specific		7.5007	8.04822	8.06054	6.16451	7.60694	7.26802	7.04658	7.07141	7.83361	5.77653	6.25563	6.6061	6.33036	6.74335	8.07797	5.7708	5.83321	6.53963	7.212	7.0037	7.87635	4.65862	4.70136	5.53002
VVTU10695_at	0	NA	-0.928	-1.149	VIT_19s0090g01190	Chaperone GrpE type 2	Metabolism.Primary metabolism.Protein metabolism and modification.Protein folding.Chaperone-mediated protein folding.HSP-mediated protein folding.HSP-mediated protein folding co-chaperone	VVTU10695_at VVTU15539_at		2.68596e-05	9.48606e-06	14	CD and CDMJ Down-regulated		10.1424	10.6963	10.3985	10.2657	10.394	10.338	10.6574	10.4654	10.5656	9.51915	9.60643	9.53894	10.1882	10.5005	10.6485	10.0244	9.75546	9.70781	10.7181	10.4545	10.5297	9.38842	9.21579	9.41213
VVTU107_at	0	-1.112	NA	-1.916	VIT_19s0090g01230	Microtubule associated protein (MAP65-1a)	Cellular process.Cellular component organization and biogenesis.Cytoskeleton organization and biogenesis.Microtubule organization and biogenesis.Microtubule-driven movement	VVTU107_at	0.00138701		0.000118154	5	MJ and CDMJ Down-regulated		8.67504	9.43933	9.08421	9.43692	10.011	9.96329	9.13269	9.2034	9.10677	8.63114	8.65868	8.69698	8.28698	8.84729	8.75101	8.3118	8.28185	8.16808	9.01901	9.06856	8.81455	7.891	7.85047	7.62436
VVTU10718_at	0	1.126	2.959	3.285	VIT_12s0035g01000	Serine protease inhibitor, serine-type	Metabolism.Primary metabolism.Protein metabolism and modification.Proteolysis.Protease inhibition	VVTU10718_at	0.000814449	0.00052308	0.00027503	6	Three treatments Up-regulated		11.7707	10.6888	10.7657	10.2942	9.14156	9.1069	11.3542	11.1103	10.7799	12.4462	12.3714	12.6221	12.2393	11.4965	11.7589	11.6461	10.8824	11.6622	10.9284	11.101	11.0856	12.4937	12.7099	13.0835
VVTU10734_at	0	-0.152	2.096	2.385	VVTU10734_at	No hit	Unknown	VVTU10734_at	0.000325499	0.00262578	0.00240716	2	CD and CDMJ Up-regulated		7.46197	5.56321	5.81916	4.88963	4.02354	4.28551	6.68089	6.60219	6.49239	6.52482	6.85446	7.03901	8.15878	7.12666	7.54793	5.56302	5.27029	5.8987	6.27256	6.71469	6.93304	7.1068	6.87335	7.4483
VVTU10786_at	0	-0.097	-0.92	-1.222	VIT_16s0039g02400	Protein kinase FU (FUSED)	Signalling.Signalling pathway.Protein kinase	VVTU10786_at	7.22398e-05	0.000104519	9.79763e-06	14	CD and CDMJ Down-regulated		6.6879	7.01196	7.04101	6.32044	7.00252	7.38063	6.28626	6.59938	6.58428	5.53571	5.403	5.73524	5.61779	6.01088	6.08796	5.76644	5.79331	5.82926	6.4325	6.382	6.07459	5.22593	4.92025	5.03892
VVTU1079_at	0	-1.036	0.967	NA	VIT_18s0001g07380	DNA-binding protein	Metabolism.Primary metabolism.Nucleobase, nucleoside, nucleotide, nucleic acid metabolism.Nucleic acid metabolism.DNA metabolism	VVTU1079_at	7.65728e-06	7.9872e-05		4	MJ Down-regulated specific		9.26471	9.19574	9.22269	9.3241	9.30676	9.38329	9.34586	9.002	9.16356	9.86185	10.3588	10.5235	9.6046	9.51376	9.26085	8.52582	8.40988	8.66676	8.75323	8.92441	9.44088	9.48125	9.94201	10.0105
VVTU10797_at	0	0.158	NA	-1.047	VIT_06s0004g03810	Kinesin motor protein	Cellular process.Cellular component organization and biogenesis.Cytoskeleton organization and biogenesis.Microtubule organization and biogenesis.Microtubule-driven movement	VVTU10797_at VVTU39518_at VVTU9277_s_at	0.000202226		4.54263e-05	10	CDMJ Down-regulated specific		5.67886	6.42612	5.32183	5.93612	6.46884	6.21354	5.70982	4.43861	5.18653	5.35146	4.62427	4.91118	3.96271	4.25364	4.58875	5.27461	4.6469	4.54923	5.13999	4.74939	4.29804	4.27573	4.20271	3.75885
VVTU1080_at	0	NA	NA	1.448	VIT_02s0012g00180	Serine protease	Metabolism.Primary metabolism.Protein metabolism and modification.Proteolysis.Peptidase-mediated proteolysis	VVTU1080_at			0.000373043	1	CDMJ Up-regulated specific		6.21336	6.02984	6.1332	5.50704	5.82911	5.44498	5.0725	6.15719	5.9969	6.61032	6.56645	6.24133	5.34999	6.20303	6.42021	6.14094	6.72853	6.91614	5.64512	5.62798	6.03223	6.70434	6.84451	6.50644
VVTU1083_at	0	-0.67	-0.983	-1.764	VIT_01s0011g04990	Chaperonin	Metabolism.Primary metabolism.Protein metabolism and modification.Protein folding.Chaperone-mediated protein folding.Chaperonin-mediated protein folding	VVTU1083_at	0.00657436	0.00011539	6.3315e-05	15	Three treatments Down-regulated		10.3502	10.7697	10.6051	10.2747	10.2759	10.3449	10.8403	10.6921	10.4098	9.69197	9.18317	9.28815	10.1681	10.8781	10.401	9.79023	9.57771	9.23861	11.3573	10.5887	10.2575	9.01939	8.41061	8.65232
VVTU10830_at	0	NA	NA	2.046	VIT_13s0019g01080	Protein kinase APK1B	Signalling.Signalling pathway.Protein kinase	VVTU10830_at			0.00465634	1	CDMJ Up-regulated specific		9.47286	8.47397	8.44813	8.47424	7.81666	7.51407	8.80221	9.15391	8.62884	8.76297	8.92569	8.03286	9.6481	9.54859	8.90464	9.33114	9.53365	8.94129	8.61199	8.97011	8.43823	9.78518	10.2562	9.52751
VVTU10842_at	0	-0.542	-0.798	-1.25	VIT_17s0000g03110	2OG-Fe(II) oxygenase	Metabolism.Cellular metabolism.Oxidation reduction.2OG-Fe(II) oxygenase superfamily	VVTU10842_at VVTU15574_at	0.000441961	5.83346e-05	5.38361e-06	15	Three treatments Down-regulated		6.67022	6.70567	6.70219	6.4467	6.63222	6.66799	6.23943	6.67385	6.77347	5.47794	5.65784	5.82564	6.28904	6.26647	6.77728	5.88313	5.4594	6.03291	6.31722	6.69268	6.76727	4.97335	5.20018	5.52129
VVTU10843_at	0	-0.616	NA	-1.117	VIT_08s0040g02870	Fe-S-cluster oxidoreductase	Unknown	VVTU10843_at	0.00261434		0.000226144	5	MJ and CDMJ Down-regulated		5.88737	6.05701	6.30173	5.59533	6.20435	6.00617	5.79909	6.25773	6.35979	5.74951	5.42675	5.20668	5.65214	5.98853	6.18413	5.24063	5.28889	5.00702	6.34654	6.21641	6.20342	5.3031	4.99503	4.6778
VVTU10859_at	0	NA	-0.662	-1.214	VIT_10s0071g00680	Cell division cycle protein 48	Regulation overview.Regulation of cell cycle	VVTU10859_at		0.00337326	6.00025e-05	9	CD Down-regulated and CDMJ intensified repression		6.27391	6.8191	7.01602	6.3723	6.48211	6.57967	6.19533	6.74763	6.72239	5.54426	5.68687	5.77211	5.92145	6.64354	6.84644	5.87237	6.09235	6.13715	6.48431	6.45083	6.74396	5.27928	4.77442	5.30853
VVTU10866_at	0	NA	-1.539	-1.411	VIT_17s0000g09320	AAA-type ATPase	Diverse functions.Gene family with diverse functions.AAA-type ATPase domain family	VVTU10866_at		0.00216257	0.00104014	14	CD and CDMJ Down-regulated		5.02476	5.90327	5.80734	5.13347	5.83	6.11615	5.28681	5.63051	5.86559	4.14231	4.17007	4.19777	4.08369	5.16695	5.19084	3.9635	4.22284	4.295	5.4578	5.45592	5.08135	4.67199	3.83446	3.60096
VVTU10872_at	0	NA	NA	1.006	VIT_07s0031g02680	HEN3 (HUA enhancer 3) CDKE	Regulation overview.Regulation of cell cycle|Signalling.Signalling pathway.Protein kinase	VVTU10872_at			0.000131123	1	CDMJ Up-regulated specific		6.16186	6.5845	6.50931	6.27855	6.60412	6.45657	6.48553	6.55685	6.63648	6.58875	6.94385	6.49862	6.70084	6.25227	6.52448	7.05031	6.68329	6.78152	6.26543	6.48765	6.16163	7.16255	7.61236	7.24059
VVTU1088_at	0	-0.821	-0.597	-1.273	VIT_05s0094g01480	Dihydrodipicolinate reductase	Metabolism.Primary metabolism.Amino acid metabolism.Lysine metabolism.Lysine biosynthesis	VVTU1088_at	0.000133668	0.00275445	1.26631e-05	15	Three treatments Down-regulated		8.03892	8.49059	8.37725	8.12186	8.43941	8.43622	8.17088	8.36688	8.34262	7.67603	7.85831	7.64653	7.60953	8.25183	8.24249	7.29324	7.29853	7.14081	8.38135	8.35784	8.0984	7.28243	6.87262	6.95517
VVTU10880_at	0	0.482	1.587	1.295	VIT_01s0011g03360	Unknown	Unknown	VVTU10880_at	0.00156103	0.00379521	0.00881228	2	CD and CDMJ Up-regulated		9.69228	9.33235	9.09174	8.76474	8.07528	8.44076	9.01183	9.7117	9.68028	9.93495	10.1484	10.2463	10.076	9.2609	9.9268	9.32109	9.07653	9.47653	9.2904	9.82995	9.55594	9.68941	9.82056	10.2159
VVTU10883_at	0	1.277	NA	0.973	VIT_18s0089g01060	Vacuolar protein sorting 9 (VPS9)	Cellular process.Cellular transport.Protein trafficking.Vesicle-mediated trafficking	VVTU10883_at	2.39791e-05		0.000548695	11	MJ and CDMJ Up-regulated		6.29777	5.86873	6.08871	6.35413	6.60054	6.12499	6.38699	6.29491	6.09147	6.44578	6.60438	6.51867	5.75439	5.7991	6.18521	7.46222	7.38858	7.54387	6.16759	6.06086	5.68438	6.86769	7.33411	7.45301
VVTU10893_at	0	NA	NA	-1.208	VIT_05s0020g00040	Unknown protein	Unknown	VVTU10893_at			0.000172142	10	CDMJ Down-regulated specific		7.44014	7.81847	8.05606	7.32896	7.6444	7.59971	7.19959	7.79793	8.2932	6.97374	6.7992	6.99613	7.42223	7.56049	8.47668	7.3377	6.74156	7.55601	7.6817	7.87045	8.00716	6.04017	6.35948	6.793
VVTU10895_at	0	NA	-1.538	NA	VIT_14s0066g01880	Zf AN1 domain-containing stress-associated protein 12 (SAP12)	Regulation overview.Regulation of gene expression.Regulation of transcription.Transcription factor.C2H2 family transcription factor	VVTU10895_at		0.000980414		13	CD Down-regulated specific		8.79802	8.47752	9.01061	9.29481	8.26892	8.51814	9.60042	8.97729	8.61031	7.54561	7.41009	7.41348	8.42308	8.23899	8.71856	9.73352	8.72817	9.16997	8.84691	9.05258	8.78659	8.89582	8.70312	8.49459
VVTU109_at	0	NA	NA	-1.297	VIT_18s0001g00070	Pentatricopeptide (PPR) repeat-containing protein	Diverse functions.Gene family with diverse functions.Pentatricopeptide domain family	VVTU109_at			8.72151e-06	10	CDMJ Down-regulated specific		7.11484	7.41649	7.30599	7.2993	7.50697	7.58329	7.17167	7.35404	7.74316	7.21415	6.50606	6.65396	6.7866	6.81338	7.30552	7.15718	7.16515	7.14684	7.60071	7.36618	7.39999	6.48831	6.2877	6.25298
VVTU10930_at	0	-2.076	NA	NA	VIT_07s0104g00110	Unknown	Unknown	VVTU10930_at	0.0024517			4	MJ Down-regulated specific		6.68904	6.20871	6.07924	7.24451	7.09829	6.63385	7.08714	6.79653	6.24268	7.39409	7.50642	7.23305	6.66873	6.98367	5.99386	5.18149	5.10415	5.13168	7.50929	6.69181	6.53926	5.39777	5.41818	6.24415
VVTU10941_at	0	NA	NA	-1.397	VIT_08s0007g08770	GTP binding protein	Unknown	VVTU10941_at			9.13259e-05	10	CDMJ Down-regulated specific		4.91885	5.65279	5.46978	5.2668	5.44513	5.66768	5.8843	5.55187	5.48542	4.60639	4.67777	4.77486	4.87867	5.53921	5.51458	4.62829	4.67519	4.4895	5.71512	5.60772	5.39139	4.36706	4.26668	4.22735
VVTU10949_at	0	NA	-1.043	-1.384	VIT_06s0004g03110	Unknown	Unknown	VVTU10949_at		0.00150915	0.00190388	14	CD and CDMJ Down-regulated		4.30917	4.86519	4.42637	4.05796	4.30371	4.64807	4.90224	4.2563	3.70695	2.91759	2.99123	3.2367	3.76568	4.35818	3.57399	3.69838	3.5277	3.4378	4.92796	4.52449	3.57921	2.6078	2.53571	3.14378
VVTU10955_at	0	-0.515	NA	-1.514	VIT_07s0104g00890	IMK2 (inflorescence meristem receptor-like kinase 2)	Signalling.Signalling pathway.Protein kinase|Signalling.Signalling pathway.Signalling receptor	VVTU10955_at	4.95931e-05		0.000483742	5	MJ and CDMJ Down-regulated		4.79371	5.30667	4.89694	5.40645	5.96128	6.31084	5.90638	4.18651	4.20081	4.15366	4.11317	4.86627	4.07806	4.13335	4.04758	4.6434	4.2803	4.47034	4.74627	4.50416	4.35521	3.98191	3.71867	4.04429
VVTU10961_at	0	-2.888	-5.085	-5.606	VIT_12s0034g01160	Blue (type 1) copper domain	Unknown	VVTU10961_at	7.84336e-05	1.37004e-05	3.34463e-06	15	Three treatments Down-regulated		7.35921	8.57218	9.34577	9.28498	9.31836	9.32697	8.70353	7.99196	8.92822	4.20887	4.01187	4.80257	6.46951	7.91876	8.29031	5.59385	5.43892	5.63574	8.55958	7.89849	8.86007	3.65993	3.74872	3.74612
VVTU10970_at	0	NA	NA	-1.038	VIT_16s0039g02680	Unknown protein	Unknown	VVTU10970_at			0.000966209	10	CDMJ Down-regulated specific		5.14427	5.19977	5.42802	5.21677	5.25626	5.23447	5.22599	5.12873	5.12639	4.03911	4.67152	5.17304	5.1185	4.77607	5.62024	4.83724	4.83692	5.29148	5.2009	5.34319	5.46492	4.18181	3.81321	4.83428
VVTU10985_at	0	-1.32	NA	-4.671	VIT_00s0125g00200	No hit	Unknown	VVTU10985_at	3.96053e-05		1.12974e-05	10	CDMJ Down-regulated specific		8.79463	9.7003	9.21227	9.64643	9.67855	10.1436	9.99989	8.52204	8.8757	7.86265	7.64613	8.99211	8.3493	8.48391	8.27343	8.11828	7.53838	7.25171	9.63028	8.57145	8.92264	5.99248	3.91554	4.96483
VVTU10987_at	0	-1.678	-2.167	-1.911	VIT_05s0102g00030	Ankyrin repeat protein family	Diverse functions.Gene family with diverse functions.Ankyrin domain family	VVTU10987_at VVTU20430_at	0.00178483	0.00161481	0.000364675	15	Three treatments Down-regulated		4.49222	5.21819	4.59308	5.97097	5.68122	5.51338	5.15465	4.79035	4.33378	3.53403	3.00925	4.09689	3.79037	5.1129	4.40059	3.90237	3.76126	3.46825	5.09641	4.29909	4.58037	3.57476	3.71899	3.81029
VVTU10989_at	0	-1.886	NA	NA	VIT_08s0007g04180	Retrotransposon protein, Ty1-copia subclass	Xenoprotein.Protein from transposable element	VVTU10989_at	0.000363632			4	MJ Down-regulated specific		9.07186	8.31149	8.92415	8.94905	7.88392	8.56649	8.51352	8.63607	8.97386	8.11863	8.8058	9.23351	9.36942	8.19933	8.67677	7.02372	6.24736	6.40706	8.36199	9.22606	8.89039	6.59748	8.36591	8.31673
VVTU10994_at	0	NA	NA	-2.391	VIT_19s0027g00210	DNA repair protein recA, chloroplast precursor	Metabolism.Primary metabolism.Nucleobase, nucleoside, nucleotide, nucleic acid metabolism.Nucleic acid metabolism.DNA metabolism.DNA repair	VVTU10994_at			0.00109307	10	CDMJ Down-regulated specific		6.15145	7.08462	7.16675	6.93454	7.19922	7.32249	6.65011	6.65066	7.15048	5.38336	5.55559	6.18107	6.39962	6.42245	6.93594	6.12771	6.21933	6.02801	6.75912	6.9058	6.82484	3.90849	5.38784	5.07321
VVTU10999_at	0	-2.969	-3.241	-3.779	VIT_06s0061g00890	Carboxypeptidase	Metabolism.Primary metabolism.Protein metabolism and modification.Proteolysis.Peptidase-mediated proteolysis	VVTU10999_at	0.000139574	6.63444e-05	9.24252e-06	15	Three treatments Down-regulated		6.33931	6.83299	6.26534	6.88966	7.74975	7.2596	7.03055	6.48408	6.14558	4.33191	3.80748	4.26006	6.55207	6.80714	5.71701	4.39752	4.0141	4.21997	6.34161	6.9867	6.22201	3.49911	3.66518	3.51163
VVTU11004_s_at	0	-0.182	NA	-1.007	VIT_18s0041g00290	Zinc finger (C3HC4-type ring finger)	Regulation overview.Regulation of gene expression.Regulation of transcription.Transcription factor.Zinc finger C3HC4 family transcription factor	VVTU11004_s_at	0.00234821		0.000798028	10	CDMJ Down-regulated specific		6.20036	6.33981	6.48263	6.38206	7.09527	6.77114	6.16787	6.14618	6.11696	6.42617	6.75928	6.54475	5.85215	5.79879	5.82717	5.93799	5.98496	6.23382	6.30818	6.21421	6.13118	5.41365	5.5198	5.92527
VVTU11016_at	0	NA	NA	-4.066	VIT_00s2300g00010	Acyltransferase	Unknown	VVTU11016_at			0.00911164	10	CDMJ Down-regulated specific		6.39019	5.19534	7.21451	7.94656	5.43117	6.97211	6.89008	6.47446	7.50025	5.16334	6.4206	7.38896	6.91347	5.50573	6.84166	3.79949	2.9319	3.72636	5.4492	6.99347	7.78011	2.74371	2.63329	4.19841
VVTU1103_s_at	0	NA	1.645	1.325	VIT_07s0005g00590	Deoxyribodipyrimidine photolyase	Metabolism.Primary metabolism.Nucleobase, nucleoside, nucleotide, nucleic acid metabolism.Nucleic acid metabolism.DNA metabolism.DNA repair	VVTU1103_s_at VVTU12178_s_at		0.000102848	0.000375134	2	CD and CDMJ Up-regulated		10.3069	10.3581	10.2113	9.75934	9.7898	10.3135	9.93897	9.97328	9.9942	11.5255	11.0443	11.2574	10.4475	10.4632	10.1575	10.4445	10.729	10.2874	10.5512	10.1524	10.2022	11.388	11.3995	11.0782
VVTU11052_at	0	-0.604	NA	-1.453	VVTU11052_at	Unknown	Unknown	VVTU11052_at	0.00650607		0.00211522	5	MJ and CDMJ Down-regulated		6.62793	7.01917	7.34662	6.60118	6.74237	6.98808	6.97279	6.17124	7.1095	4.97427	5.01945	6.20254	6.70972	6.80714	7.18529	6.14607	5.92709	6.1555	6.48972	6.37733	7.28095	5.46344	4.06442	5.59859
VVTU11073_at	0	NA	NA	-1.006	VIT_05s0077g00590	Ribosomal protein S6, 30S RFC3 (regulator of fatty-acid composition 3)	Metabolism.Primary metabolism.Protein metabolism and modification.Translation	VVTU11073_at			7.26194e-05	10	CDMJ Down-regulated specific		5.41589	5.75259	5.65605	5.28717	5.90052	5.4139	5.30087	5.40143	5.35069	4.96651	4.32984	5.34784	5.07071	5.09363	5.2879	5.13313	4.97964	5.17433	5.30568	5.43633	5.50939	4.20244	4.16763	4.63892
VVTU1108_at	0	-0.739	NA	-1.371	VIT_05s0077g00850	Ubiquitin-conjugating enzyme E2 O	Metabolism.Primary metabolism.Protein metabolism and modification.Proteolysis.Ubiquitin-mediated proteolysis	VVTU1108_at	0.000125972		2.10635e-05	5	MJ and CDMJ Down-regulated		6.18448	6.16806	6.43739	5.99542	6.03826	6.13271	6.36314	5.9557	6.14851	6.20082	6.02155	6.08629	5.89925	6.28629	6.41641	5.14157	5.39958	5.21886	6.25288	5.88162	6.47155	4.92487	4.23843	4.70652
VVTU11084_at	0	-1.238	NA	NA	VIT_05s0062g01430	Glycosyl hydrolase family 17 protein	Metabolism.Primary metabolism.Carbohydrate metabolism.Carbohydrate catabolism	VVTU11084_at VVTU8423_at	0.00188653			4	MJ Down-regulated specific		4.30628	4.29871	4.59143	4.74678	4.46525	5.11321	4.95515	3.46827	4.67878	3.14646	2.90757	4.4572	4.8227	4.04959	4.38424	3.43776	3.4785	3.75653	3.61797	3.99146	4.95792	3.21537	3.52388	3.30524
VVTU11089_at	0	NA	NA	-2.857	VIT_04s0008g06930	Transposase, IS4	Xenoprotein.Protein from transposable element	VVTU11089_at			0.000158896	10	CDMJ Down-regulated specific		9.04261	10.171	10.7867	10.093	10.4464	10.5296	9.93641	9.12778	9.80777	8.48257	8.72513	9.59341	8.40061	9.38367	9.40266	9.40676	9.05224	9.84427	9.48588	9.01509	9.82507	6.12871	6.71581	7.97911
VVTU11098_at	0	NA	-0.651	-1.277	VIT_13s0047g01120	Unknown protein	Unknown	VVTU11098_at		0.00168867	2.22828e-05	9	CD Down-regulated and CDMJ intensified repression		6.09875	6.04377	6.03363	5.43912	6.20594	5.96449	5.55627	5.71555	6.25483	5.03507	5.03186	4.93863	5.22351	5.47715	6.24699	4.9738	5.0265	5.13465	5.93698	5.71333	6.07764	4.25798	4.40178	4.67031
VVTU11112_at	0	NA	3.24	3.819	VIT_04s0023g02100	Unknown	Unknown	VVTU11112_at		0.00163251	0.000796232	2	CD and CDMJ Up-regulated		7.28674	5.24065	5.0103	4.87906	3.4379	3.29542	7.14224	6.95732	6.07647	7.76565	7.98423	8.22068	8.49121	7.66016	7.12348	4.28588	4.64556	5.28603	6.14381	6.75978	6.53363	8.18707	8.13672	8.6444
VVTU11114_at	0	-3.892	NA	-4.303	VIT_05s0020g01420	FPF1 (flowering promoting factor 1)	Development.Reproductive development.Flowering	VVTU11114_at	5.4014e-05		2.50229e-05	5	MJ and CDMJ Down-regulated		7.8597	6.86574	6.30936	8.00622	6.94269	6.24113	8.60753	8.41575	7.16819	7.09778	7.30162	7.03827	8.01127	8.12032	7.18435	3.95573	3.90055	3.93941	8.3466	8.20619	7.82114	4.23725	3.7887	3.59447
VVTU11199_at	0	NA	-0.852	-1.089	VIT_11s0037g01040	5' nucleotidase	Metabolism.Primary metabolism.Nucleobase, nucleoside, nucleotide, nucleic acid metabolism.Nucleotide metabolism.Purine metabolism|Metabolism.Primary metabolism.Nucleobase, nucleoside, nucleotide, nucleic acid metabolism.Nucleotide metabolism.Pyrimidine me	VVTU11199_at		0.00710069	0.000295185	14	CD and CDMJ Down-regulated		4.60487	5.21838	4.95106	4.42142	4.86509	4.91764	4.43791	5.08944	5.14319	3.80695	3.7213	4.01621	4.15429	4.88188	5.12399	3.96042	4.26571	4.09926	4.63161	5.21041	4.94962	3.90091	3.51825	3.53517
VVTU1122_at	0	-1.974	-4.492	-6.989	VIT_10s0003g03250	Unknown protein	Unknown	VVTU1122_at	0.000205753	2.43803e-05	4.8694e-06	9	CD Down-regulated and CDMJ intensified repression		10.0907	11.3729	11.32	11.8927	12.4896	12.2243	11.3822	10.8265	10.8998	7.87246	7.30325	8.27911	9.30171	10.561	10.1814	9.25105	9.47395	9.21865	11.5391	10.6637	10.8556	5.80864	4.20396	5.90282
VVTU11220_at	0	-1.377	-1.833	-3.036	VIT_02s0025g01380	Endo-1,4-beta-glucanase	Cellular process.Cellular component organization and biogenesis.Cell wall organization and biogenesis.Cell wall metabolism.Cell wall catabolism.Cellulose catabolism	VVTU11220_at	0.000278976	0.00037749	2.99031e-06	15	Three treatments Down-regulated		5.55802	5.96184	6.67471	5.60844	5.61826	5.84354	6.43873	5.53902	6.45386	3.52321	3.76472	4.52093	5.2411	5.66232	5.79814	4.2168	3.3355	3.89283	5.65758	5.38692	6.53517	2.30272	2.62344	2.42107
VVTU1123_at	0	6.689	NA	7.451	VIT_08s0105g00380	Leucoanthocyanidin dioxygenase	Metabolism.Secondary metabolism.Phenylpropanoid metabolism.Flavonoid metabolism.Flavonoid biosynthesis.Anthocyanin biosynthesis	VVTU1123_at	3.79061e-05		5.4035e-06	11	MJ and CDMJ Up-regulated		5.24805	4.25666	4.16029	6.87579	5.69519	3.14531	4.35523	4.0904	3.32795	6.40204	4.79901	5.62741	6.23304	3.67958	3.59515	11.9418	11.6768	12.0077	3.70079	3.38657	3.73232	11.539	11.716	11.9684
VVTU11297_at	0	NA	-0.543	-1.076	VIT_03s0091g00600	Amino acid permease	Transport overview.Macromolecule transport.Amino acid transport	VVTU11297_at		4.3045e-05	2.63654e-05	9	CD Down-regulated and CDMJ intensified repression		7.14773	6.93079	6.94329	7.00683	6.45249	6.68343	6.58026	6.76837	6.82268	5.8554	5.83043	5.9771	6.82941	6.49993	6.62112	6.33279	6.51801	6.4902	6.74296	6.88347	6.90385	5.76375	5.30476	5.35603
VVTU11301_at	0	1.015	1.068	1.568	VIT_10s0003g05040	3-hydroxyisobutyrate dehydrogenase	Metabolism.Primary metabolism.Amino acid metabolism.Amino acid catabolism|Metabolism.Primary metabolism.Amino acid metabolism.Valine, leucine, and isoleucine metabolism.Valine, leucine, and isoleucine catabolism	VVTU11301_at	4.47761e-05	0.000107559	5.915e-07	6	Three treatments Up-regulated		6.40475	6.7043	6.55367	6.70599	6.89998	6.31903	6.9043	6.89381	6.29557	7.85739	7.98763	7.71606	7.0012	6.78491	6.53763	8.04028	7.66439	7.92557	6.63013	6.72613	6.47194	8.25746	8.22501	8.31129
VVTU11338_at	0	NA	NA	-1.045	VIT_16s0098g00770	Auxin-amidohydrolase precursor	Signalling.Hormone signalling.Auxin signalling.Auxin metabolism.Auxin activation by conjugation hydrolysis	VVTU11338_at			0.00132996	10	CDMJ Down-regulated specific		6.2277	5.95655	6.19536	6.65149	6.93149	6.64482	6.81796	6.39897	5.8542	6.88447	6.97668	7.16626	6.26872	6.21034	5.75851	5.84043	6.13467	6.25348	6.23304	6.29637	6.11577	5.9165	5.47714	5.96504
VVTU11341_at	0	NA	NA	1.42	VIT_07s0191g00200	RNA helicase	Metabolism.Primary metabolism.Nucleobase, nucleoside, nucleotide, nucleic acid metabolism.Nucleic acid metabolism.RNA metabolism	VVTU11341_at			1.71675e-05	1	CDMJ Up-regulated specific		3.35749	3.32753	3.41678	3.68339	3.3142	3.66691	3.56781	3.56798	3.08497	4.05329	5.03855	3.59614	3.23484	3.49821	3.05467	4.12757	4.96905	3.55042	3.66484	3.42469	3.09627	5.06953	5.29611	4.6426
VVTU1136_s_at	0	1.488	NA	NA	VIT_05s0094g01160	Allyl alcohol dehydrogenase	Unknown	VVTU1136_s_at	1.83796e-05			12	MJ Up-regulated specific		6.75481	7.36222	7.41835	7.66576	8.26686	8.00241	7.17307	6.86881	7.02914	7.47562	7.49449	8.00096	6.70708	6.87844	6.94739	9.01325	9.11289	9.27192	6.87448	6.97054	7.26149	7.86063	7.33728	8.03671
VVTU11369_s_at	0	NA	2.083	3.72	VIT_15s0048g02750	Unknown	Unknown	VVTU11369_s_at		0.000441788	1.11007e-05	2	CD and CDMJ Up-regulated		6.13841	4.84485	4.68837	4.86232	4.45479	4.17889	5.72515	5.71475	5.22239	7.24765	7.08564	6.40313	8.23095	5.77372	5.59435	6.17552	5.83942	5.65777	5.4946	5.80624	5.39676	8.69099	8.50668	8.48358
VVTU11401_at	0	-0.811	-2.295	-2.726	VVTU11401_at	No hit	Unknown	VVTU11401_at	0.000489421	0.00353979	0.00182099	14	CD and CDMJ Down-regulated		4.84896	6.23511	5.83977	6.32686	7.35406	7.49352	5.41253	5.64131	5.02369	4.5347	4.55398	4.35319	4.1764	4.74321	4.95172	5.25604	5.21147	5.22065	5.8501	5.44279	5.12941	4.06235	4.49271	3.93897
VVTU11402_at	0	NA	-1.622	-3.004	VIT_03s0038g02980	Mechanosensitive ion channel	Unknown	VVTU11402_at		5.41539e-05	6.81897e-06	9	CD Down-regulated and CDMJ intensified repression		7.69541	7.83189	7.54978	7.69833	8.17846	7.51633	8.01788	7.91761	7.4273	6.49389	6.34449	5.97378	6.99899	7.88326	6.96248	6.67723	7.05963	6.11544	8.47282	7.62307	7.08192	4.47471	5.0125	4.99433
VVTU11405_at	0	-0.278	NA	-1.182	VIT_00s0220g00020	Pentatricopeptide (PPR) repeat-containing protein	Diverse functions.Gene family with diverse functions.Pentatricopeptide domain family	VVTU11405_at VVTU16301_at	2.46703e-05		0.00012315	10	CDMJ Down-regulated specific		5.60193	5.77501	5.54295	5.07307	5.08557	5.23978	5.13792	5.49037	5.69108	4.611	3.40434	4.66153	5.40415	5.74786	5.4566	4.80124	4.84203	4.61099	6.04975	5.18825	5.67575	3.81623	4.05272	3.97733
VVTU11414_at	0	0.672	NA	1.386	VIT_10s0042g01250	NPR1-like protein 3	Response to stimulus.Stress response.Biotic stress response|Signalling.Hormone signalling.Salicylic acid signalling.Salicylic acid-mediated signalling pathway	VVTU11414_at VVTU22928_at	0.00183981		0.000267404	11	MJ and CDMJ Up-regulated		5.34999	5.05587	4.82656	5.21485	5.42112	5.37106	4.97718	5.68884	4.98547	6.34508	6.24205	5.81181	5.64202	5.46235	4.87685	6.25985	6.55654	5.95646	5.56815	5.53267	4.49211	6.91304	7.07189	6.54112
VVTU11416_at	0	1.563	NA	0.82	VIT_14s0108g00940	Glycogen synthase	Metabolism.Primary metabolism.Carbohydrate metabolism.Polysaccharide metabolism.Starch and sucrose metabolism	VVTU11416_at VVTU30912_at	1.03121e-05		0.00355006	11	MJ and CDMJ Up-regulated		5.08129	5.17704	5.05506	5.34618	5.28993	4.76095	5.13604	5.34354	4.64502	6.01232	6.22361	5.61565	5.47617	5.02708	4.80214	6.57599	6.72948	6.77168	5.40881	5.29837	4.71647	5.92776	5.88195	6.15661
VVTU11424_at	0	0.998	1.823	3.376	VIT_13s0106g00610	Tetracycline transporter	Transport overview	VVTU11424_at	0.00028884	0.00022315	2.03038e-07	6	Three treatments Up-regulated		3.62569	3.08861	3.09525	3.01276	3.10736	2.77736	3.36295	3.85967	3.36775	5.73346	5.07549	4.33767	5.01973	3.62497	3.54432	5.04705	4.54956	4.67321	3.15239	3.76418	3.26633	6.82754	6.2	6.37185
VVTU11437_at	0	-2.899	-3.293	-4.465	VIT_14s0068g01390	Unknown protein	Unknown	VVTU11437_at	0.00361545	0.00242951	0.00022456	15	Three treatments Down-regulated		4.39446	6.57429	5.98023	7.25343	7.6847	8.0201	5.68555	6.14976	6.10734	4.62697	4.8822	4.56359	4.11261	5.18781	5.5155	4.27912	4.03618	3.81189	5.74289	6.13703	5.39886	3.42346	3.18789	3.28235
VVTU11460_s_at	0	-2.584	NA	-2.896	VIT_11s0103g00190	Phospholipase A2 alpha	Metabolism.Primary metabolism.Lipid metabolism.Glycerolipid metabolism.Glycerophospholipid metabolism.Glycerophospholipid catabolism	VVTU11460_s_at	0.00320602		0.00517498	5	MJ and CDMJ Down-regulated		6.97421	6.60897	6.53823	8.33037	7.35299	6.95465	8.11163	7.17035	6.83149	5.31274	5.65776	5.85644	7.30816	6.94199	6.70492	4.98707	4.93808	5.79319	7.26656	7.394	6.96758	5.36902	4.64323	5.44482
VVTU11472_at	0	-1.391	-0.636	-1.996	VIT_17s0000g09330	Pentatricopeptide (PPR) repeat-containing protein	Diverse functions.Gene family with diverse functions.Pentatricopeptide domain family	VVTU11472_at	8.82491e-05	0.000256593	7.19638e-06	5	MJ and CDMJ Down-regulated		6.5591	6.86353	6.30359	5.98921	6.12375	6.11782	6.35278	6.42776	6.86738	5.37797	5.58375	5.28145	6.12927	6.60844	7.02693	4.6857	4.81718	4.59298	7.05179	6.47292	6.99504	4.13952	4.59021	4.30695
VVTU11476_at	0	NA	NA	-1.124	VIT_14s0060g00450	Protein-serine/threonine kinase haspin-related	Signalling.Signalling pathway.Protein kinase	VVTU11476_at			0.000377286	10	CDMJ Down-regulated specific		6.19336	6.8108	6.66151	5.47272	6.25562	6.85349	5.97417	5.86901	6.33239	4.8815	5.40683	5.51885	5.30448	5.74126	5.85003	5.47358	5.04006	5.34543	6.35908	5.92367	5.75266	4.65259	4.36542	4.56008
VVTU11481_at	0	NA	NA	-2.545	VIT_09s0018g01670	Aspartyl protease	Metabolism.Primary metabolism.Protein metabolism and modification.Proteolysis.Peptidase-mediated proteolysis	VVTU11481_at			0.00327831	10	CDMJ Down-regulated specific		6.02412	6.88587	6.04847	7.89776	7.77859	7.00168	6.57145	6.48467	5.6747	7.99898	7.80671	7.57316	5.05488	6.16798	5.21587	6.92024	6.97241	6.90552	6.98937	6.36796	5.586	5.3329	5.18617	4.50807
VVTU11486_at	0	0.454	1.134	1.292	VIT_00s0211g00040	Nodulation receptor kinase	Signalling.Signalling pathway.Protein kinase	VVTU11486_at	3.44825e-05	5.90929e-05	1.67776e-05	6	Three treatments Up-regulated		5.70864	5.15444	5.02074	5.45465	5.25085	5.21768	5.57727	5.81189	5.45451	6.8624	6.97808	6.44479	5.85804	5.74453	5.64048	6.13909	6.33096	6.17519	5.68861	5.77959	5.25104	6.99493	6.87941	6.75929
VVTU11497_at	0	-2.036	NA	-2.607	VIT_08s0040g02520	Inositol-1,4,5-trisphosphate 5-phosphatase CVP2, type I	Metabolism.Primary metabolism.Carbohydrate metabolism.Monosaccharide metabolism.Inositol phosphate metabolism|Signalling.Signalling pathway.Phosphatidylinositol signalling	VVTU11497_at	0.000232559		0.0016281	5	MJ and CDMJ Down-regulated		5.09184	4.7036	4.99017	6.29411	5.19966	6.48771	4.5809	5.47785	5.52521	3.98639	4.91912	5.32709	4.2778	3.51649	4.6336	3.11157	2.98655	3.41642	3.5356	5.27283	5.40188	3.5011	3.01514	3.0675
VVTU11500_at	0	NA	NA	-1.032	VIT_14s0068g01150	Sialyltransferase	Metabolism.Primary metabolism.Carbohydrate metabolism.Oligosaccharide metabolism.N-Glycan metabolism.N-Glycan biosynthesis|Metabolism.Primary metabolism.Lipid metabolism.Sphingolipid metabolism.Glycosphingolipid metabolism.Glycosphingolipid biosynthesis	VVTU11500_at			0.00151691	10	CDMJ Down-regulated specific		5.31598	5.40503	5.3849	5.44497	5.9389	5.3678	5.48958	5.56904	5.24605	5.06378	4.78347	4.55367	4.69178	5.32909	5.26635	5.08514	5.26346	4.95576	5.56225	5.42546	4.89609	4.52226	4.80395	4.10853
VVTU11515_at	0	1.229	NA	1.257	VIT_19s0014g05220	Unknown protein	Unknown	VVTU11515_at	9.73744e-05		1.07083e-05	11	MJ and CDMJ Up-regulated		4.18529	4.0125	3.79422	3.81998	3.58968	3.79295	3.80409	3.71257	3.93796	3.93796	4.27667	4.63872	4.25053	3.97071	3.75616	4.86335	5.10867	4.90177	4.00448	3.98887	4.07703	5.00892	4.92373	5.12052
VVTU11570_at	0	NA	2.811	NA	VIT_12s0059g02530	fringe-related protein	Unknown	VVTU11570_at		0.000316043		3	CD Up-regulated specific		5.04126	3.77523	3.56872	3.24306	2.95429	3.59121	3.64387	4.53207	4.86554	6.08598	6.27574	6.51577	5.88757	4.1798	5.40422	3.37499	3.11105	3.29976	4.14572	4.99638	4.58247	4.68826	5.02357	4.79063
VVTU11578_at	0	-1.071	NA	-1.803	VIT_17s0000g05570	Receptor protein kinase	Signalling.Signalling pathway.Protein kinase	VVTU10100_at VVTU11578_at	0.00320565		0.00230143	5	MJ and CDMJ Down-regulated		3.73086	4.72056	3.83701	4.58045	4.75708	5.22154	4.87201	3.90366	3.28636	3.52549	3.39715	3.59904	3.41488	3.97335	3.12096	3.45136	2.80121	3.31574	4.50814	4.13494	3.4397	2.80121	2.85357	3.28835
VVTU1158_at	0	0.202	0.949	1.358	VIT_17s0000g00900	Glutamate 1-semialdehyde aminotransferase	Metabolism.Primary metabolism.Cofactor metabolism.Tetrapyrrole metabolism	VVTU1158_at	0.000782394	0.00240118	0.000274102	2	CD and CDMJ Up-regulated		7.85835	7.73007	7.97837	7.36544	7.76226	7.42221	7.93759	7.5643	7.83453	8.48988	8.25122	8.42539	8.13754	8.20354	8.00399	7.94063	7.95044	8.04331	8.032	7.53959	8.01815	8.98623	8.76081	8.90008
VVTU11587_at	0	-1.787	NA	NA	VIT_07s0005g01950	Myb domain protein 78	Regulation overview.Regulation of gene expression.Regulation of transcription.Transcription factor.MYB family transcription factor	VVTU11587_at	7.67963e-05			4	MJ Down-regulated specific		5.51157	4.55675	4.82843	4.37088	4.02905	3.87095	5.12541	5.62535	5.52433	4.84048	5.91851	5.89692	6.39119	6.13137	5.58742	3.44657	3.27233	3.40323	4.78735	6.08149	6.07203	4.19388	4.02044	4.36414
VVTU11592_at	0	-1.435	NA	-1.496	VVTU11592_at	Unknown	Unknown	VVTU11592_at	0.000134368		0.00327007	5	MJ and CDMJ Down-regulated		7.18139	6.72103	6.85548	6.96824	6.35299	6.54375	6.92797	7.16098	7.0943	6.77141	6.92552	6.75396	7.32006	7.09108	7.03873	5.5347	4.95434	5.76148	7.2011	7.23781	6.6226	5.45094	4.21635	6.01226
VVTU1160_at	0	1.049	NA	NA	VIT_08s0105g00490	Glutaredoxin-related protein;	Response to stimulus.Stress response.Abiotic stress response.Oxidative stress response	VVTU1160_at	0.000556603			12	MJ Up-regulated specific		6.56201	6.71803	6.89821	6.96392	6.48581	6.81488	6.48264	6.47713	6.66404	6.59067	6.59017	6.80334	6.60874	5.95246	6.48048	7.41412	7.45668	7.40363	6.5665	6.59847	6.91218	6.40301	6.64275	7.11009
VVTU11608_at	0	-1.131	-3.407	-5.339	VIT_14s0066g01850	Peroxidase	Response to stimulus.Stress response.Abiotic stress response.Oxidative stress response	VVTU11608_at	6.80393e-05	2.38895e-06	1.01214e-08	9	CD Down-regulated and CDMJ intensified repression		10.346	10.8084	10.9816	10.7974	10.9584	10.7305	10.9274	10.2758	10.8549	7.0023	6.97954	8.20662	9.54573	10.6514	10.4791	9.20395	9.09937	9.3313	10.395	10.189	10.747	5.1578	4.65918	5.84824
VVTU11612_at	0	1.22	NA	NA	VVTU11612_at	Disease resistance family protein	Diverse functions.Gene family with diverse functions.NBS-LRR superfamily|Response to stimulus.Stress response.Biotic stress response	VVTU11612_at	0.00050282			12	MJ Up-regulated specific		2.49803	2.81389	3.16084	3.79807	3.01881	3.16115	3.1702	3.05336	2.99375	2.88081	2.88933	2.67974	2.83235	2.86613	2.89836	4.43194	4.2664	5.06236	3.0067	2.65351	2.76872	3.37895	3.04348	4.80823
VVTU11628_at	0	1.147	NA	0.842	VIT_09s0070g00210	Metal transporter Nramp1	Transport overview.Ion transport.Cation transport.Heavy metal ion transport	VVTU11628_at	1.88244e-05		8.98002e-05	11	MJ and CDMJ Up-regulated		6.34815	6.27136	6.39807	6.72568	6.71706	6.17609	6.40342	6.73308	6.2022	7.24549	7.62467	7.01429	6.16393	6.50168	6.25058	7.59846	7.77898	7.58197	6.39287	6.50571	6.23359	7.33895	7.53903	7.38067
VVTU11643_at	0	-0.841	NA	-1.315	VIT_06s0061g00350	ABC transporter G member 7	Transport overview.Macromolecule transport.Multidrug transport.Multidrug ABC transport	VVTU11643_at	0.000259927		0.00136937	5	MJ and CDMJ Down-regulated		8.33047	8.80072	8.32169	8.62456	9.16801	8.64304	8.85648	8.60925	8.31833	8.71542	8.66996	8.08919	8.02323	8.44218	7.90307	7.5295	7.82881	7.46907	8.74399	8.45041	8.04609	7.66813	7.68146	6.92748
VVTU1170_at	0	NA	NA	-1.258	VIT_06s0004g05640	Pentatricopeptide (PPR) repeat-containing protein	Diverse functions.Gene family with diverse functions.Pentatricopeptide domain family	VVTU1170_at			7.30346e-07	10	CDMJ Down-regulated specific		4.90317	5.23688	5.19265	5.0525	5.1286	5.1301	5.28149	4.90554	5.13323	4.71569	4.74234	5.28362	4.788	4.77304	5.37679	4.85084	4.73817	5.16908	5.43005	5.31012	5.32537	4.12112	3.91844	4.23143
VVTU11732_at	0	1.586	NA	2.237	VIT_02s0025g03300	Potassium channel tetramerisation domain-containing protein	Transport overview.Ion transport.Cation transport.Potassium transport	VVTU11732_at	0.00134174		0.00562668	11	MJ and CDMJ Up-regulated		6.71059	6.77701	6.67586	6.16667	5.26657	5.02294	6.42334	6.83163	6.55615	4.98318	5.68389	5.69723	7.14121	6.61206	7.10086	7.33602	7.11889	7.44941	6.1137	6.30336	6.68604	6.68696	7.66	7.75894
VVTU11747_at	0	NA	2.098	2.198	VIT_08s0056g00140	Unknown protein	Unknown	VVTU11747_at		0.000201177	0.000524279	2	CD and CDMJ Up-regulated		5.15895	4.31118	3.94408	5.01955	4.87236	3.84997	4.98154	4.87749	4.25796	6.68769	7.33088	6.71875	6.26121	5.70125	4.66124	6.07434	5.96217	5.89701	4.92973	5.35175	4.33043	6.63575	7.03673	7.86029
VVTU11765_at	0	NA	2.977	4.552	VIT_16s0100g00880	Stilbene synthase [Vitis pseudoreticulata]	Metabolism.Cellular metabolism.Phytoalexin metabolism.Phytoalexin biosynthesis|Metabolism.Secondary metabolism.Phenylpropanoid metabolism.Stilbenoid metabolism.Stilbenoid biosynthesis	VVTU11765_at		0.00253696	1.72474e-05	2	CD and CDMJ Up-regulated		6.96636	6.20135	5.58898	5.59949	4.63556	4.46869	5.68555	6.20488	5.85795	7.88762	6.93727	7.80079	7.69535	6.23832	6.6559	6.58702	7.09639	6.57123	6.0627	6.19199	6.58871	9.4141	9.48271	9.55035
VVTU11772_s_at	0	NA	-1.817	-1.564	VIT_06s0004g04890	Rhomboid ATRBL1	Unknown	VVTU11772_s_at		3.97372e-06	0.00012124	14	CD and CDMJ Down-regulated		7.50544	8.02755	7.90657	8.07822	8.40357	8.22231	7.76012	7.59704	7.7674	6.3729	6.33751	6.22704	6.76565	7.75687	7.55988	7.94444	8.30864	7.97583	7.94158	7.38149	7.54225	6.90153	6.37423	6.16288
VVTU11778_at	0	-0.949	NA	-1.3	VIT_04s0023g01520	Unknown protein	Unknown	VVTU11778_at	0.00026829		0.000160212	5	MJ and CDMJ Down-regulated		8.5636	8.73634	8.41612	9.05051	9.35097	9.05343	8.50773	8.93477	8.55883	8.96766	9.09542	8.90889	8.61023	8.55954	8.28446	8.1393	8.19681	8.01066	8.57813	8.71852	8.35871	8.05673	7.65062	7.78817
VVTU11779_at	0	-2.874	-2.03	-4.721	VIT_13s0019g02020	Thaumatin	Response to stimulus.Stress response	VVTU11779_at	1.25485e-05	0.00456748	2.57169e-05	15	Three treatments Down-regulated		7.61623	8.55052	8.38754	8.9871	9.00216	9.59722	8.74339	7.88835	7.9741	6.77687	7.06498	7.70586	6.6326	7.96869	7.33142	5.26212	5.55748	5.52215	8.65468	8.12757	8.43359	3.9197	5.48068	4.6845
VVTU11796_at	0	-1.933	-2.804	-3.134	VIT_18s0122g00330	Unknown protein	Unknown	VVTU11796_at	0.00157427	0.00056822	2.24523e-05	15	Three treatments Down-regulated		4.05527	4.93681	4.67705	5.68996	6.09598	5.4786	5.39511	4.28737	4.5143	2.7529	3.33005	3.29839	3.57484	4.84618	3.85681	3.26145	3.46772	3.34526	5.07588	4.56786	4.52723	2.80879	2.73521	2.82111
VVTU1180_at	0	1.193	NA	NA	VIT_00s0916g00010	Zinc finger (C3HC4-type ring finger) protein (RMA1)	Regulation overview.Regulation of gene expression.Regulation of transcription.Transcription factor.Zinc finger C3HC4 family transcription factor	VVTU1180_at	1.10061e-05			12	MJ Up-regulated specific		9.25313	9.18824	9.41147	9.60616	9.25079	9.29628	9.24665	9.20077	9.36373	8.61412	8.85749	9.02087	9.08152	8.96703	9.21583	10.5618	10.1169	10.4664	9.11207	9.20864	9.47383	9.48888	9.51525	9.51288
VVTU11803_s_at	0	0.499	NA	1.114	VIT_03s0180g00250	Cinnamyl alcohol dehydrogenase	Metabolism.Secondary metabolism.Phenylpropanoid metabolism.Phenylpropanoid biosynthesis	VVTU11803_s_at VVTU16099_at VVTU37094_at	0.0006469		0.000730112	11	MJ and CDMJ Up-regulated		2.65143	2.443	2.3812	2.57529	2.23069	2.48956	2.7138	2.67188	2.69154	2.86373	3.65855	2.67916	2.43059	2.67177	2.57501	2.9176	2.97199	3.10379	2.66611	2.42389	2.59833	4.06959	3.19055	3.58974
VVTU11817_s_at	0	NA	1.14	NA	VIT_12s0028g03850	Thioredoxin M-type 2	Cellular process.Cellular homeostasis.Cell redox homeostasis	VVTU11817_s_at		0.00249515		3	CD Up-regulated specific		7.2311	6.84688	7.30074	7.03804	6.64884	6.99292	7.36276	6.73897	7.19236	7.67823	7.98816	8.34754	8.22653	7.23767	7.41613	7.68015	7.25561	7.74633	6.76257	6.88179	7.62829	7.81954	7.93472	8.88906
VVTU1182_s_at	0	-2.534	-2.026	-1.289	VIT_18s0001g14270	Gibberellin-regulated protein 1 (GASA1)	Diverse functions.Gene family with diverse functions.GASA family	VVTU1182_s_at VVTU35173_at	2.58522e-05	0.00116152	0.00401603	15	Three treatments Down-regulated		4.7558	4.53086	3.80851	3.56086	3.27887	3.70986	6.55597	5.24423	7.10837	4.13856	3.19665	2.94855	7.32234	6.62915	6.36973	3.20195	3.37661	3.59447	5.10516	6.50733	7.10239	4.86681	3.51991	3.91567
VVTU1182_x_at	0	-2.009	NA	-0.897	VIT_18s0001g14260	No hit	Unknown	VVTU1182_x_at	6.56278e-05		0.000525459	4	MJ Down-regulated specific		5.35241	4.97964	4.01103	3.73976	3.85279	3.42316	6.26903	6.12949	7.03099	4.18374	3.78299	3.55518	7.1486	7.219	6.32045	3.68446	3.80322	3.84484	6.05523	7.14976	6.89951	5.39422	4.58132	4.10988
VVTU11825_at	0	-0.817	-4.047	-5.676	VIT_01s0011g03450	Alpha-glucosidase	Metabolism.Primary metabolism.Carbohydrate metabolism.Oligosaccharide metabolism.Raffinose metabolism	VVTU11825_at	0.00331902	4.76765e-06	5.28431e-07	14	CD and CDMJ Down-regulated		10.4455	11.174	11.0168	11.503	11.8026	11.4127	11.2818	10.9549	10.723	8.075	6.96095	7.86629	8.98181	10.6911	9.99038	9.82308	9.94294	9.52802	11.4	10.745	10.467	6.71393	5.43859	5.51445
VVTU11834_at	0	NA	NA	2.323	VIT_09s0002g06420	Lactoylglutathione lyase	Metabolism.Primary metabolism.Organic acid metabolism.Pyruvate fermentation|Response to stimulus.Stress response.Abiotic stress response.Oxidative stress response	VVTU11834_at VVTU27059_s_at			1.36507e-05	1	CDMJ Up-regulated specific		2.9721	3.31631	2.75895	2.81486	3.01985	2.98753	2.93436	3.00158	2.96165	3.46999	3.42057	2.7297	2.83978	2.94329	3.15917	3.35747	3.53473	3.11972	2.86776	2.73353	2.80957	5.2983	5.49411	4.36312
VVTU11839_s_at	0	-1.082	NA	-1.771	VIT_02s0025g03540	Tubulin beta-6 chain	Cellular process.Cellular component organization and biogenesis.Cytoskeleton organization and biogenesis.Microtubule organization and biogenesis	VVTU11839_s_at	0.00046236		0.000788285	5	MJ and CDMJ Down-regulated		4.09005	4.55484	4.88594	4.55337	5.01452	5.21168	4.35193	4.20789	4.97315	3.45309	3.41803	3.78819	3.77177	4.40733	4.32175	3.66494	3.59343	3.24438	4.4596	4.22216	4.78654	3.50506	3.21957	2.67875
VVTU11848_at	0	-1.229	-1.028	-1.807	VIT_14s0060g02140	Rubber elongation factor (REF)	Unknown	VVTU11848_at VVTU18489_s_at	5.3045e-07	1.51351e-08	2.54534e-11	15	Three treatments Down-regulated		12.7556	12.5821	12.7581	12.6574	12.6888	12.6246	12.7268	12.6425	12.6589	11.5448	11.5563	11.7191	12.9257	12.5917	12.6248	11.6233	11.3001	11.4056	12.7079	12.6116	12.6295	10.7589	10.7898	10.853
VVTU11850_s_at	0	-0.63	NA	-1.348	VIT_14s0068g00800	Syntaxin 7	Cellular process.Cellular transport.Protein trafficking.Vesicle-mediated trafficking.SNARE_interactions_in_vesicular_transport	VVTU11850_s_at	0.000222819		3.07713e-06	5	MJ and CDMJ Down-regulated		7.86908	7.92166	7.98898	8.2731	8.18031	8.12575	8.0302	7.80173	8.03572	7.1731	7.243	7.82219	8.0183	7.911	7.76464	7.5662	7.41951	7.61826	7.8861	7.77336	7.93177	6.61304	6.73886	6.99578
VVTU11853_s_at	0	0.892	1.443	1.253	VIT_05s0077g02140	fatty acid multifunctional protein (MFP2)	Metabolism.Primary metabolism.Lipid metabolism.Fatty acid metabolism.Fatty acid catabolism.Fatty acid beta-oxidation	VVTU11853_s_at	0.00302477	4.13613e-06	5.43366e-05	6	Three treatments Up-regulated		7.68691	8.01446	7.8894	7.54763	8.00169	7.72793	7.82687	7.72088	7.73463	9.168	9.25378	8.876	7.52199	7.919	7.99755	8.5052	8.80032	8.49483	8.0661	7.89389	7.59058	9.15071	9.10886	8.73732
VVTU11871_s_at	0	1.161	NA	NA	VIT_08s0007g07690	Polygalacturonase inhibiting protein PGIP1	Cellular process.Cellular component organization and biogenesis.Cell wall organization and biogenesis.Cell wall metabolism.Cell wall modification.Pectin modification.Pectin modification inhibition	VVTU11871_s_at	0.00172968			12	MJ Up-regulated specific		12.7209	12.4946	12.4987	11.8008	11.4784	10.7427	11.9949	11.7986	12.6123	12.7876	12.5112	12.8695	13.0595	12.4141	12.7589	12.5688	12.5742	12.879	11.7145	11.8748	12.7998	12.6215	12.5147	12.6846
VVTU11872_at	0	NA	NA	-1.887	VIT_00s0271g00080	Pentatricopeptide (PPR) repeat membrane-associated salt-inducible protein	Diverse functions.Gene family with diverse functions.Pentatricopeptide domain family	VVTU11872_at			0.000711847	10	CDMJ Down-regulated specific		7.2598	7.60882	8.20769	7.68121	7.13491	7.88971	7.64394	6.97269	8.19025	6.12636	6.08424	7.30581	7.69168	7.04768	8.02012	6.27785	5.46768	6.71225	6.94789	6.92022	8.21555	5.03843	5.10305	5.91193
VVTU11889_at	0	NA	NA	1.17	VIT_04s0023g03620	Proteasome 26S regulatory subunit S5A (RPN10)	Metabolism.Primary metabolism.Protein metabolism and modification.Proteolysis.Ubiquitin-mediated proteolysis	VVTU11889_at VVTU22271_s_at			0.000547877	1	CDMJ Up-regulated specific		7.37909	7.47055	7.68411	7.58831	7.51492	7.55706	7.49622	7.09666	7.33319	8.26317	8.17519	7.42868	7.17398	7.25029	7.37581	8.12578	8.12215	7.5872	7.37505	6.7465	7.07841	8.60486	8.35478	7.87699
VVTU11900_at	0	-1.711	NA	NA	VIT_19s0015g01300	Amino acid permease 7	Transport overview.Macromolecule transport.Amino acid transport	VVTU11900_at VVTU16963_at VVTU21885_at	0.00027286			4	MJ Down-regulated specific		5.53074	4.85475	4.73703	4.62294	4.65096	4.5644	5.43851	6.37619	5.83494	6.17637	6.19856	4.93257	6.44937	5.73888	5.73678	3.80435	4.26425	3.43979	5.60967	6.76309	5.30476	4.95764	4.73133	4.19915
VVTU11907_s_at	0	0.007	-0.655	-1.703	VIT_05s0094g01520	Late embryogenesis abundant protein	Response to stimulus.Stress response.Abiotic stress response.Desiccation stress response	VVTU11907_s_at	2.10684e-06	0.000524152	1.78869e-05	9	CD Down-regulated and CDMJ intensified repression		8.18928	8.21645	8.34777	8.86532	9.02754	9.10187	7.98832	7.97057	8.27343	8.08488	7.91927	8.50314	7.73662	7.6965	7.9517	8.58609	8.37179	8.68845	8.15683	7.95137	8.29343	7.19019	6.8765	7.46582
VVTU11927_at	0	2.406	2.774	4.837	VIT_05s0062g00980	Aldo/keto reductase AKR	Metabolism.Primary metabolism.Carbohydrate metabolism.Carbohydrate oxidation reduction	VVTU11927_at VVTU24838_x_at	0.000604179	0.00158759	2.57829e-05	6	Three treatments Up-regulated		7.22027	6.08013	5.68338	5.3542	4.94647	4.28551	6.66119	7.19437	6.07116	8.25436	8.12355	7.47414	7.86262	7.13742	6.79589	8.18919	8.47711	7.94921	6.32311	7.18329	6.32078	9.733	10.3455	9.8627
VVTU1193_at	0	-0.544	NA	-1.327	VIT_11s0016g01510	Phenylalanine ammonia-lyase	Metabolism.Secondary metabolism.Phenylpropanoid metabolism.Phenylpropanoid biosynthesis	VVTU1193_at	9.39846e-05		0.000393147	5	MJ and CDMJ Down-regulated		6.57245	6.73736	6.77774	6.71201	7.01476	7.05171	6.56713	6.58513	6.23703	6.62327	6.01693	6.33842	6.29884	6.64007	6.22264	6.09152	6.1525	5.97761	6.93672	6.59052	6.05696	5.89239	5.04609	5.35414
VVTU11933_s_at	0	NA	0.729	1.32	VIT_01s0011g01520	Peroxisomal 2,4-dienoyl-CoA reductase	Metabolism.Primary metabolism.Lipid metabolism.Fatty acid metabolism.Fatty acid catabolism.Fatty acid beta-oxidation	VVTU11933_s_at		0.00174216	0.000189175	2	CD and CDMJ Up-regulated		6.54566	6.35532	6.60034	6.28992	6.14404	6.2167	6.27066	6.61547	6.63683	6.73034	7.06365	7.06636	6.77711	6.33773	6.78648	6.90055	6.67561	7.10748	6.15408	6.56405	6.59066	7.30343	7.29217	7.82289
VVTU11937_at	0	NA	NA	-1.103	VIT_01s0011g03910	Protein phosphatase 2C	Signalling.Signalling pathway.Protein phosphatase.PP2C	VVTU11937_at			0.000820988	10	CDMJ Down-regulated specific		3.70373	3.52096	3.71715	4.06197	3.71203	4.3781	3.63664	3.49865	3.85279	3.15224	3.28991	3.40093	3.64155	3.49059	3.60997	3.50046	3.48503	3.32032	3.58449	3.64569	3.59196	3.21171	2.70684	2.80622
VVTU11941_at	0	NA	1.222	1.773	VIT_18s0001g02700	Chlorophyll a oxygenase (CAO)	Metabolism.Primary metabolism.Cofactor metabolism.Tetrapyrrole metabolism.Chlorophyll metabolism.Chlorophyll biosynthesis|Metabolism.Primary metabolism.Generation of metabolite precursors and energy.Photosynthesis.Reaction center pigment biosynthesis	VVTU11941_at		0.000180633	0.000580556	2	CD and CDMJ Up-regulated		3.68348	3.5547	3.25969	3.93487	3.23356	3.85661	3.61948	3.35031	3.44574	4.93948	4.51659	5.15124	4.93093	2.95365	3.62047	4.90673	4.2888	5.36088	3.06416	3.54882	3.60263	5.14631	4.7118	6.20289
VVTU11955_s_at	0	NA	NA	2.539	VVTU11955_s_at	Unknown protein	Unknown	VVTU11955_s_at			0.0003071	1	CDMJ Up-regulated specific		3.79833	2.72334	2.54622	2.94837	2.66994	2.91549	3.16117	3.49397	3.26674	4.32679	4.86291	3.87274	5.26694	3.47279	3.82142	3.42848	3.12201	3.40028	3.14146	3.36762	3.38616	6.55149	5.51805	4.90918
VVTU11969_at	0	NA	NA	-1.056	VIT_13s0019g00260	Photosystem II reaction center PsbP	Metabolism.Primary metabolism.Generation of metabolite precursors and energy.Photosynthesis.Photosystem II	VVTU11969_at			0.00466293	10	CDMJ Down-regulated specific		4.00742	4.21946	4.46537	4.45789	4.61363	4.56555	4.35338	4.39696	4.38922	4.2944	3.8206	4.18666	4.0923	4.00818	4.04684	4.13759	3.80705	4.08554	4.35523	4.16753	4.4347	3.26364	3.43493	4.0372
VVTU11973_s_at	0	-1.659	NA	-1.706	VVTU11973_s_at	Glucan endo-1,3-beta-glucosidase 7 precursor	Metabolism.Primary metabolism.Carbohydrate metabolism.Polysaccharide metabolism.Beta-1,3 glucan metabolism.Beta-1,3 glucan catabolism	VVTU11973_s_at	8.46469e-06		0.000292474	5	MJ and CDMJ Down-regulated		3.81538	4.1154	3.89502	4.9918	5.44654	5.35533	4.83694	3.45669	3.7969	3.58842	3.0166	3.29651	3.56422	3.9057	3.67162	3.49179	3.44886	3.19074	4.27859	3.6148	3.71362	3.39424	3.85266	3.21077
VVTU1198_at	0	NA	-0.622	-1.109	VIT_15s0021g02230	T-complex protein 1 alpha subunit	Metabolism.Primary metabolism.Protein metabolism and modification.Protein folding.Chaperone-mediated protein folding.Chaperonin-mediated protein folding	VVTU1198_at		0.000382025	1.81236e-05	9	CD Down-regulated and CDMJ intensified repression		9.84132	10.133	10.0118	9.84758	10.0921	10.117	10.0102	10.0093	10.0937	9.646	9.30532	9.3651	9.53627	10.0507	9.9076	9.30976	9.64161	9.23133	10.3263	10.1836	9.851	9.0828	9.09568	8.9255
VVTU11982_at	0	-1.186	-1.274	-1.847	VIT_08s0007g07410	H/ACA ribonucleoprotein complex subunit 1 protein 1	Metabolism.Primary metabolism.Nucleobase, nucleoside, nucleotide, nucleic acid metabolism.Nucleic acid metabolism	VVTU11982_at	8.92989e-05	0.000382133	3.86974e-05	15	Three treatments Down-regulated		10.5159	10.652	10.9248	10.2803	10.3005	10.3978	10.8657	10.7161	11.0029	8.73986	9.05963	9.85035	10.7141	10.8192	11.0118	9.25972	8.94544	9.66719	10.7304	10.6444	10.9104	8.30411	8.07187	9.25299
VVTU11984_at	0	NA	NA	-2.236	VIT_07s0005g03900	Rho GDP-dissociation inhibitor 1	Signalling.Signalling pathway.G-protein signalling pathway	VVTU11984_at			4.07919e-06	10	CDMJ Down-regulated specific		7.2867	7.9772	7.78266	7.94608	7.74551	7.98736	7.80477	7.97239	8.14426	6.76263	6.73345	7.57684	7.27634	7.33521	8.03707	7.21874	6.37648	7.05557	7.83329	7.78779	7.96099	5.65755	5.62479	6.22329
VVTU11987_s_at	0	-2.364	NA	-3.514	VIT_08s0007g00440	Alpha-expansin 6 precursor	Cellular process.Cell growth and death.Cell growth|Cellular process.Cellular component organization and biogenesis.Cell wall organization and biogenesis.Cell wall metabolism.Cell wall modification	VVTU11987_s_at VVTU35335_at	0.00160609		0.0018208	5	MJ and CDMJ Down-regulated		4.60329	6.24495	5.69538	6.2781	6.71673	6.43817	6.45242	5.61952	5.96195	4.02117	4.47335	5.67289	4.1465	5.95801	5.55451	3.51359	4.03811	3.90551	6.20698	5.31972	6.20236	3.57584	3.18789	3.31338
VVTU11988_at	0	-2.34	-1.259	-2.278	VIT_01s0026g02620	Expansin [Vitis labrusca x Vitis vinifera] EXPA15	Cellular process.Cell growth and death.Cell growth|Cellular process.Cellular component organization and biogenesis.Cell wall organization and biogenesis.Cell wall metabolism.Cell wall modification	VVTU11988_at VVTU17433_s_at	3.06019e-05	0.00163394	2.1835e-05	15	Three treatments Down-regulated		6.57416	7.31461	7.51633	6.16337	6.72722	7.10133	6.63019	6.43975	6.98453	5.33011	4.13294	5.40092	6.03091	7.17831	6.90123	3.71215	3.73937	4.22539	6.97029	5.96207	6.98077	3.96448	3.86462	3.83701
VVTU1199_at	0	-2.455	-3.963	-6.045	VIT_10s0071g00870	High mobility group B 6	Regulation overview.Regulation of gene expression.Regulation of transcription.Transcription factor.HMG family transcription factor	VVTU1199_at	3.11137e-05	4.30825e-06	3.00082e-09	15	Three treatments Down-regulated		9.54851	10.2179	10.2117	9.57239	9.81156	10.5321	9.44343	9.74452	10.3757	5.81412	5.09223	6.70749	8.51933	9.36747	9.99456	6.77388	6.84737	6.83296	9.86742	9.93846	10.1827	3.60711	3.91759	4.26552
VVTU11995_s_at	0	NA	-0.869	-1.564	VIT_03s0038g03650	Small nuclear ribonucleoprotein D3	Metabolism.Primary metabolism.Nucleobase, nucleoside, nucleotide, nucleic acid metabolism.Nucleic acid metabolism.RNA metabolism	VVTU11995_s_at		0.00119677	3.17404e-05	9	CD Down-regulated and CDMJ intensified repression		10.5641	10.7219	10.6885	10.2054	10.3576	10.6189	10.6021	10.6192	10.6905	9.49159	8.99842	10.0234	10.1451	10.6085	10.7331	9.96613	10.1029	10.2391	10.8024	10.7005	10.7503	9.05173	8.36881	9.34841
VVTU11997_s_at	0	1.127	1.301	NA	VIT_01s0011g04140	Octicosapeptide/Phox/Bem1p (PB1) domain-containing protein	Unknown	VVTU11997_s_at VVTU16272_s_at	0.00138813	4.08281e-05		7	More highly Up-regulated in MJ and CD single treatments		10.1301	9.87331	9.65406	9.74296	9.85756	9.49839	9.52558	9.86861	9.73062	10.7826	10.8936	10.7926	10.2653	9.5775	9.72348	10.8123	10.8235	10.752	9.34836	9.82194	9.54437	10.0293	10.5796	10.2139
VVTU12000_s_at	0	3.05	3.593	3.413	VIT_07s0031g00350	Caffeoyl-CoA O-methyltransferase 1	Metabolism.Secondary metabolism.Phenylpropanoid metabolism.Phenylpropanoid biosynthesis	VVTU12000_s_at VVTU18768_s_at VVTU2903_s_at	0.000145187	0.000285803	0.000873493	6	Three treatments Up-regulated		11.0801	9.78142	9.61207	9.80876	9.1337	8.18888	10.5754	10.3425	9.99644	12.8131	12.8111	12.7279	10.4859	11.0272	10.5333	12.5464	12.596	12.7109	10.0376	10.2163	9.98108	12.6556	12.2194	12.258
VVTU12008_s_at	0	-2.401	1.095	-2.093	VIT_15s0048g00790	TCH2 (touch 2)	Response to stimulus.Stress response.Biotic stress response	VVTU12008_s_at VVTU15416_s_at	1.53894e-05	0.000178817	0.000569562	5	MJ and CDMJ Down-regulated		6.65616	6.20048	6.2992	7.0281	6.12324	6.54568	6.6409	6.60128	7.08322	7.7575	8.21949	8.17416	6.77988	6.18555	6.73894	4.63023	4.02654	4.38537	6.21934	6.84965	7.32136	4.5003	4.78921	5.36376
VVTU12009_s_at	0	-0.917	NA	-1.344	VIT_12s0028g03380	ADP,ATP carrier protein	Transport overview.Mitochondrial membrane transport.Mitochondrial membrane ATP/ADP transport	VVTU12009_s_at VVTU37293_s_at VVTU40807_s_at	0.00254879		0.000146269	5	MJ and CDMJ Down-regulated		9.65703	9.99168	9.86479	10.1098	9.87133	10.2997	10.0604	9.89132	10.0549	9.52683	9.20358	10.003	10.1437	9.64014	9.79494	9.42686	8.94655	9.2223	9.71659	10.0224	10.0494	8.71463	8.66345	9.1453
VVTU12018_s_at	0	-0.798	-0.847	-1.604	VIT_18s0001g05480	Unknown protein	Unknown	VVTU12018_s_at	0.000376437	0.00165515	0.000130023	15	Three treatments Down-regulated		8.75365	9.0549	8.91503	9.18797	9.25174	9.57645	9.05174	8.92835	8.87518	8.40075	8.51651	8.68812	8.5411	8.86637	8.42392	8.42571	8.25471	8.04898	9.13739	8.86214	8.6015	7.68897	7.79905	7.59461
VVTU12019_s_at	0	1.8	NA	0.688	VIT_07s0031g02630	Aldehyde dehydrogenase	Metabolism.Primary metabolism.Lipid metabolism.Fatty acid metabolism|Metabolism.Primary metabolism.Organic acid metabolism.Carboxylic acid metabolism	VVTU12019_s_at	1.43132e-06		0.00126977	12	MJ Up-regulated specific		2.8885	3.19147	3.12356	3.13307	2.64734	3.14075	3.08918	3.10635	2.84786	3.25585	3.32803	3.37378	3.4847	3.17429	3.06625	4.76628	4.88532	5.1912	3.26185	3.21217	2.98842	3.89352	3.4757	3.87355
VVTU12025_s_at	0	-1.702	NA	-1.876	VIT_18s0001g06940	Purine permease 1 (PUP1)	Signalling.Hormone signalling.Cytokinin signalling.Cytokinin transport|Transport overview.Macromolecule transport.Nucleotide transport	VVTU12025_s_at VVTU16399_at VVTU40814_at VVTU40814_s_at	0.0022395		0.000377526	5	MJ and CDMJ Down-regulated		7.5923	7.13187	7.1231	7.54447	6.66731	7.1651	7.20429	7.33757	7.54638	6.47493	6.92391	7.76301	7.59668	6.53838	7.33895	5.52747	4.58624	5.78352	6.47358	7.44161	7.91167	5.03613	5.06632	5.62556
VVTU12026_at	0	NA	-0.905	-1.843	VIT_05s0077g01770	PUMILIO 24 (APUM24)	Regulation overview.Regulation of gene expression.Regulation of translation.Translation repression	VVTU12026_at		0.000546721	6.99621e-07	9	CD Down-regulated and CDMJ intensified repression		8.30603	8.77327	8.39461	8.08638	8.47039	8.5987	8.2596	8.71675	8.47202	7.6818	7.52605	7.2072	7.7745	8.68526	8.43524	7.08557	7.63982	7.18674	8.59137	8.56763	8.23044	6.57787	6.42552	6.53983
VVTU1203_at	0	-1.548	-1.125	-2.031	VIT_18s0001g14360	Tubulin beta-1 chain	Cellular process.Cellular component organization and biogenesis.Cytoskeleton organization and biogenesis.Microtubule organization and biogenesis	VVTU1203_at	1.83648e-05	0.000500845	8.98564e-07	15	Three treatments Down-regulated		10.9109	11.3085	11.1195	11.4505	11.8058	11.8279	11.0226	11.1337	11.1148	10.3652	10.4856	10.7908	10.8764	11.1635	10.762	9.93581	10.0054	9.96311	10.894	11.01	11.0124	9.46859	9.47552	9.62558
VVTU12031_at	0	1.378	NA	NA	VIT_09s0002g08420	Unknown	Unknown	VVTU12031_at	0.000937936			12	MJ Up-regulated specific		6.37796	5.84474	6.20779	5.64647	5.93221	5.92456	5.90121	6.02102	6.30993	5.11344	4.70501	5.90354	5.54511	6.95665	6.42718	7.41758	7.43592	7.28183	6.61054	5.67525	6.20407	7.5776	5.73844	7.24459
VVTU12032_s_at	0	NA	5.774	6.85	VIT_06s0004g08150	Trans-cinnamate 4-monooxygenase	Metabolism.Secondary metabolism.Phenylpropanoid metabolism.Phenylpropanoid biosynthesis	VVTU12032_s_at VVTU19140_s_at		0.000528912	0.000265871	2	CD and CDMJ Up-regulated		7.84246	4.79268	5.10429	5.07179	3.15075	3.14522	6.2691	6.31304	5.79187	9.59825	9.71268	10.0146	9.17434	7.41547	7.32274	5.96514	5.90834	6.33355	5.63083	6.33556	6.30596	10.6999	10.8133	10.9363
VVTU12033_at	0	1.587	2.053	2.086	VIT_15s0046g01090	Hydroxyproline-rich glycoprotein	Cellular process.Cellular component organization and biogenesis.Cell wall organization and biogenesis.Cell wall structural protein	VVTU12033_at VVTU14589_s_at	1.1048e-05	3.20339e-07	2.39888e-07	6	Three treatments Up-regulated		3.5457	3.49884	4.00217	4.79616	4.38391	4.52392	3.98544	4.05508	3.69036	6.73251	7.02515	6.78895	3.42173	3.04558	3.54848	5.53899	5.80532	6.09018	3.76586	3.94109	3.756	6.77327	6.61476	6.99069
VVTU12039_at	0	1.238	NA	0.488	VIT_16s0050g00080	Remorin	Unknown	VVTU12039_at	5.44496e-06		2.40603e-05	12	MJ Up-regulated specific		6.29267	6.37792	6.21975	6.38063	6.65654	6.38968	6.1632	6.57861	6.46875	6.96196	6.75629	6.83318	6.1063	6.36642	6.74676	7.87359	7.87845	7.71736	6.52809	6.5909	6.32624	7.17085	7.15253	7.12147
VVTU12049_at	0	-0.671	3.075	NA	VIT_03s0038g03130	Flavin containing monooxygenase 3	Metabolism.Cellular metabolism.Oxidation reduction.Flavin-containing monooxygenase	VVTU12049_at	0.0013851	2.82915e-07		3	CD Up-regulated specific		3.04198	2.9201	3.30386	3.66456	3.73513	3.61392	3.15805	3.04348	3.15638	6.54833	7.28983	6.49391	2.97328	3.10107	2.94615	2.91558	3.12061	2.71832	3.20942	3.57395	3.30542	3.62934	3.55963	2.99962
VVTU12052_at	0	2.034	1.312	1.493	VIT_01s0011g01140	Cationic amino acid transporter 5	Transport overview.Macromolecule transport.Amino acid transport	VVTU12052_at VVTU5882_at	1.54534e-05	0.000540931	6.60041e-06	7	More highly Up-regulated in MJ and CD single treatments		6.35951	6.001	5.92336	6.26152	5.98648	5.54982	6.22493	6.31297	5.98656	7.5998	6.9385	7.43731	5.82775	6.211	5.76162	7.52156	8.1076	7.78786	6.45024	6.43659	6.23402	7.76005	7.64381	7.70924
VVTU12055_s_at	0	1.62	NA	1.119	VIT_07s0005g04920	Photosystem I reaction center subunit IV B (PSAE B)	Metabolism.Primary metabolism.Generation of metabolite precursors and energy.Photosynthesis.Photosystem I	VVTU12055_s_at VVTU6684_s_at	2.35265e-05		0.000191229	11	MJ and CDMJ Up-regulated		4.72646	4.75526	5.2893	5.46467	5.77848	6.18088	4.64679	4.52922	4.97292	6.10391	5.82893	6.77928	5.43859	5.0072	5.22197	7.25526	7.8861	8.03822	5.01519	4.9229	5.31397	6.71108	6.79779	7.75185
VVTU12067_at	0	-1.14	-1.004	-1.618	VIT_17s0000g07870	Ribosomal protein L29	Metabolism.Primary metabolism.Protein metabolism and modification.Translation	VVTU12067_at	0.000347273	8.87633e-05	7.99691e-05	15	Three treatments Down-regulated		8.90216	8.83043	9.20526	8.92749	8.66688	8.86315	9.06626	8.63109	8.90796	7.61397	7.44113	8.05853	9.10595	8.64775	9.16769	7.90449	7.15344	7.96405	8.5789	8.54926	9.28132	6.52819	6.9523	7.59331
VVTU12071_at	0	-1.71	-2.566	-5.324	VIT_08s0007g08020	No hit	Unknown	VVTU12071_at	0.000539894	7.30627e-05	1.61667e-07	9	CD Down-regulated and CDMJ intensified repression		11.1785	11.8387	11.4953	11.7888	11.5388	11.8103	12.1221	11.4133	11.5628	8.98459	8.87589	10.1639	10.8872	11.6195	11.432	10.603	9.41797	9.41219	11.6364	11.2108	11.2962	6.88674	5.25199	6.65817
VVTU12072_s_at	0	-1.888	0.298	-2.015	VIT_05s0020g02480	Glutamine synthetase	Metabolism.Primary metabolism.Amino acid metabolism.Amino acid biosynthesis|Metabolism.Primary metabolism.Amino acid metabolism.Glutamine metabolism.Glutamine biosynthesis	VVTU12072_s_at	6.33468e-06	3.25011e-08	1.45116e-05	5	MJ and CDMJ Down-regulated		7.08777	7.40081	7.46715	8.74431	8.70361	9.00307	7.43372	7.53222	7.28808	9.26871	9.23474	9.1404	7.16601	7.05192	7.06948	7.0233	6.6675	6.42813	7.41314	7.58546	7.06042	7.04615	6.72286	6.73926
VVTU12075_at	0	-2.239	-2.861	-3.749	VIT_15s0021g00880	ferredoxin-related	Metabolism.Primary metabolism.Generation of metabolite precursors and energy.Electron transport|Metabolism.Primary metabolism.Generation of metabolite precursors and energy.Photosynthesis.Photosynthetic-chain phosphorylation	VVTU12075_at	3.14127e-06	2.37661e-06	8.90461e-07	15	Three treatments Down-regulated		6.2157	6.59391	6.59477	7.64774	7.87717	7.89042	6.82368	6.43152	6.35284	5.11344	4.73171	5.1912	5.67678	6.02392	5.58803	4.98693	4.46526	5.13176	6.56095	6.32748	6.39017	3.9097	3.62684	4.5064
VVTU12076_at	0	NA	NA	-1.133	VIT_18s0001g01760	PISTILLATA (PI) floral homeotic protein	Development.Reproductive development|Regulation overview.Regulation of gene expression.Regulation of transcription.Transcription factor.MADS-box family transcription factor	VVTU12076_at			7.8052e-05	10	CDMJ Down-regulated specific		4.50023	4.59547	4.40932	4.73034	5.64511	5.62483	4.6921	4.09137	3.76715	3.88538	4.22908	4.26006	4.89011	4.06441	3.83791	4.12482	3.61068	3.38253	3.98373	3.85307	3.96655	3.64756	3.53328	3.72018
VVTU12079_at	0	0.949	NA	2.95	VVTU12079_at	No hit	Unknown	VVTU12079_at	0.000720659		1.34944e-06	1	CDMJ Up-regulated specific		3.76516	3.56694	3.3	3.44819	3.18322	3.17385	3.30561	3.39548	3.65099	4.25922	4.07248	3.75643	4.03855	3.62363	3.57716	4.08707	4.93044	4.2414	3.26383	3.5474	3.45932	6.20796	6.55085	5.53523
VVTU12080_s_at	0	-1.761	-2.195	-2.595	VIT_01s0137g00240	Pectate lyase	Cellular process.Cellular component organization and biogenesis.Cell wall organization and biogenesis.Cell wall metabolism.Cell wall catabolism.Pectin catabolism	VVTU12080_s_at	0.000157776	0.00249567	0.00021183	15	Three treatments Down-regulated		4.64113	5.8755	5.96225	7.28629	7.63037	7.54231	5.71915	4.86888	5.48978	5.40834	4.57353	5.49206	5.41685	4.60828	4.33297	5.22817	4.80778	5.01848	4.65177	4.80212	5.33156	4.50453	3.98723	4.48943
VVTU12094_at	0	NA	-1.466	-2.424	VIT_07s0191g00030	RAB GTPase RABA4A	Cellular process.Cellular transport.Protein trafficking.Vesicle-mediated trafficking	VVTU12094_at		0.00502055	4.85247e-05	9	CD Down-regulated and CDMJ intensified repression		8.2656	8.87061	8.9237	8.97877	9.13897	9.40062	8.93488	8.6115	8.99856	7.45941	7.90986	8.23752	8.01088	8.37632	8.7064	8.42192	7.91231	8.31243	8.57818	8.78799	8.98718	6.95406	6.37839	7.20662
VVTU12096_at	0	1.214	NA	1.785	VVTU12096_at	Unknown	Unknown	VVTU12096_at	0.000139465		0.000666384	11	MJ and CDMJ Up-regulated		9.6852	9.21185	8.87422	8.13915	7.71999	7.62596	8.99264	9.01323	9.59402	8.83773	8.14493	9.21956	9.31596	9.76667	9.95777	9.44738	9.24722	9.70113	8.78057	8.95632	9.41359	9.44086	9.37766	9.39971
VVTU12099_s_at	0	NA	NA	-3.363	VVTU12099_s_at	No hit	Unknown	VVTU12099_s_at			0.000486046	10	CDMJ Down-regulated specific		4.62218	6.57945	6.46656	6.00798	7.27047	7.68373	4.72686	4.8305	4.97602	4.51226	4.42691	4.04208	3.83477	4.88328	4.39748	4.60696	5.76452	5.0797	5.94889	5.03719	5.57103	3.28279	2.80781	3.67085
VVTU12101_s_at	0	-0.744	NA	-1.433	VIT_10s0003g05320	Tubulin beta-7 chain	Cellular process.Cellular component organization and biogenesis.Cytoskeleton organization and biogenesis.Microtubule organization and biogenesis	VVTU12101_s_at	0.000638749		2.52263e-05	5	MJ and CDMJ Down-regulated		10.9716	11.2352	11.4415	11.1113	11.4219	11.5919	11.1279	10.9924	11.3305	10.1718	10.3157	10.8276	11.0868	11.1446	11.1785	10.5597	10.3743	10.7192	11.1062	10.8941	11.2414	9.7432	9.56396	10.1118
VVTU12103_s_at	0	-1.022	NA	-4.922	VIT_06s0061g00070	Ubiquitin-conjugating enzyme E2 C	Metabolism.Primary metabolism.Protein metabolism and modification.Proteolysis.Ubiquitin-mediated proteolysis	VVTU12103_s_at	0.000551757		8.75848e-07	10	CDMJ Down-regulated specific		7.47479	8.88943	8.3687	8.46005	8.36283	9.42454	8.6895	7.53222	8.17297	5.85392	5.58373	7.28009	6.52935	6.82397	7.36195	7.18182	5.89267	6.08879	8.35409	7.68797	7.76498	3.46482	3.32022	3.77172
VVTU12109_at	0	NA	-1.085	-0.967	VIT_19s0090g01490	Glycerophosphoryl diester phosphodiesterase	Metabolism.Primary metabolism.Lipid metabolism.Glycerolipid metabolism.Glycerophospholipid metabolism	VVTU12109_at		0.000140137	0.000622635	14	CD and CDMJ Down-regulated		9.93765	9.73219	9.41865	9.91068	9.68769	9.38792	9.77999	9.96322	9.77527	8.54558	8.9429	8.6715	9.96437	9.78443	9.45468	9.94691	10.0578	9.79647	9.30991	9.92781	9.46308	8.5926	8.56905	8.53487
VVTU12122_at	0	NA	NA	-3.934	VIT_14s0128g00440	Tangled	Unknown	VVTU12122_at			0.00018608	10	CDMJ Down-regulated specific		7.08404	8.70879	7.73355	8.09682	8.69974	8.99076	8.53844	7.46814	7.39324	7.02495	6.63671	6.86399	5.7793	7.03875	6.64799	7.62472	6.995	6.27285	8.48017	7.33572	6.71132	4.89651	4.47155	3.61695
VVTU12125_s_at	0	NA	NA	-2.536	VIT_11s0016g03640	Rac-like GTP-binding protein ARAC7 (GTPase protein ROP9)	Signalling.Signalling pathway.G-protein signalling pathway	VVTU12125_s_at			0.00198493	10	CDMJ Down-regulated specific		4.22139	5.48703	5.37637	4.53001	4.83678	6.39079	4.85976	4.44012	4.89832	3.35763	3.01141	3.65949	3.34611	3.59141	3.93543	3.83842	2.97548	2.96675	5.35552	4.74031	4.9632	2.50566	2.97465	2.64349
VVTU12128_s_at	0	-0.485	-1.567	-1.542	VIT_16s0050g01050	Unknown protein	Unknown	VVTU12128_s_at	0.000707422	1.75012e-05	0.000108837	14	CD and CDMJ Down-regulated		7.71859	8.12489	7.83103	8.37876	8.32999	8.48742	8.00865	7.92155	7.87814	6.87366	6.66189	7.09361	7.5423	7.92277	7.43254	7.79662	7.61328	7.55509	8.16398	7.85462	7.65437	6.96908	6.59209	7.00816
VVTU1213_s_at	0	0.881	1.05	NA	VIT_18s0001g00190	Cell division protease FtsH	Metabolism.Primary metabolism.Protein metabolism and modification.Proteolysis.Peptidase-mediated proteolysis.Metallopeptidase-mediated proteolysis	VVTU1213_s_at VVTU23154_s_at VVTU30314_s_at VVTU5814_at	0.000524345	0.000111386		7	More highly Up-regulated in MJ and CD single treatments		4.36589	4.53742	4.22748	4.35041	4.36953	4.6463	3.8879	4.25024	4.44889	5.54226	5.20683	5.22417	3.91621	4.46083	4.31142	4.92463	5.30476	5.33708	4.06223	4.26006	4.2127	5.28389	4.3162	5.09306
VVTU12134_x_at	0	-1.424	-3.191	-3.595	VIT_09s0002g05180	No hit	Unknown	VVTU12134_x_at VVTU12302_s_at VVTU22741_s_at VVTU22741_x_at	0.000190265	1.09869e-06	1.08778e-05	15	Three treatments Down-regulated		7.70915	7.20163	7.44439	9.00329	8.94112	8.48491	7.66432	7.45963	7.5181	5.59111	5.61286	5.93896	6.98208	7.51408	7.19067	7.12638	7.20367	7.15887	7.84377	7.34915	7.37179	5.73328	4.75865	5.36052
VVTU1214_at	0	NA	NA	1.201	VIT_06s0004g00960	Unknown	Unknown	VVTU1214_at			0.000115299	1	CDMJ Up-regulated specific		2.60239	2.60744	2.53015	2.83975	2.78526	2.65655	2.60579	2.61639	2.47507	2.84703	2.84223	2.65976	2.53946	2.78526	2.52061	3.10636	3.06018	2.84514	2.56267	2.72818	2.4688	3.39107	4.19972	4.31267
VVTU12140_s_at	0	NA	-0.522	-1.152	GSVIVT00028747001	No hit	Unknown	VVTU12140_s_at VVTU21382_s_at VVTU32407_s_at VVTU36945_s_at		0.000226086	1.64151e-05	9	CD Down-regulated and CDMJ intensified repression		10.8283	11.1629	10.8122	10.4147	10.7419	10.5667	10.9581	10.8458	11.0875	10.1488	10.0877	10.0101	10.6843	11.3295	11.1807	10.8017	11.0845	10.8348	11.1277	10.8378	10.9481	9.56272	9.30357	9.51156
VVTU12145_s_at	0	NA	NA	-1.324	VIT_08s0007g00090	Unknown protein	Unknown	VVTU12145_s_at			0.000835616	10	CDMJ Down-regulated specific		10.5526	10.3056	10.782	10.4017	9.73029	10.2996	10.6074	10.994	11.0385	9.54187	9.39944	10.1481	10.7176	10.7251	11.036	10.0289	9.76754	10.1989	10.8777	11.0559	11.1132	9.02033	8.95356	9.89191
VVTU12164_at	0	-1.882	-2.961	-4.013	VIT_11s0016g02940	Profilin 1	Cellular process.Cellular component organization and biogenesis.Cytoskeleton organization and biogenesis.Actin organization and biogenesis	VVTU12164_at	0.000586681	1.11293e-05	1.64836e-07	15	Three treatments Down-regulated		7.05566	7.51425	7.7825	8.46512	8.4899	8.61844	7.77545	7.19479	7.52723	5.89518	5.28495	5.65546	6.64545	7.57262	6.98493	6.46064	6.28742	6.02984	7.5985	7.2744	7.24193	4.66722	4.24399	4.38576
VVTU12166_at	0	NA	NA	1.162	VIT_06s0004g07880	Allergen	Unknown	VVTU12166_at			0.001705	1	CDMJ Up-regulated specific		3.79249	3.6143	3.32626	3.63324	3.87267	3.29367	3.28907	3.60776	3.41167	3.69777	3.30955	3.48403	3.65591	3.35191	3.39525	4.50113	4.19816	3.93833	3.63102	3.24332	3.15448	5.02907	4.26007	4.29098
VVTU12173_at	0	NA	-0.598	-1.043	VVTU12173_at	No hit	Unknown	VVTU12173_at		0.000182621	0.000311122	9	CD Down-regulated and CDMJ intensified repression		5.00383	5.41896	5.2968	5.27262	4.85983	5.18653	5.21683	5.08314	5.11522	4.39931	4.40534	4.4154	4.9716	5.17891	5.03451	4.96443	4.88819	4.61138	5.82126	5.22879	5.13591	4.20425	4.27304	4.18001
VVTU12175_at	0	NA	NA	-4.053	VIT_04s0008g02770	Syntaxin-related protein KNOLLE	Cellular process.Cell growth and death.Cell division.Mitosis	VVTU12175_at			0.000180042	10	CDMJ Down-regulated specific		8.0132	9.72026	8.88141	8.78824	9.66631	9.84032	9.66234	8.07664	8.40479	7.9595	7.34199	8.36561	7.22718	8.51095	7.71843	7.83998	7.51056	6.63281	9.29661	8.04794	8.19118	5.96678	4.48541	4.60597
VVTU12178_s_at	0	NA	1.595	1.676	VIT_07s0005g00590	Deoxyribodipyrimidine photolyase	Metabolism.Primary metabolism.Nucleobase, nucleoside, nucleotide, nucleic acid metabolism.Nucleic acid metabolism.DNA metabolism.DNA repair	VVTU1103_s_at VVTU12178_s_at		4.48503e-06	5.94616e-06	2	CD and CDMJ Up-regulated		10.2029	10.1507	10.0442	9.66614	10.1256	10.0024	10.0264	9.85938	9.77281	11.4451	11.2418	11.153	10.3869	10.4106	9.95988	10.3877	10.5206	10.1937	10.2778	9.87684	9.87496	11.6384	11.5216	11.2949
VVTU12181_at	0	NA	NA	-1.167	VIT_10s0003g02790	Double-stranded DNA-binding protein	Unknown	VVTU12181_at			0.00274249	10	CDMJ Down-regulated specific		10.2382	10.6166	10.575	10.6776	10.8265	10.8672	10.8061	10.7912	10.641	10.66	10.424	10.6189	10.0062	10.5077	10.8791	11.079	10.3096	10.7193	11.0966	10.8241	10.5205	9.95903	9.80292	10.1199
VVTU12184_at	0	1.094	0.733	0.471	VIT_18s0001g02680	BTB/POZ domain-containing protein	Metabolism.Primary metabolism.Protein metabolism and modification.Proteolysis.Ubiquitin-mediated proteolysis	VVTU12184_at	1.78658e-05	4.21354e-05	1.61599e-06	7	More highly Up-regulated in MJ and CD single treatments		6.2072	6.44288	6.43368	6.71995	6.81798	6.62258	6.24073	6.41357	6.29959	7.59471	7.45381	7.18056	6.04442	6.50094	6.48989	7.77718	7.84632	7.76907	6.68881	6.65273	6.72388	7.64609	7.57717	7.33151
VVTU12187_at	0	NA	NA	-3.543	VIT_14s0108g01320	Plastocyanin domain-containing protein	Metabolism.Primary metabolism.Generation of metabolite precursors and energy.Electron transport|Metabolism.Primary metabolism.Generation of metabolite precursors and energy.Photosynthesis.Photosynthetic-chain phosphorylation	VVTU12187_at VVTU12187_s_at			1.94961e-08	10	CDMJ Down-regulated specific		6.16201	6.30998	6.34028	6.58085	6.06958	6.68616	6.26119	6.54066	6.81153	5.32392	4.26753	5.58412	5.36223	6.18916	6.1628	5.59398	5.50206	5.85667	6.6076	6.648	6.84107	3.41803	3.04348	3.53015
VVTU12187_s_at	0	NA	-1.801	-4.059	VIT_14s0108g01320	Plastocyanin domain-containing protein	Metabolism.Primary metabolism.Generation of metabolite precursors and energy.Electron transport|Metabolism.Primary metabolism.Generation of metabolite precursors and energy.Photosynthesis.Photosynthetic-chain phosphorylation	VVTU12187_at VVTU12187_s_at		0.00271999	6.69439e-08	9	CD Down-regulated and CDMJ intensified repression		10.4032	10.9945	10.8806	10.9643	11.0174	11.421	10.7753	10.7655	11.0694	9.53592	8.7203	10.075	9.61239	10.6103	10.4395	10.0132	10.2137	9.97087	11.1539	11.087	11.0819	7.25858	7.20802	7.80312
VVTU12188_s_at	0	-1.711	NA	-3.517	VIT_13s0019g04910	Pectate lyase	Cellular process.Cellular component organization and biogenesis.Cell wall organization and biogenesis.Cell wall metabolism.Cell wall catabolism.Pectin catabolism	VVTU12188_s_at	0.000458503		4.59355e-05	5	MJ and CDMJ Down-regulated		7.29828	8.14603	7.76537	8.08473	9.23244	8.39635	8.40842	7.45495	7.04536	6.59266	6.93868	6.51086	6.89068	7.77205	6.73562	6.41957	6.3977	5.95127	7.87119	7.39031	7.00779	4.88532	4.81345	4.52406
VVTU12189_at	0	NA	-1.638	-1.887	VIT_09s0002g02240	Chaperonin GroEL	Metabolism.Primary metabolism.Protein metabolism and modification.Protein folding.Chaperone-mediated protein folding.Chaperonin-mediated protein folding	VVTU12189_at		7.83298e-06	4.82873e-07	14	CD and CDMJ Down-regulated		7.66546	8.09938	7.53988	7.41747	7.80083	7.68225	7.90193	7.95659	7.91607	6.50089	5.88675	6.06741	6.76299	7.69298	7.91775	7.15938	6.99429	7.17427	7.85903	7.8171	7.71421	5.96434	5.76436	5.5978
VVTU12196_at	0	-0.284	NA	-1.219	VIT_06s0009g01210	Leucine-rich repeat protein kinase	Signalling.Signalling pathway.Protein kinase	VVTU12196_at	7.97411e-06		2.79093e-05	10	CDMJ Down-regulated specific		6.35457	6.23838	6.40579	6.18628	6.27086	6.25384	5.97062	6.45335	6.49971	5.97077	5.40483	5.88823	5.75129	5.94797	6.13821	5.39715	5.66077	5.63868	5.9945	6.27422	6.4322	4.67331	5.37376	4.71014
VVTU12199_s_at	0	NA	NA	-1.227	VIT_09s0002g06460	Unknown protein	Unknown	VVTU12199_s_at			6.71388e-05	10	CDMJ Down-regulated specific		9.48958	9.59356	9.38069	9.24925	8.95296	9.54258	9.11044	9.72877	9.65969	8.86115	8.24547	8.58274	8.924	9.57281	9.57186	9.00893	9.29622	8.92306	10.0248	10.0004	9.73956	8.72837	8.29865	8.33812
VVTU1220_at	0	NA	NA	-1.539	VIT_18s0122g00950	Unknown protein	Unknown	VVTU1220_at			0.00075951	10	CDMJ Down-regulated specific		7.7317	8.31222	8.32018	8.32723	8.70648	8.89135	8.13919	8.04957	8.22241	7.59947	7.51011	7.87402	7.77647	8.1233	8.22523	7.68708	7.27029	7.7464	8.07673	8.04384	8.21728	7.11821	6.74644	7.41759
VVTU12208_at	0	-0.917	-1.693	-1.733	VIT_01s0011g02740	Phosphoenolpyruvate carboxylase	Metabolism.Primary metabolism.Carbohydrate metabolism.Glycolysis and gluconeogenesis|Metabolism.Primary metabolism.Carbon fixation|Metabolism.Primary metabolism.Generation of metabolite precursors and energy.Citric acid cycle	VVTU12208_at	0.000781118	0.00206381	0.00219084	15	Three treatments Down-regulated		3.62199	3.74845	3.84891	4.34834	6.01677	5.60157	3.63454	3.45058	3.44316	3.5563	3.35923	3.28125	3.15894	3.48955	3.28181	3.82371	4.16137	3.94241	3.61997	3.59604	3.28794	3.29466	3.55375	3.20286
VVTU12215_s_at	0	NA	NA	-1.399	VIT_04s0008g05230	Ribonuclease H	Xenoprotein.Protein from transposable element	VVTU12215_s_at			0.000543552	10	CDMJ Down-regulated specific		7.74843	8.03919	8.22294	7.41107	7.55261	7.84613	7.28318	7.99514	8.24788	6.66925	6.45303	7.19711	7.30476	7.54142	8.37737	6.61826	6.74797	7.44352	7.48923	8.18494	8.36531	5.60401	6.42938	6.60905
VVTU12218_at	0	NA	NA	2.308	VIT_18s0001g14310	Flavonone- 3-hydroxylase	Metabolism.Secondary metabolism.Phenylpropanoid metabolism.Flavonoid metabolism.Flavonoid biosynthesis	VVTU12218_at			7.5962e-05	1	CDMJ Up-regulated specific		2.93782	3.01842	3.16084	2.96004	3.1436	2.90288	2.89477	2.96701	3.09233	3.28162	3.14369	3.54336	3.30004	3.16362	3.04324	3.12827	2.9319	3.23552	2.89477	3.22281	3.02185	5.93308	4.3214	5.69717
VVTU12223_at	0	-0.51	-0.852	-1.684	VIT_12s0028g03170	No hit	Unknown	VVTU12223_at	0.000441974	6.2796e-06	1.00167e-05	9	CD Down-regulated and CDMJ intensified repression		8.60623	8.7577	8.779	8.351	8.22552	8.54435	8.58231	8.62347	8.85798	7.43973	7.56743	7.47896	8.41114	8.82075	8.88508	7.92078	7.7186	7.92651	8.84805	8.56765	8.82746	6.91677	6.21905	7.03428
VVTU12225_s_at	0	NA	NA	-1.567	VIT_12s0057g00700	Glucan endo-1,3-beta-glucosidase 3 precursor	Metabolism.Primary metabolism.Carbohydrate metabolism.Polysaccharide metabolism.Beta-1,3 glucan metabolism.Beta-1,3 glucan catabolism	VVTU12225_s_at			0.00198242	10	CDMJ Down-regulated specific		5.70692	6.14335	5.32474	5.97277	6.32766	5.90653	6.12794	5.91018	6.00013	5.14388	5.4388	5.40613	5.52203	6.3827	5.43802	4.99173	4.87001	5.24672	5.76397	5.72447	5.86877	4.98865	3.99771	4.70312
VVTU12226_at	0	-2.29	-2.824	-4.573	VIT_03s0038g02170	Thaumatin	Response to stimulus.Stress response	VVTU12226_at VVTU19282_s_at	0.000772028	0.000666999	1.29755e-06	15	Three treatments Down-regulated		7.01382	8.00395	7.6661	8.73989	9.23764	8.96537	8.53417	7.37762	7.42732	6.21575	6.52532	6.38397	5.93164	7.65144	6.66016	5.78268	6.14109	5.70891	7.90804	7.34636	7.30642	4.60499	4.18778	4.30898
VVTU12230_at	0	1.653	NA	1.043	VIT_14s0066g00290	RGLG2 (ring Domain LIGASE2)	Unknown	VVTU12230_at VVTU21411_s_at	1.40313e-06		1.37564e-05	11	MJ and CDMJ Up-regulated		8.95041	8.794	8.40057	8.50402	8.64301	8.89844	8.17873	8.7397	8.78045	9.45885	9.06061	9.16528	8.91083	8.81719	8.76845	10.294	10.7012	10.3607	8.85715	8.97484	8.9458	9.92567	10.0713	9.80886
VVTU12233_at	0	-1.317	-0.76	-1.598	VIT_04s0008g03120	Protein arginine N-methyltransferase 5	Metabolism.Primary metabolism.Protein metabolism and modification.Protein modification.Protein methylation	VVTU12233_at VVTU7610_s_at	7.85218e-06	0.0001804	4.69185e-05	15	Three treatments Down-regulated		9.62279	9.66005	9.63489	9.64878	9.20081	9.59034	9.68809	9.57312	9.39153	8.92209	8.53034	8.44242	9.55501	9.84779	9.42209	8.10668	8.38844	7.9018	9.92324	9.48976	9.53265	8.48153	7.63414	7.55845
VVTU12237_at	0	NA	NA	1.905	VIT_10s0003g04540	Cationic amino acid transporter 1	Transport overview.Macromolecule transport.Amino acid transport	VVTU12237_at VVTU37259_at			0.00823243	1	CDMJ Up-regulated specific		10.0643	9.11101	9.24707	9.22248	8.5344	8.3018	9.34654	9.10791	9.53539	9.83104	10.0457	9.76731	10.6974	9.27794	9.95016	8.94778	8.83263	8.94313	8.84509	9.13117	9.89448	10.4481	10.3721	10.4007
VVTU1224_at	0	1.128	0.552	0.758	GSVIVT00008098001	Geranylgeranyl pyrophosphate synthase-related protein	Metabolism.Secondary metabolism.Terpenoid metabolism.Terpenoid biosynthesis	VVTU1224_at	2.18514e-07	0.000281806	0.000473601	7	More highly Up-regulated in MJ and CD single treatments		9.05911	9.08343	9.19891	8.92741	9.21963	8.96039	9.28561	9.14194	9.17555	9.49639	9.88293	9.6462	9.30776	9.30298	9.27442	10.1796	10.4131	10.4426	8.92329	8.86696	9.24949	9.64008	9.56897	9.87176
VVTU12241_s_at	0	-0.932	NA	-1.087	VIT_05s0062g01080	Translation initiation factor eIF-3 subunit 8	Metabolism.Primary metabolism.Protein metabolism and modification.Translation.Translational initiation	VVTU12241_s_at VVTU12941_s_at	0.000467554		0.000200992	5	MJ and CDMJ Down-regulated		9.04107	9.16379	9.23114	8.78839	8.56515	8.98074	9.14399	8.8301	9.45715	7.80679	7.41019	8.74645	9.02111	8.84634	9.41998	7.85028	7.41309	8.12779	8.81785	9.09841	9.35751	7.30101	7.54937	8.06115
VVTU12242_at	0	NA	NA	-1.141	VIT_18s0001g02250	Ras-related protein Rab-7A	Cellular process.Cellular transport.Protein trafficking.Vesicle-mediated trafficking	VVTU12242_at VVTU14511_s_at			0.000106363	10	CDMJ Down-regulated specific		6.24403	5.98582	6.11639	6.29317	5.8234	6.27783	5.46851	6.19564	6.08739	5.82839	5.24138	5.39988	5.70834	6.22346	5.67436	5.89245	6.48358	5.68186	6.57375	6.57473	6.26708	5.49968	5.39789	5.14239
VVTU12258_at	0	2.451	3.696	4.018	VIT_11s0052g00540	ABC protein 3 ATNAP3 non-intrinsic	Transport overview.Macromolecule transport.Multidrug transport.Multidrug ABC transport	VVTU12258_at	0.000151183	0.000164973	0.000136365	6	Three treatments Up-regulated		6.64274	5.35682	5.55141	5.24624	4.09723	3.33491	6.25234	6.59364	6.59101	8.466	8.87281	8.31242	8.09885	6.61206	7.13639	8.15459	8.06765	8.10485	5.90875	6.75122	6.70986	8.45097	9.168	8.93231
VVTU12261_at	0	NA	-0.993	-1.362	VIT_00s1232g00020	Ribosomal protein L12	Metabolism.Primary metabolism.Protein metabolism and modification.Translation	VVTU12261_at		0.00486924	3.89874e-05	14	CD and CDMJ Down-regulated		9.25874	9.42681	9.47926	9.04247	9.18799	9.19807	9.37265	9.04757	9.50188	7.91719	7.55658	8.73177	9.08432	9.32325	9.39515	8.91478	8.80151	9.10558	9.09683	9.15581	9.56414	7.36435	7.44119	8.18892
VVTU12262_at	0	-0.857	NA	-1.232	VIT_09s0002g04590	Unknown protein	Unknown	VVTU12262_at	0.00150719		0.00674017	5	MJ and CDMJ Down-regulated		8.34222	8.35317	8.36562	8.82837	8.85874	8.72914	8.25074	8.55314	8.75307	8.26836	8.52866	8.4024	8.37315	8.01719	8.48303	7.76839	8.10659	7.78377	8.28109	8.79292	8.61052	8.08761	7.76747	7.48939
VVTU12273_at	0	NA	NA	-2.816	VIT_13s0067g02930	Expansin [Vitis labrusca x Vitis vinifera] EXPA8	Cellular process.Cell growth and death.Cell growth|Cellular process.Cellular component organization and biogenesis.Cell wall organization and biogenesis.Cell wall metabolism.Cell wall modification	VVTU12273_at VVTU29407_s_at VVTU29469_s_at VVTU29589_s_at VVTU29589_x_at			7.28114e-06	10	CDMJ Down-regulated specific		8.04645	7.97749	8.82291	8.09201	7.3366	7.48724	8.41098	8.26718	9.21274	7.05693	6.80499	8.87458	7.53967	8.56639	8.97513	7.8595	7.71461	7.98432	8.15227	8.05553	8.8802	4.99498	4.80228	4.91261
VVTU1228_at	0	1.299	NA	NA	VIT_15s0107g00550	Tetratricopeptide repeat domain male sterility MS5	Unknown	VVTU1228_at VVTU21052_s_at	0.000381133			12	MJ Up-regulated specific		4.341	4.37129	4.63513	4.36877	5.05943	4.68229	4.20587	4.58425	4.21685	4.88922	5.3513	5.35956	3.50796	3.95998	4.38512	5.54205	5.50847	5.46337	4.27492	4.16943	4.31663	3.9595	4.45087	4.15113
VVTU12288_s_at	0	NA	2.422	2.157	VIT_18s0001g15010	F-box and leucine-rich repeat protein 1	Metabolism.Primary metabolism.Protein metabolism and modification.Proteolysis.Ubiquitin-mediated proteolysis	VVTU12288_s_at VVTU7552_s_at		0.00010926	0.000682763	2	CD and CDMJ Up-regulated		7.25072	6.88221	6.76268	6.3944	6.49306	6.23888	6.7288	6.38318	7.17665	8.23698	8.64392	8.90505	7.96576	6.52281	7.05612	7.5338	7.00382	7.88182	6.66332	6.85819	7.25745	8.08591	8.19508	9.19837
VVTU1229_at	0	NA	2.145	1.895	VIT_04s0008g01070	Calmodulin-binding region IQD6	Signalling.Signalling pathway.Calcium sensors and signalling	VVTU1229_at		0.000283878	0.000920479	2	CD and CDMJ Up-regulated		5.91024	5.07388	5.21688	5.76537	5.11286	5.26628	5.79598	6.04614	5.30393	7.0587	8.36152	8.10298	6.8187	5.58333	5.47347	6.31972	6.5221	6.44217	4.84966	5.73671	5.41522	6.93594	6.67939	8.01455
VVTU12298_at	0	-1.209	-0.572	-1.666	VIT_11s0016g01400	PSBX (photosystem II subunit X)	Metabolism.Primary metabolism.Generation of metabolite precursors and energy.Photosynthesis.Photosystem II	VVTU12298_at	0.00367286	0.000584702	0.00996602	5	MJ and CDMJ Down-regulated		6.36435	5.72353	5.46057	6.79237	7.04862	6.86248	5.63251	5.58524	5.50221	6.33847	5.72677	6.09306	6.24097	5.4052	5.09978	5.30476	5.33381	5.63625	5.82514	5.64428	5.77082	5.26787	4.35533	5.77305
VVTU12300_s_at	0	-0.377	-0.859	-1.101	VIT_05s0020g01480	Ribosomal protein S21 (RPS21C) 40S	Metabolism.Primary metabolism.Protein metabolism and modification.Translation	VVTU12300_s_at	0.000689842	0.000162527	5.96787e-05	15	Three treatments Down-regulated		11.7376	11.7115	11.7293	11.7399	11.6248	11.5238	11.8589	11.6064	11.8254	10.5187	10.7227	11.1836	11.6584	11.6253	11.7708	11.3235	10.9907	11.3198	11.6645	11.6417	11.8412	10.2237	10.339	10.9901
VVTU12302_s_at	0	1.686	NA	2.425	VIT_09s0002g05180	No hit	Unknown	VVTU12134_x_at VVTU12302_s_at VVTU22741_s_at VVTU22741_x_at	0.000134056		0.000279438	11	MJ and CDMJ Up-regulated		7.88526	7.46541	7.38536	7.20066	7.2859	6.17609	8.33217	7.55847	7.43101	8.39197	8.44288	7.90959	8.17878	7.88966	8.00728	9.2899	8.85672	8.91441	7.8237	7.72468	7.7797	10.1484	8.83879	9.5431
VVTU12305_x_at	0	NA	NA	-1.486	VIT_18s0001g09460	GASA5	Diverse functions.Gene family with diverse functions.GASA family	VVTU12251_s_at VVTU12305_s_at VVTU12305_x_at VVTU15111_s_at VVTU15111_x_at VVTU17951_s_at VVTU17973_s_at VVTU18191_s_at VVTU18690_at VVTU19167_s_at VVTU19657_s_at VVTU4769_at VVTU4769_s_at VVTU4769_x_at			0.00287921	10	CDMJ Down-regulated specific		3.58719	3.38955	3.6106	4.0284	3.3194	3.61695	4.26619	4.58529	4.30052	3.33956	3.90691	3.3105	3.44458	4.94631	4.15632	3.39382	3.4644	3.09763	3.81876	4.97634	4.13909	2.84012	3.03657	2.9765
VVTU12311_at	0	-1.848	-1.492	-3.142	VIT_18s0117g00340	TCP family transcription factor TCP14	Regulation overview.Regulation of gene expression.Regulation of transcription.Transcription factor.TCP family transcription factor	VVTU12311_at	6.59438e-05	0.00361563	9.28747e-07	15	Three treatments Down-regulated		8.13991	7.98504	7.6109	8.58241	7.35583	7.40082	8.25933	7.58058	7.70187	5.7842	6.3704	6.51428	7.54265	8.00193	7.6661	5.78627	5.66281	5.82096	7.65127	7.71063	7.83511	4.27508	4.54161	4.55655
VVTU12316_s_at	0	NA	-1.098	-1.123	VIT_16s0100g00340	CDPK	Signalling.Signalling pathway.Protein kinase	VVTU12316_s_at VVTU39813_at VVTU5515_s_at		0.00947329	0.00462931	14	CD and CDMJ Down-regulated		4.03533	4.39708	4.09211	4.50771	4.67241	5.07845	4.29124	4.01224	4.43288	3.97054	3.46732	3.73834	3.67392	3.502	3.98239	4.65918	4.09261	4.03336	4.41568	3.81603	3.98851	3.99016	3.46715	3.12762
VVTU12320_s_at	0	0.938	1.699	2.094	VIT_14s0060g00550	ATP-citrate synthase	Metabolism.Primary metabolism.Generation of metabolite precursors and energy.Citric acid cycle	VVTU12320_s_at	3.5718e-05	2.89757e-05	1.06642e-05	6	Three treatments Up-regulated		12.2861	11.9583	11.7538	11.3249	11.011	11.0006	11.9321	12.1633	11.9967	12.7641	12.7551	13.0069	12.6166	12.2921	12.303	12.4477	12.3519	12.5638	11.7095	12.0816	12.0145	13.0658	13.1543	13.2053
VVTU12321_at	0	-1.076	-1.597	-2.761	VIT_18s0001g08580	Cellulose synthase CSLC12	Cellular process.Cellular component organization and biogenesis.Cell wall organization and biogenesis.Cell wall metabolism.Cell wall biosynthesis.Cellulose biosynthesis	VVTU12321_at VVTU2812_at VVTU30662_s_at	0.00163729	4.90407e-05	4.44908e-07	15	Three treatments Down-regulated		9.31073	9.25752	8.74567	9.52665	8.73549	8.84726	9.16456	9.16691	8.91601	7.30114	7.21415	7.73559	8.71344	9.33826	8.8188	7.78368	8.11065	7.54368	9.16456	9.41419	8.92614	6.31897	6.40395	6.29493
VVTU12324_at	0	-1.109	NA	NA	VIT_05s0020g04020	Unknown protein	Unknown	VVTU12324_at	0.000503342			4	MJ Down-regulated specific		3.85171	4.40527	4.28623	4.33473	4.50004	4.51435	4.23297	4.30765	4.2771	3.72761	4.18427	3.63586	3.93757	4.38654	4.13001	3.50601	3.12797	3.29888	4.43412	3.88067	4.20696	3.67135	3.78119	3.58734
VVTU12325_at	0	NA	0.966	2.223	VIT_08s0040g01720	No hit	Unknown	VVTU12325_at VVTU14690_at		0.000368589	2.62398e-06	2	CD and CDMJ Up-regulated		3.15834	2.80312	3.19865	3.19358	2.79487	3.06048	3.19113	2.84477	3.11002	3.78819	3.83267	4.31096	3.16279	2.93351	3.2155	3.4753	3.90341	3.64758	2.86051	3.06138	3.09081	5.72742	4.90859	4.9344
VVTU12328_s_at	0	-0.825	-2.2	-2.803	VIT_03s0038g02920	S-adenosyl-methionine-sterol-C-methyltransferase	Metabolism.Primary metabolism.Lipid metabolism.Steroid metabolism.Steroid biosynthesis	VVTU12328_s_at	5.96856e-05	6.27601e-06	2.4539e-07	15	Three treatments Down-regulated		9.30733	9.62902	9.58091	10.0014	10.3262	10.0533	9.45844	9.32745	9.44485	7.81714	7.5007	8.17598	9.00575	9.32018	9.17441	8.99582	9.10664	8.78548	9.51318	9.2362	9.51673	7.35953	7.00015	7.36251
VVTU12337_at	0	2.139	NA	1.298	VIT_10s0071g01120	Alpha-galactosidase	Metabolism.Primary metabolism.Carbohydrate metabolism.Monosaccharide metabolism.Galactose metabolism|Metabolism.Primary metabolism.Lipid metabolism.Glycerolipid metabolism|Metabolism.Primary metabolism.Lipid metabolism.Sphingolipid metabolism	VVTU12337_at	3.6405e-07		0.000147602	11	MJ and CDMJ Up-regulated		4.24915	4.02077	4.14765	3.79898	4.24589	4.01232	4.32578	4.48623	4.0781	4.66682	4.69672	4.18981	3.92899	3.73533	4.08919	5.9335	6.17155	5.70654	4.09387	3.94964	4.02633	5.47809	5.38567	4.74054
VVTU12342_s_at	0	NA	2.186	5.084	VVTU12342_s_at	No hit	Unknown	VVTU12342_s_at		0.000110451	9.43821e-08	2	CD and CDMJ Up-regulated		5.90764	5.5527	5.46089	5.38987	5.57423	5.52305	5.52904	6.19736	5.29868	8.37254	7.76872	7.00824	6.93674	6.43866	5.66445	5.96086	6.50765	5.54823	6.02749	5.80469	5.15986	11.2418	10.7392	9.82966
VVTU12347_s_at	0	0.954	0.767	1.13	VIT_18s0001g06310	SnRK2-8	Signalling.Signalling pathway.Protein kinase	VVTU1151_at VVTU12347_s_at VVTU38511_at	3.99187e-05	0.000631035	0.000277417	6	Three treatments Up-regulated		9.53723	9.40385	9.17251	9.62824	9.31675	9.14875	9.19268	9.86405	9.69649	10.516	10.4893	10.0296	9.6665	9.34537	9.64598	10.5791	10.6205	10.3008	9.46783	10.1528	9.24437	10.6973	11.0098	10.5285
VVTU12356_at	0	NA	1.184	1.047	VVTU12356_at	No hit	Unknown	VVTU12356_at		0.000111638	1.6837e-05	2	CD and CDMJ Up-regulated		4.53214	4.79867	5.09306	4.94733	4.85128	4.48118	4.79663	5.23952	5.13645	6.0658	6.53489	5.98003	5.07935	4.78707	4.9643	5.30504	5.96422	5.46374	5.02584	5.35652	5.03785	6.06822	6.1376	6.21238
VVTU12357_at	0	1.354	NA	NA	VIT_05s0094g00020	RWP-RK domain-containing protein	Regulation overview.Regulation of gene expression.Regulation of transcription.Transcription factor.RWP-RK family transcription factor	VVTU12357_at VVTU26773_at	0.00494662			12	MJ Up-regulated specific		6.72543	6.62793	6.72824	6.63192	6.29216	6.05975	6.27843	6.74293	6.16201	6.27943	6.78862	6.24203	5.80102	6.43919	6.62204	7.32189	7.25521	7.25035	6.84512	6.34878	5.93923	7.23683	7.35117	7.46372
VVTU12359_at	0	-2.777	NA	NA	VIT_19s0014g01370	Curculin (mannose-binding) lectin	Unknown	VVTU12359_at	0.000862852			4	MJ Down-regulated specific		10.5991	8.99393	9.20949	9.80285	8.42258	8.23813	9.71695	9.85513	10.4062	9.03766	9.46279	9.51892	10.9508	9.61347	10.4648	6.88325	6.23527	7.24066	9.17452	10.1322	10.51	7.67597	8.68226	9.02146
VVTU12368_s_at	0	NA	NA	-1.167	VIT_09s0002g04600	Ras-related protein Rab-5A	Cellular process.Cellular transport.Protein trafficking.Vesicle-mediated trafficking	VVTU12368_s_at			0.00122335	10	CDMJ Down-regulated specific		4.09444	4.55024	4.45692	4.45788	4.49853	4.79194	4.41168	4.90491	4.76153	4.86152	4.454	4.49153	4.09943	4.48242	5.00073	4.51961	4.48563	4.65822	4.65822	4.87807	4.86789	3.64394	3.76873	4.13711
VVTU12369_at	0	NA	1.301	1.726	VIT_11s0016g03200	Gibberellin oxidase	Metabolism.Secondary metabolism.Terpenoid metabolism.Diterpenoid metabolism.Diterpenoid biosynthesis|Signalling.Hormone signalling.Gibberellic acid signalling.Gibberellic acid metabolism.Gibberellic acid biosynthesis	VVTU12369_at		5.22355e-05	1.16685e-05	2	CD and CDMJ Up-regulated		5.64195	5.22186	5.16057	5.45563	5.85977	5.77502	5.70932	5.74547	5.02509	7.0884	7.11575	7.24411	6.24388	5.07711	5.37593	6.37133	6.06608	6.13474	5.59086	5.48203	4.89747	7.58417	7.24883	7.38176
VVTU12379_at	0	0.523	2.077	2.06	VIT_01s0010g01170	YGGT	Unknown	VVTU12379_at	0.000285727	7.23028e-05	8.56995e-06	2	CD and CDMJ Up-regulated		6.19153	5.77134	5.78131	5.39707	4.93753	4.91352	6.28172	5.73972	5.74101	7.23251	6.95045	7.31471	6.98563	6.5116	6.1913	6.39019	5.96463	6.4058	6.03378	6.02775	5.97011	7.30921	7.04747	7.36038
VVTU1239_at	0	NA	-0.987	-1.324	VIT_17s0000g06030	Nucleosome assembly protein (NAP-related) NRP2	Cellular process.Cellular component organization and biogenesis.Chromosome organization and biogenesis.Chromatin assembly	VVTU1239_at		0.000180194	6.04247e-05	14	CD and CDMJ Down-regulated		10.7752	11.2393	10.9839	10.9518	11.3972	11.1386	10.9698	11.0872	11.0499	10.339	10.0991	10.1959	10.3903	10.9475	10.9952	10.6956	10.7695	10.5412	11.2004	11.0483	10.6681	9.98748	9.6736	9.77383
VVTU12393_s_at	0	-0.863	-0.834	-1.635	VVTU12393_s_at	ATP-dependent Clp protease ClpB protein	Unknown	VVTU12393_s_at	0.000175729	0.00127175	0.000412927	15	Three treatments Down-regulated		3.80055	4.83887	4.95347	5.2138	5.65583	5.47731	4.19515	3.99371	4.03115	4.06944	4.36633	4.03522	3.67772	3.83926	3.72758	3.61183	3.90408	3.89239	4.28199	3.74733	3.80221	3.25352	3.02811	3.39832
VVTU12400_at	0	NA	NA	-1.242	VIT_06s0061g00810	Cyclin-dependent kinase regulatory subunit CKS2	Regulation overview.Regulation of cell cycle	VVTU12400_at			0.00174593	10	CDMJ Down-regulated specific		7.08626	7.16078	7.38458	7.29161	6.77582	7.4407	7.23667	7.32822	7.12953	6.71894	6.58247	6.35331	6.98906	7.1089	6.73439	6.87434	6.72836	6.38479	8.11969	7.28932	7.09336	6.31425	6.14983	6.18787
VVTU12401_s_at	0	NA	NA	1.643	VIT_05s0049g00730	No hit	Unknown	VVTU12401_s_at VVTU15020_at VVTU2339_s_at VVTU35662_s_at VVTU37404_s_at			0.00224372	1	CDMJ Up-regulated specific		5.6609	5.93013	5.99017	5.48656	6.22972	6.00924	6.33187	6.17434	5.7423	6.71706	6.95571	5.48274	5.95047	6.10792	6.11225	6.73061	6.87475	5.61149	6.15736	6.0771	5.98367	8.95066	6.99247	7.34917
VVTU12402_s_at	0	1.27	1.709	2.554	VIT_01s0011g01360	Copper-transporting ATPase RAN1	Cellular process.Cellular homeostasis.Heavy metal ion homeostasis.Copper homeostasis|Transport overview.Ion transport.Cation transport.Heavy metal ion transport.Copper transport	VVTU12402_s_at	0.00186357	0.000403968	1.1899e-05	6	Three treatments Up-regulated		6.64484	5.95017	5.78757	6.62593	6.91632	5.87915	6.32391	6.32726	5.54852	7.93848	8.47699	7.95041	6.45965	6.07904	5.62544	7.74815	7.82405	7.43944	5.94985	5.90423	5.91908	8.63011	9.22392	8.62032
VVTU12403_at	0	NA	2.212	2.442	VIT_16s0098g00290	GLT1 (NADH-dependent glutamate synthase 1 gene)	Metabolism.Cellular metabolism.Nitrogen metabolism.Nitrogen assimilation|Metabolism.Primary metabolism.Amino acid metabolism.Amino acid biosynthesis|Metabolism.Primary metabolism.Amino acid metabolism.Glutamate metabolism.Glutamate biosynthesis	VVTU11069_at VVTU12403_at VVTU15233_at VVTU20677_at VVTU37879_s_at		0.0092837	0.000148656	2	CD and CDMJ Up-regulated		7.86648	7.18059	6.81149	6.41513	6.77591	6.18926	6.53422	6.89113	7.16676	8.48876	8.11743	8.14283	7.72776	7.25526	7.42658	7.00767	7.74804	7.35175	7.00767	7.06142	7.10413	8.67093	8.77133	8.57962
VVTU12405_at	0	-2.737	NA	-1.969	VIT_10s0003g00130	ERF Domain protein 12	Signalling.Hormone signalling.Ethylene signalling.Ethylene responsive	VVTU12405_at	6.47522e-05		0.00166974	5	MJ and CDMJ Down-regulated		7.40598	8.10894	8.55986	8.08062	8.04581	8.03596	8.54086	8.14037	8.57879	7.25256	7.52727	8.27811	7.37985	8.2691	8.20774	4.46173	5.32257	5.94984	8.23821	8.06812	8.48927	6.4627	5.38249	7.131
VVTU12428_s_at	0	NA	NA	-1.283	VIT_13s0019g03860	F-type H+-transporting ATPase d chain	Metabolism.Primary metabolism.Generation of metabolite precursors and energy.Electron transport.Respiratory-chain phosphorylation|Transport overview.Ion transport.Cation transport.Proton transport	VVTU12428_s_at			0.000387089	10	CDMJ Down-regulated specific		10.1152	10.6443	10.7485	10.0557	10.6148	10.6746	9.95598	10.4909	10.9816	10.2204	9.51769	10.148	9.81282	10.1959	11.1983	10.1039	10.2752	10.6382	10.3799	10.659	10.9128	9.2671	9.10439	9.56875
VVTU1243_at	0	0.674	1.505	1.457	VIT_01s0010g01130	6-phosphogluconate dehydrogenase	Metabolism.Primary metabolism.Carbohydrate metabolism.Monosaccharide metabolism.Monosaccharide catabolism.Pentose-phosphate shunt	VVTU1243_at	0.000222771	0.000841505	0.000310891	6	Three treatments Up-regulated		11.1698	11.2607	10.8029	9.91326	10.369	10.3819	10.9066	10.752	10.8571	11.5211	11.2154	11.7235	11.3246	11.529	11.188	11.0143	11.2335	11.247	11.0445	10.8522	11.056	11.7756	11.5128	11.465
VVTU12433_s_at	0	NA	NA	-1.049	VVTU12433_s_at	Isopenicillin N synthetase; KH, type 1	Metabolism	VVTU12433_s_at			0.000114642	10	CDMJ Down-regulated specific		9.30476	9.1963	9.04994	8.73301	8.78007	8.82153	9.24764	9.34517	9.55261	8.85445	8.39221	8.3527	8.93853	9.4974	9.70841	8.22648	8.38594	8.20937	9.89475	9.34407	9.45658	8.06297	7.99207	8.2774
VVTU12438_s_at	0	-1.473	NA	-3.035	VIT_08s0007g07330	No hit	Unknown	VVTU12438_s_at	0.000325053		4.12434e-06	5	MJ and CDMJ Down-regulated		6.24953	6.81556	6.59124	6.77821	6.28165	7.21041	6.84214	6.09117	6.68168	5.36224	4.82756	6.04212	6.32069	6.45831	6.25471	5.55842	5.02943	4.64136	7.28646	6.36343	6.90046	4.16066	3.91661	3.98217
VVTU1245_at	0	NA	-0.897	-1.221	VIT_13s0064g00890	Cellulose synthase CESA3	Cellular process.Cellular component organization and biogenesis.Cell wall organization and biogenesis.Cell wall metabolism.Cell wall biosynthesis.Cellulose biosynthesis	VVTU1245_at		5.28627e-05	0.000400937	14	CD and CDMJ Down-regulated		9.82367	9.91205	9.79759	10.1454	10.0583	10.3304	9.5746	9.75975	9.69265	9.32033	8.88712	9.13059	9.09175	9.76582	9.28729	9.82957	10.3639	10.134	10.133	9.69154	9.65529	9.2471	8.71748	8.85232
VVTU12450_x_at	0	NA	NA	1.144	VIT_00s0371g00050	Mannitol dehydrogenase	Metabolism.Primary metabolism.Carbohydrate metabolism.Monosaccharide metabolism.Fructose and mannose metabolism	VVTU12450_x_at VVTU14323_s_at VVTU27201_s_at			1.23982e-05	1	CDMJ Up-regulated specific		2.6824	2.72047	2.69598	2.20319	2.63748	2.66092	2.85393	2.6137	2.57145	2.6639	2.80529	2.8579	2.90211	2.62321	2.73018	2.55291	2.73018	2.6969	2.88189	2.67274	2.70401	3.74514	3.67416	3.67326
VVTU12458_at	0	NA	1.997	1.703	VIT_09s0054g01620	Myb family	Regulation overview.Regulation of gene expression.Regulation of transcription.Transcription factor.MYB family transcription factor	VVTU12458_at		1.50074e-05	5.97428e-05	2	CD and CDMJ Up-regulated		5.90609	5.18831	4.89466	5.88758	5.4589	5.58889	5.57661	6.06505	5.33146	8.0431	8.21453	7.65354	6.8822	5.64699	5.34295	6.41415	6.30722	5.9714	5.8341	6.05827	5.06507	7.71163	7.67425	7.62601
VVTU12470_at	0	-2.031	-1.534	-2.72	VIT_07s0031g02270	Tonoplast monosaccharide transporter2	Transport overview.Macromolecule transport.Carbohydrate transport.Sugar transport	VVTU12470_at	0.000595993	0.000872036	0.000105856	15	Three treatments Down-regulated		5.87575	6.09092	5.79038	6.67307	6.8542	6.32328	6.09514	5.98976	5.4259	5.28245	4.99388	4.72466	6.07072	6.09227	5.13681	5.03282	4.44161	3.82564	6.09758	5.6529	5.29625	4.27709	2.91345	3.79066
VVTU12474_s_at	0	NA	NA	-2.3	VIT_18s0001g12090	Unknown protein	Unknown	VVTU12474_s_at			0.000383752	10	CDMJ Down-regulated specific		5.10607	6.21572	6.05301	6.07143	6.46748	7.04907	6.2077	5.68829	6.01703	3.91444	5.25619	5.3204	5.0062	5.60813	5.27511	5.34673	5.52253	5.30979	5.74373	5.68128	5.61305	3.82959	4.43913	4.08229
VVTU1248_s_at	0	NA	-1.011	-1.106	VIT_02s0087g00170	Leucine-rich repeat transmembrane protein kinase	Signalling.Signalling pathway.Protein kinase	VVTU1248_s_at		0.00052717	0.00721414	14	CD and CDMJ Down-regulated		7.78152	8.07703	7.91073	8.51062	8.60656	8.50704	8.0249	7.99195	7.94485	7.64423	7.83093	7.30774	7.45172	7.98506	7.75423	8.67732	8.7499	8.35568	8.0902	8.0986	7.69113	7.78206	7.53945	7.09467
VVTU12489_at	0	-0.964	-1.019	-1.191	VIT_08s0040g03300	Histone H2A.4 HTA12	Cellular process.Cellular component organization and biogenesis.Chromosome organization and biogenesis.Chromatin assembly	VVTU12489_at	5.45724e-05	0.000739709	0.00021108	15	Three treatments Down-regulated		9.02358	9.28383	9.59314	8.73029	8.62777	9.29117	9.0333	8.46124	9.11851	7.14991	7.19633	7.95918	8.89455	8.73434	8.77304	7.54723	7.01282	7.69983	8.52838	8.51694	9.04491	6.76992	6.75087	7.74553
VVTU12491_s_at	0	0.008	-1.128	-2.252	VIT_07s0031g02720	Myosin heavy chain	Cellular process.Cellular component organization and biogenesis.Cytoskeleton organization and biogenesis.Myosin-driven movement	VVTU12491_s_at	0.000161488	1.21343e-05	1.29268e-05	9	CD Down-regulated and CDMJ intensified repression		7.19825	8.04372	8.13686	7.56409	8.30239	7.83704	6.89716	6.97182	7.34504	6.18319	5.89649	6.07405	5.51544	6.3043	6.98162	6.15364	6.60582	6.38922	7.33125	6.44113	6.97586	5.46248	4.15907	4.69653
VVTU12493_at	0	-1.525	-2.976	-2.64	VIT_00s0179g00340	Histone H2A variant 1 HTA11	Cellular process.Cellular component organization and biogenesis.Chromosome organization and biogenesis.Chromatin assembly	VVTU12493_at VVTU35096_s_at	1.47596e-05	6.06651e-06	1.10208e-05	15	Three treatments Down-regulated		5.90934	6.11572	6.49305	6.74307	6.67963	6.76677	6.84214	6.13207	6.16672	3.9225	3.82119	4.14192	5.41866	5.92072	5.9176	4.82899	4.58819	4.93727	6.67131	6.19528	6.00088	4.13673	4.38664	4.09502
VVTU1250_at	0	NA	-1.151	-1.84	VIT_03s0097g00590	Import receptor subunit TOM40, Mitochondrial	Cellular process.Cellular transport.Protein trafficking.Protein targeting to mitochondrion	VVTU1250_at		0.00106985	3.25224e-06	9	CD Down-regulated and CDMJ intensified repression		9.12838	9.76997	9.56529	8.92927	9.42972	9.56075	9.28962	9.40751	9.80767	8.49008	7.67488	8.34192	8.51464	9.36193	9.71679	8.09056	8.36084	8.29584	9.58145	9.36741	9.65673	7.59021	7.48259	7.46848
VVTU12500_s_at	0	NA	NA	-1.208	VIT_05s0094g00450	Ribosomal protein L51/S25/CI-B8	Metabolism.Primary metabolism.Protein metabolism and modification.Translation	VVTU12500_s_at			0.000148454	10	CDMJ Down-regulated specific		7.84228	8.20048	7.96961	7.85852	7.88834	7.98042	8.2577	8.21437	8.23415	8.00506	7.7615	7.85811	7.65069	8.19343	8.33477	7.63757	7.22072	7.37984	8.39484	8.53091	8.21103	7.45016	6.67103	7.10623
VVTU12510_s_at	0	0.977	NA	1.574	VIT_10s0003g04070	Metallo-beta-lactamase	Metabolism	VVTU12510_s_at	0.00043346		1.36737e-05	11	MJ and CDMJ Up-regulated		5.79318	6.0364	6.37922	5.8892	5.82172	6.38153	5.39002	6.42574	6.30513	6.21154	5.53363	5.77132	6.24759	6.05577	6.32353	6.90755	7.29697	7.23804	5.98292	6.32648	6.23383	7.51048	7.97815	7.66165
VVTU12520_s_at	0	NA	0.507	1.973	VIT_01s0011g06450	Deoxymugineic acid synthase	Metabolism.Cellular metabolism.Iron metabolism.Iron assimilation|Metabolism.Primary metabolism.Amino acid metabolism.Methionine metabolism	VVTU12520_s_at VVTU2504_s_at		1.63583e-05	4.2848e-05	1	CDMJ Up-regulated specific		3.28095	3.19399	3.05317	3.17516	3.16421	2.91549	3.39008	3.30931	3.40294	3.66511	3.756	3.93019	3.24276	3.34477	3.34072	3.57912	3.64052	3.29876	3.1453	3.36271	3.57141	5.51776	4.45493	5.75208
VVTU12524_at	0	NA	-1.003	-1.006	VIT_15s0048g01420	Plastocyanin domain-containing protein	Metabolism.Primary metabolism.Generation of metabolite precursors and energy.Electron transport|Metabolism.Primary metabolism.Generation of metabolite precursors and energy.Photosynthesis.Photosynthetic-chain phosphorylation	VVTU12524_at VVTU15039_at		0.00247732	0.00368908	14	CD and CDMJ Down-regulated		7.07355	7.18056	7.23811	7.33434	7.62083	7.13358	7.52095	6.96604	7.61428	6.60263	6.57282	6.51292	6.71117	7.64218	7.47688	7.52792	7.84581	7.82069	7.2993	6.90668	7.51616	6.63539	6.50074	6.16502
VVTU12530_s_at	0	NA	-4.09	-3.676	VVTU12530_s_at	Unknown protein	Unknown	VVTU12530_s_at		0.000814782	0.000289228	14	CD and CDMJ Down-regulated		5.22197	6.31003	6.71209	7.40349	6.77751	7.77186	6.50786	5.57127	6.83976	3.05467	3.46971	3.83259	4.52354	5.70205	5.90955	5.35976	4.93027	4.63858	5.69321	5.49807	6.65625	3.31093	3.40824	3.80889
VVTU12535_s_at	0	2.074	NA	2.38	VIT_07s0005g00260	Glutathione-conjugate transporter (MRP10)	Transport overview.Macromolecule transport.Multidrug transport.Multidrug ABC transport	VVTU12535_s_at	7.68553e-05		4.40753e-05	11	MJ and CDMJ Up-regulated		6.44597	6.59953	5.98083	6.41781	7.37353	6.48301	6.13866	6.04614	5.94882	6.76201	6.6177	6.16471	6.46763	5.94163	5.76363	8.43983	8.92089	8.28328	6.1335	5.74224	5.39374	8.85817	8.61729	8.18138
VVTU1254_at	0	NA	NA	-1.265	VIT_08s0007g08990	Unknown protein	Unknown	VVTU1254_at VVTU16088_at			0.00063593	10	CDMJ Down-regulated specific		7.4373	7.36673	7.28523	7.0654	6.46596	6.91413	7.28472	7.86356	7.78268	6.47493	6.77267	7.03113	7.08699	7.24103	7.85908	6.13558	6.02264	6.36381	7.55381	7.67882	7.87912	5.88841	5.36942	6.41371
VVTU12545_s_at	0	0.351	NA	1.882	VIT_03s0063g00820	Carboxyesterase 12; CXE12	Metabolism.Cellular metabolism.Esterase activity	VVTU12545_s_at VVTU7839_s_at	0.000293436		1.09474e-06	1	CDMJ Up-regulated specific		5.37583	4.87908	5.13721	5.68236	5.80164	6.0394	5.26686	4.95199	4.6841	5.60102	5.27151	6	6.01881	5.64015	5.09704	6.4032	6.73489	6.80082	5.16847	5.09629	4.77985	7.81578	7.47244	7.53222
VVTU1255_at	0	NA	NA	-1.518	VIT_12s0059g01670	Nuclear ribonuclease Z	Metabolism.Primary metabolism.Nucleobase, nucleoside, nucleotide, nucleic acid metabolism.Nucleic acid metabolism.RNA metabolism	VVTU1255_at			9.33884e-05	10	CDMJ Down-regulated specific		6.69641	7.49012	7.39662	7.17195	7.31574	7.33882	7.25366	7.26957	7.42907	6.61891	6.61715	6.84605	6.33777	6.9114	7.48235	6.95705	6.79799	6.70255	7.2926	7.1477	7.44305	6.10942	5.50847	5.95537
VVTU12550_at	0	NA	NA	-1.438	VIT_02s0241g00140	Calmodulin (A)	Signalling.Signalling pathway.Calcium sensors and signalling	VVTU12550_at			0.00618907	10	CDMJ Down-regulated specific		8.63751	8.92798	9.33286	8.77971	8.91582	9.22462	9.27944	8.82023	9.44391	7.48788	7.97989	8.72844	9.12448	9.24398	9.34515	8.37695	7.91643	8.65084	8.7659	8.96885	9.33196	7.08576	7.30802	8.38162
VVTU12557_s_at	0	1.397	NA	NA	VIT_17s0000g05850	ATATH1 (ABC2 homolog1)	Transport overview.Macromolecule transport.Multidrug transport.Multidrug ABC transport	VVTU12557_s_at VVTU34320_at	0.000267939			12	MJ Up-regulated specific		5.29219	5.15128	5.24251	5.07142	5.32289	5.16925	5.04336	5.65617	4.89747	6.34082	5.64428	5.58044	5.09341	5.32569	5.06677	6.01412	7.15139	6.38765	5.38853	5.30656	4.90955	5.71163	6.19199	5.37452
VVTU12558_s_at	0	-1.013	NA	-2.076	VIT_04s0079g00610	Early nodulin ENOD18 protein	Unknown	VVTU12558_s_at	0.00705943		0.00160439	5	MJ and CDMJ Down-regulated		10.6286	11.1035	10.8514	11.1781	11.8345	11.4525	10.788	11.1078	11.1507	10.8651	11.0976	11.3195	10.8861	10.5082	10.99	10.3767	10.3526	10.4968	10.8551	11.4399	10.9424	9.37714	9.58556	9.92718
VVTU12563_s_at	0	NA	NA	-1.367	VIT_01s0011g06020	Small nuclear ribonucleoprotein D2	Metabolism.Primary metabolism.Nucleobase, nucleoside, nucleotide, nucleic acid metabolism.Nucleic acid metabolism.RNA metabolism.RNA biosynthesis.mRNA biosynthesis	VVTU12563_s_at			1.73404e-05	10	CDMJ Down-regulated specific		10.5211	10.9994	10.9832	10.6219	10.6049	10.8543	10.5202	10.8188	11.2006	10.1147	9.82996	10.1717	10.2014	10.3746	11.0867	10.3156	10.1091	10.4439	10.9312	10.8684	10.9814	9.36401	9.13022	9.76332
VVTU12566_s_at	0	NA	NA	-1.022	VIT_07s0031g00660	Unknown protein	Unknown	VVTU12566_s_at			0.000146521	10	CDMJ Down-regulated specific		11.1584	11.5033	11.5887	11.5186	11.9773	11.9164	11.184	10.9286	11.46	11.1428	11.0211	11.3158	10.8615	10.9074	11.3721	11.6056	11.4938	11.8653	11.0075	11.0383	11.438	10.5499	10.3133	10.7168
VVTU12573_s_at	0	-0.888	-1.788	-2.726	VIT_04s0008g01910	ferredoxin-related	Metabolism.Primary metabolism.Generation of metabolite precursors and energy.Electron transport|Metabolism.Primary metabolism.Generation of metabolite precursors and energy.Photosynthesis.Photosynthetic-chain phosphorylation	VVTU12573_s_at VVTU16185_s_at VVTU35185_s_at VVTU38123_s_at	0.00179304	0.00173924	8.57302e-05	15	Three treatments Down-regulated		6.10253	6.40197	7.04247	7.1681	7.4768	7.10598	6.72441	6.17823	6.67015	5.24154	5.25181	5.91949	6.34138	6.24893	6.08256	6.00965	5.90231	6.30232	6.21431	5.78687	6.76298	4.26628	3.83501	4.68875
VVTU12575_at	0	-1.42	-0.814	-1.047	VIT_00s0207g00220	Cold acclimation protein	Response to stimulus.Stress response.Abiotic stress response.Temperature stress response.Cold stress response	VVTU12575_at	0.00566665	0.000485763	0.00247163	15	Three treatments Down-regulated		3.63508	4.18173	3.9666	4.5713	5.13008	4.64277	3.69342	3.77456	3.19235	3.47624	3.52712	3.77556	4.35676	3.74785	3.33683	3.48308	3.1945	3.06416	3.8713	3.47127	3.59436	3.99118	3.10364	3.26057
VVTU12579_at	0	-1.379	NA	-0.987	VIT_14s0068g01190	Aspartate kinase	Metabolism.Primary metabolism.Amino acid metabolism.Amino acid biosynthesis|Metabolism.Primary metabolism.Amino acid metabolism.Cysteine and methionine metabolism|Metabolism.Primary metabolism.Amino acid metabolism.Glycine, serine, and threonine metabolis	VVTU12579_at VVTU21166_s_at	4.11593e-05		0.00189955	5	MJ and CDMJ Down-regulated		6.4317	6.40459	6.77192	6.09394	6.15743	6.4065	5.78687	6.62644	7.23847	4.90032	5.89412	6.4232	6.74181	6.65752	7.19815	4.93355	5.37567	5.20215	6.58843	7.08109	7.05102	5.07796	5.83741	5.89502
VVTU12596_at	0	-0.582	NA	-1.15	VIT_07s0129g00970	Protein kinase family	Signalling.Signalling pathway.Protein kinase	VVTU12596_at VVTU33750_at	0.000754592		0.00206481	5	MJ and CDMJ Down-regulated		3.32216	4.02654	3.78277	4.09668	4.76114	4.47981	3.2516	3.69432	3.39835	4.00721	3.59547	3.30537	2.97802	3.55585	3.11323	3.41593	3.43899	3.25111	3.6779	3.41174	3.15914	3.06877	2.96036	2.97646
VVTU12598_at	0	-0.447	-0.932	-1.507	VIT_11s0016g05250	Methyltransferase FkbM family	Unknown	VVTU12598_at	3.73374e-05	0.000159679	0.000110079	9	CD Down-regulated and CDMJ intensified repression		5.9139	5.76463	5.80592	6.39996	6.51049	6.27053	6.0281	5.5878	5.77322	5.47798	5.40553	5.40553	5.67736	5.42699	5.38312	5.76644	5.67083	5.40598	5.97094	5.46015	5.89197	4.82199	5.109	4.56828
VVTU12600_s_at	0	-1.13	-0.838	-1.615	VIT_12s0057g01220	Emp24/gp25L/p24 family protein	Cellular process.Cellular transport.Protein trafficking	VVTU12600_s_at	0.00357995	0.00216642	9.61209e-05	15	Three treatments Down-regulated		6.94909	6.72644	6.70242	7.64034	7.36409	7.37044	7.38581	7.26675	7.08847	7.00788	7.19032	7.02504	7.21183	7.06986	6.74393	6.77632	6.26224	6.59358	6.95134	7.23624	7.03565	6.26511	5.84626	6.26457
VVTU1261_at	0	NA	-1.323	-2.105	VIT_08s0007g07960	DnaJ homolog, subfamily C, member 9	Metabolism.Primary metabolism.Protein metabolism and modification.Protein folding.Chaperone-mediated protein folding.HSP-mediated protein folding.HSP-mediated protein folding co-chaperone	VVTU1261_at		0.000944577	7.967e-06	9	CD Down-regulated and CDMJ intensified repression		5.45909	5.89026	6.15716	5.27679	5.93775	5.87713	4.84271	5.53791	6.22271	3.89427	4.01349	4.31118	4.3171	5.75609	6.56929	4.19042	4.46884	4.44712	5.67063	5.85812	6.23451	3.81451	3.81693	3.40255
VVTU12612_at	0	0.889	1.496	1.239	VIT_12s0028g02390	Unknown	Unknown	VVTU12612_at VVTU15507_at	0.000138244	1.73177e-07	7.09771e-06	6	Three treatments Up-regulated		5.83472	5.7489	5.6364	5.64484	5.78678	5.78796	5.41442	5.82677	5.44618	7.07843	7.07342	7.02217	5.91905	5.38239	5.53324	6.62774	6.31748	6.55619	5.90074	5.82703	5.37898	7.11981	6.76357	6.93882
VVTU12615_at	0	-0.572	-0.838	-1.32	VIT_07s0130g00390	DNA (cytosine-5)-methyltransferase	Metabolism.Primary metabolism.Amino acid metabolism.Methionine metabolism|Metabolism.Primary metabolism.Nucleobase, nucleoside, nucleotide, nucleic acid metabolism.Nucleic acid metabolism.DNA metabolism.DNA modification.DNA methylation	VVTU12615_at VVTU39577_at	5.73323e-05	0.000214575	1.9309e-05	15	Three treatments Down-regulated		5.92087	6.35138	6.08246	5.63223	6.53695	6.32838	5.5973	5.76608	6.04576	4.94721	5.05247	5.03866	5.42181	5.5102	5.55416	5.0719	5.11167	4.72941	5.97853	5.47481	5.4763	4.37966	4.33169	4.40243
VVTU12628_s_at	0	3.393	NA	4.059	VIT_16s0050g02480	ABC transporter C member 15	Transport overview.Macromolecule transport.Multidrug transport.Multidrug ABC transport	VVTU12628_s_at VVTU942_s_at	0.000192271		1.05976e-05	11	MJ and CDMJ Up-regulated		7.18258	5.96815	5.59295	5.81157	5.71261	5.30827	5.68707	6.42628	5.50923	7.99517	6.95033	6.94585	7.15147	6.32047	5.95459	8.86207	9.8071	9.0261	6.17196	6.4241	5.76698	9.68421	9.60957	9.33525
VVTU12629_at	0	-0.493	-1.199	-1.218	VIT_09s0002g05280	2-oxoglutarate-dependent dioxygenase	Metabolism.Cellular metabolism.Oxidation reduction	VVTU12629_at	0.00160381	0.000366846	3.72637e-05	15	Three treatments Down-regulated		3.01004	2.98644	2.98183	3.73125	3.69978	3.53802	3.06214	3.5363	3.10975	2.80157	2.72586	2.57349	2.78577	3.11779	2.9767	2.89094	3.09627	3.40523	3.44925	3.34342	3.14314	2.66864	2.87222	2.73086
VVTU12641_s_at	0	NA	-2.315	-4.699	VIT_08s0007g01450	IMP dehydrogenase	Metabolism.Primary metabolism.Nucleobase, nucleoside, nucleotide, nucleic acid metabolism.Nucleotide metabolism.Purine metabolism	VVTU12641_s_at		0.000234039	3.32376e-06	9	CD Down-regulated and CDMJ intensified repression		10.0523	11.618	11.1196	10.5042	11.5972	11.3105	10.4031	10.6715	10.8153	8.49668	8.43753	8.63271	8.62588	10.7588	10.5552	8.48072	9.13292	8.31903	10.991	10.4274	10.4318	6.93594	5.4526	5.98544
VVTU12642_at	0	1.726	0.665	0.967	VVTU12642_at	Basic helix-loop-helix	Unknown	VVTU12642_at	1.37416e-07	0.000621078	0.000903503	7	More highly Up-regulated in MJ and CD single treatments		5.25426	5.12	5.33403	5.50913	5.57735	5.23843	5.53296	5.06643	5.01384	5.96025	6.08524	6.17893	5.41234	5.26579	5.04793	7.09376	7.29816	7.12988	4.99259	5.11044	5.16561	6.35112	6.69871	5.73666
VVTU12643_at	0	NA	NA	1.063	VIT_14s0081g00630	Ethylene receptor (EIN4)	Signalling.Hormone signalling.Ethylene signalling.Ethylene-mediated signalling pathway	VVTU12643_at VVTU19389_s_at			0.000563763	1	CDMJ Up-regulated specific		5.71022	4.81996	5.08706	4.9527	4.84348	4.94125	4.79993	5.47128	5.06173	6.07561	6.24537	5.58638	5.48779	5.48201	5.38238	5.7208	6.13404	5.70154	5.3925	5.41253	5.30866	6.49355	6.11174	5.81679
VVTU12644_s_at	0	-1.009	NA	-2.079	VIT_17s0000g02480	Calcium-binding protein	Unknown	VVTU12644_s_at VVTU18475_s_at	0.000570605		6.65666e-05	5	MJ and CDMJ Down-regulated		9.86738	10.189	10.362	10.1346	10.1973	9.94458	9.88405	10.1602	10.4186	7.92255	8.7354	9.98099	9.44257	10.2072	10.1785	8.77028	8.69731	9.19118	9.74719	10.1046	10.4228	7.46076	7.66744	8.76872
VVTU12645_at	0	NA	NA	-1.404	VIT_01s0011g05400	Actin related protein 2/3 complex, subunit 2	Cellular process.Cellular component organization and biogenesis.Cytoskeleton organization and biogenesis.Actin organization and biogenesis	VVTU12645_at			6.84211e-05	10	CDMJ Down-regulated specific		7.22821	7.42633	7.34548	7.16788	7.68938	7.6769	7.07916	7.421	7.60022	6.71709	6.6333	7.24696	6.61997	7.03862	7.4586	6.66275	6.48463	6.93325	7.24732	7.44963	7.18245	5.77489	5.97333	6.45295
VVTU12649_at	0	-1.253	NA	NA	VIT_14s0083g00170	Translation initiation factor eIF-2B delta subunit	Metabolism.Primary metabolism.Protein metabolism and modification.Translation.Translational initiation	VVTU12649_at VVTU21480_s_at	0.00170429			4	MJ Down-regulated specific		5.65202	5.69044	6.22904	5.70834	5.80943	6.52514	5.39302	5.60989	5.55875	5.67917	5.50076	6.90795	5.75366	5.91317	5.8861	4.44678	4.88532	4.93224	6.09523	5.63333	5.85344	4.51934	4.6885	5.72844
VVTU12662_at	0	1.102	1.614	2.2	VIT_15s0046g00200	Unknown protein	Unknown	VVTU12662_at	0.000346778	0.000305567	5.59813e-06	6	Three treatments Up-regulated		6.92461	6.35333	6.70742	7.03243	6.27176	6.25995	7.0097	6.66623	6.21515	8.12434	8.31654	7.87207	7.52651	6.81668	6.66042	8.18726	7.73979	7.96009	6.51176	6.49311	6.45098	8.73232	8.38304	8.51956
VVTU12666_s_at	0	NA	-1.442	NA	VIT_11s0016g04080	Multiprotein-bridging factor 1c MBF1C	Regulation overview.Regulation of gene expression.Regulation of transcription.Transcriptional co-activation|Response to stimulus.Stress response	VVTU12666_s_at		0.000874307		13	CD Down-regulated specific		4.70985	4.21261	4.75225	5.08343	5.04256	4.84203	4.94862	4.96593	4.75006	3.94017	3.85116	3.83912	4.26343	4.70312	4.41927	5.03369	4.55225	5.0022	5.00897	4.65624	4.88425	4.69632	4.23914	4.53646
VVTU12668_at	0	NA	2.986	NA	VIT_04s0008g03550	Aquaporin TIP4;1	Transport overview.Water transport.Aquaporins.TIP	VVTU12668_at		0.00081131		3	CD Up-regulated specific		8.7659	9.64429	9.07011	8.79639	8.06971	7.57665	9.27288	8.97894	8.79411	11.1707	11.1747	10.6208	9.93321	9.29875	8.70971	9.55016	9.42987	9.77859	9.96159	8.68539	8.59995	10.8616	9.46171	10.0607
VVTU12675_at	0	-0.936	-1.02	-1.421	VIT_13s0019g04930	Ribosomal protein L15	Metabolism.Primary metabolism.Protein metabolism and modification.Translation	VVTU12675_at	4.44652e-06	0.000500704	1.30667e-06	15	Three treatments Down-regulated		8.15832	8.40589	8.47974	8.19849	8.05853	8.32339	8.47371	8.16473	8.55326	6.76734	7.23901	7.66256	8.26899	8.42328	8.3222	7.38122	7.13612	7.22591	8.33792	8.08103	8.50531	6.55914	6.72756	6.91004
VVTU12678_at	0	2.751	NA	NA	VIT_06s0061g01390	CBF transcription factor	Regulation overview.Regulation of gene expression.Regulation of transcription.Transcription factor.AP2 family transcription factor.DREB subfamily transcription factor|Response to stimulus.Stress response.Abiotic stress response.Temperature stress response	VVTU12678_at VVTU17533_at	8.15476e-05			12	MJ Up-regulated specific		2.63198	3.00237	3.00736	3.46844	4.50765	2.55416	2.63872	2.83814	2.81556	2.95854	3.05246	2.79961	2.55541	2.85495	2.47708	5.60718	6.32639	6.09426	2.60088	2.47375	2.64215	3.82959	4.52426	5.39847
VVTU12680_at	0	1.109	1.242	0.771	VIT_04s0023g03510	Ferredoxin:nadp+ Oxidoreductase PETH	Metabolism.Primary metabolism.Generation of metabolite precursors and energy.Electron transport|Metabolism.Primary metabolism.Generation of metabolite precursors and energy.Photosynthesis.Photosynthetic-chain phosphorylation	VVTU12680_at	1.23468e-06	1.3224e-06	1.18352e-05	7	More highly Up-regulated in MJ and CD single treatments		4.76472	5.08617	5.14607	5.61563	5.68978	5.50591	5.09882	5.09196	5.1224	7.19104	6.91766	6.74632	5.11325	4.89	5.09419	6.61604	6.87013	6.75131	5.18899	5.3876	4.90358	6.59483	6.62463	6.38726
VVTU12684_at	0	-1.719	1.144	NA	VIT_11s0052g00240	Accelerated cell death 11 (ACD11)	Cellular process.Cell growth and death.Cell death|Transport overview.Macromolecule transport.Lipid transport	VVTU12684_at	0.00129218	0.000749596		4	MJ Down-regulated specific		8.7879	8.66793	8.33141	8.1171	7.48625	8.3535	8.63727	9.35314	9.59714	9.30111	9.80318	10.0837	9.44892	8.46017	9.85961	7.19184	6.45833	7.13162	8.87126	9.48189	9.29589	7.39955	7.47067	8.37515
VVTU12685_at	0	-2.287	NA	-4.206	VIT_04s0023g02880	GATA transcription factor 14	Regulation overview.Regulation of gene expression.Regulation of transcription.Transcription factor.C2C2-GATA family transcription factor	VVTU12685_at VVTU5878_s_at	1.62734e-06		1.68434e-07	5	MJ and CDMJ Down-regulated		8.70849	9.37257	9.19927	9.00545	9.19155	9.77819	8.95987	8.6997	9.15023	7.36984	7.91689	8.36714	8.64313	8.89927	8.70271	6.56657	6.8072	6.70524	8.80218	8.75641	9.30534	5.2748	4.45113	5.21491
VVTU12689_at	0	-1.031	-0.911	NA	VIT_10s0042g01070	Zinc finger (C3HC4-type ring finger)	Regulation overview.Regulation of gene expression.Regulation of transcription.Transcription factor.Zinc finger C3HC4 family transcription factor	VVTU12689_at VVTU34662_s_at	0.00103375	0.000141093		4	MJ Down-regulated specific		10.9777	10.8825	10.7373	10.9934	11.234	10.9748	10.6902	10.8875	10.6691	9.76884	10.0153	10.3341	11.2865	10.6928	10.6629	10.0728	9.91992	10.1619	10.5022	10.74	10.782	9.27799	10.2926	10.3509
VVTU12705_s_at	0	NA	NA	5.949	VIT_06s0004g02620	Phenylalanine ammonia-lyase	Metabolism.Secondary metabolism.Phenylpropanoid metabolism.Phenylpropanoid biosynthesis	VVTU12705_s_at			9.76432e-09	1	CDMJ Up-regulated specific		3.44862	3.02542	3.39372	3.17974	3.22324	3.33819	3.60374	3.15431	3.23784	5.39168	3.88911	4.58275	3.49059	3.52272	2.93572	3.50576	3.58349	2.86038	3.2641	2.91476	3.02157	9.6786	9.03139	8.21194
VVTU12711_at	0	-1.29	-1.163	-1.727	VIT_07s0005g01290	DnaJ homolog, subfamily C, member 7	Metabolism.Primary metabolism.Protein metabolism and modification.Protein folding.Chaperone-mediated protein folding.HSP-mediated protein folding.HSP-mediated protein folding co-chaperone	VVTU12711_at	0.000176243	0.000168068	5.06442e-06	15	Three treatments Down-regulated		5.97933	6.64843	6.09537	6.65134	6.51092	6.42647	6.41503	5.55179	5.95268	4.95972	5.26254	5.07328	5.38995	6.518	5.84134	4.87082	5.07275	4.80141	6.0954	5.95751	5.96151	4.36834	4.63233	4.69921
VVTU12712_at	0	-1.184	NA	-1.61	VIT_00s0187g00330	IQ calmodulin-binding region; Apoptosis regulator Bcl-2 protein, BAG [Medicago truncatula]	Cellular process.Cell growth and death.Cell death attenuation	VVTU12712_at	0.000355931		0.00120053	5	MJ and CDMJ Down-regulated		6.4473	6.91836	7.3982	7.60838	7.36859	7.67736	7.14954	6.19681	7.14801	5.3879	5.48506	6.62827	6.00575	5.96159	6.87459	5.8921	5.58953	5.69974	6.63975	6.22049	7.3404	6.15049	5.6952	5.41407
VVTU1273_at	0	-1.349	NA	-1.597	VIT_01s0127g00850	Polygalacturonase BURP	Cellular process.Cellular component organization and biogenesis.Cell wall organization and biogenesis.Cell wall metabolism.Cell wall modification.Pectin modification	VVTU1273_at	0.000277648		0.000389209	5	MJ and CDMJ Down-regulated		4.92439	5.97502	5.34301	5.93623	6.06958	5.56268	5.95014	4.97635	4.91267	3.80942	4.20269	4.55812	4.44345	5.5596	4.70433	3.92082	4.28595	3.77943	5.60675	5.01494	5.15883	3.93534	4.35492	4.0252
VVTU12733_s_at	0	-1.827	-2.207	-4.669	VIT_03s0088g00620	Stress-induced	Unknown	VVTU12733_s_at VVTU27685_s_at	2.20126e-05	0.000132774	5.86401e-07	15	Three treatments Down-regulated		9.36947	9.77535	9.21072	10.8202	9.46238	9.79763	9.30681	8.87816	8.92738	7.1323	7.02217	8.06298	8.2994	9.06871	8.44193	7.60336	7.24499	7.2042	9.19739	9.02545	8.87564	5.1578	4.46179	5.19584
VVTU1274_at	0	NA	-2.267	-2.257	VVTU1274_at	No hit	Unknown	VVTU1274_at		4.10559e-05	5.9275e-05	14	CD and CDMJ Down-regulated		3.81531	4.48595	4.66418	5.53986	5.35337	5.54814	4.24159	4.37722	4.19449	3.3249	3.27182	2.89229	2.82436	4.31031	3.71007	4.40178	4.89102	5.00218	4.42229	4.05405	4.23912	3.34895	3.21833	2.85335
VVTU12756_at	0	NA	NA	1.035	VVTU12756_at	No hit	Unknown	VVTU12756_at			0.000259102	1	CDMJ Up-regulated specific		3.08409	2.78126	2.69663	2.92844	2.94226	2.82532	2.93989	2.92342	3.00379	2.97426	3.32803	2.92194	3.00379	3.35031	2.96958	2.70643	3.13497	3.08687	3.01908	2.91109	2.75346	3.66971	4.47361	3.78006
VVTU1276_at	0	0.664	NA	1.068	VIT_01s0010g03980	Unknown protein	Unknown	VVTU1276_at	0.000448945		9.74094e-05	11	MJ and CDMJ Up-regulated		8.22911	8.00382	7.93233	8.44327	8.15898	8.07269	8.66302	8.25857	7.63805	8.58118	8.71166	8.15343	8.49623	8.64919	7.89726	9.14572	9.37668	9.02089	8.49761	8.02788	7.75249	9.45073	9.34198	9.19755
VVTU12767_s_at	0	-4.077	-5.043	-4.544	VIT_17s0000g02470	Thaumatin	Response to stimulus.Stress response	VVTU12767_s_at	5.15059e-05	0.000261753	6.42864e-05	15	Three treatments Down-regulated		3.22663	4.94305	4.67878	6.97613	8.28281	7.72048	5.48494	3.74089	4.59549	2.97117	2.93592	2.91549	3.07909	3.8644	3.74823	2.96784	2.6923	2.93069	4.44802	3.80444	4.2803	3.05467	3.05427	2.92424
VVTU12776_at	0	-0.645	-1.21	-1.087	VIT_11s0016g02900	Leucine-rich repeat family protein / extensin	Cellular process.Cellular component organization and biogenesis.Cell wall organization and biogenesis.Cell wall structural protein	VVTU12776_at	0.000537484	0.00116032	0.00405028	15	Three treatments Down-regulated		3.7489	3.99109	4.08529	4.55488	4.60049	4.27416	4.30321	3.8466	3.55388	3.13814	3.24574	3.29322	3.07073	3.83701	3.02275	2.84237	3.35062	3.40777	4.26356	3.69229	3.9455	3.66861	3.19945	3.37606
VVTU12779_s_at	0	-1.661	-2.688	-3.572	VIT_18s0001g06170	Phosphate-induced protein 1	Unknown	VVTU12779_s_at VVTU33059_s_at	0.000149933	0.000531205	4.87712e-05	15	Three treatments Down-regulated		10.0166	10.064	10.1115	10.4629	9.1606	9.20615	9.72991	9.66594	10.0723	5.55523	6.30846	8.17752	9.42993	9.62856	10.0373	7.58142	7.25936	7.91048	8.61859	9.43247	10.1449	5.38236	4.21298	6.52212
VVTU12794_at	0	NA	1.2	NA	VIT_04s0044g01410	Photosystem I reaction center subunit N (PSAN)	Metabolism.Primary metabolism.Generation of metabolite precursors and energy.Photosynthesis.Photosystem I	VVTU12794_at VVTU20078_s_at VVTU21770_s_at		1.13929e-05		3	CD Up-regulated specific		3.69317	3.4479	3.00913	4.33094	4.89241	4.1604	3.66978	3.56982	3.55403	5.97759	6.07342	5.5761	3.69008	4.04577	3.09136	4.91208	5.30959	5.86792	3.70449	3.90192	3.16838	4.44807	4.04888	5.86184
VVTU12795_s_at	0	6.541	NA	2.844	VIT_08s0040g01130	Serine carboxypeptidase II	Metabolism.Primary metabolism.Protein metabolism and modification.Proteolysis.Peptidase-mediated proteolysis	VVTU12795_s_at VVTU37492_s_at	2.40274e-06		0.000290213	12	MJ Up-regulated specific		6.28277	7.43781	7.2178	8.50295	9.08918	7.52632	7.09478	6.93371	6.19813	5.59597	5.80031	6.70525	5.26559	6.51712	4.96533	13.4932	13.5867	13.471	7.35441	6.87045	5.92385	10.7178	10.9625	11.1814
VVTU1280_at	0	NA	1.548	NA	VIT_17s0000g02260	Aldose 1-epimerase	Metabolism.Primary metabolism.Carbohydrate metabolism.Monosaccharide metabolism	VVTU1280_at VVTU40821_at		3.45216e-05		3	CD Up-regulated specific		7.68593	7.28842	7.02143	7.60975	7.30807	6.90198	7.57242	7.47852	7.13067	8.98346	8.90867	8.75761	7.97213	7.28657	7.1872	8.11938	7.45782	8.02217	7.63623	7.56128	7.35598	8.12405	8.14217	8.08316
VVTU12804_at	0	NA	NA	-1.583	VIT_04s0008g06980	Unknown protein	Unknown	VVTU12804_at VVTU36166_s_at			0.0032873	10	CDMJ Down-regulated specific		6.72619	7.20921	7.22061	7.32056	7.48665	7.77276	6.9828	7.47774	6.89943	7.63443	6.62129	6.95962	5.89895	6.7066	6.86417	6.23814	6.60355	6.0588	7.4247	7.46781	6.68502	6.39293	6.08287	5.77761
VVTU12806_at	0	1.903	NA	2.031	GSVIVT00011451001	Zinc finger (C3HC4-type ring finger)	Regulation overview.Regulation of gene expression.Regulation of transcription.Transcription factor.Zinc finger C3HC4 family transcription factor	VVTU12806_at	1.7571e-06		1.01872e-06	11	MJ and CDMJ Up-regulated		2.92497	3.13875	2.82021	3.05549	3.2568	2.74732	3.024	2.81902	2.82174	3.09156	3.15374	2.83106	3.035	2.82255	2.94786	5.10614	4.48778	5.09585	3.02336	3.05926	3.07853	5.1008	4.77344	5.55632
VVTU12808_at	0	1.472	NA	NA	VIT_07s0104g00510	MRNA-binding protein precursor	Unknown	VVTU12808_at	0.000211572			12	MJ Up-regulated specific		5.42493	6.10218	6.14816	5.44639	5.75413	5.53366	5.91613	5.51058	5.95194	6.4263	6.58163	6.82278	5.64369	6.00579	5.79687	6.9559	6.93314	7.03218	5.64984	5.57181	6.17147	6.64525	6.36247	6.71545
VVTU12810_at	0	0.835	1.016	0.894	VIT_05s0094g00910	Unknown protein	Unknown	VVTU12810_at	9.45346e-05	0.000549465	0.000523593	6	Three treatments Up-regulated		7.56687	7.5924	7.58749	7.50832	7.72662	7.68737	7.07665	7.37295	7.20358	8.4296	8.61954	7.82905	7.18551	7.05695	7.44576	8.18448	8.26535	7.91864	7.34487	7.36641	7.11251	8.29303	8.54496	7.84269
VVTU12819_at	0	-1.167	NA	-3.324	VIT_08s0007g07550	GATA transcription factor 11	Regulation overview.Regulation of gene expression.Regulation of transcription.Transcription factor.C2C2-GATA family transcription factor	VVTU12819_at	0.000777772		0.000589504	5	MJ and CDMJ Down-regulated		4.78508	6.46474	5.84655	6.20775	7.70278	7.38653	6.29217	4.80484	4.97992	4.33419	4.46793	5.38198	3.83113	4.74838	4.75247	4.4797	4.60751	4.94541	5.93253	4.99753	5.39984	3.44355	3.50427	3.61153
VVTU1282_at	0	NA	NA	-1.251	VIT_06s0004g07440	Exocyst subunit EXO70 family protein B1	Cellular process.Cellular transport.Protein trafficking.Vesicle-mediated trafficking	VVTU1282_at			0.000299955	10	CDMJ Down-regulated specific		8.15302	8.36661	8.65034	8.14749	8.61708	8.64913	7.8524	7.76986	8.32282	7.16966	7.24316	8.86054	7.78143	7.79621	8.33764	7.77598	7.87315	8.28195	7.92996	7.56592	8.39066	6.60235	6.25699	7.51784
VVTU12821_s_at	0	NA	NA	-2.563	VIT_00s0313g00040	PAS2 (PASTICCINO 2)	Regulation overview.Regulation of cell cycle|Signalling.Signalling pathway.Protein antiphosphatase	VVTU12821_s_at			0.00572003	10	CDMJ Down-regulated specific		6.45836	6.58644	6.85067	7.29979	6.79868	6.97328	6.88858	6.50054	7.60995	5.35541	5.1911	6.18947	7.11099	6.53916	7.00823	6.44832	5.92019	6.78252	6.68674	6.64247	7.46298	4.72241	3.74395	5.8138
VVTU12822_at	0	-1.598	-2.731	-1.939	VIT_13s0064g01340	Histone H3	Cellular process.Cellular component organization and biogenesis.Chromosome organization and biogenesis.Chromatin assembly	VVTU12822_at	5.09766e-05	4.21345e-05	1.41696e-05	15	Three treatments Down-regulated		11.1677	11.5425	11.8668	10.9708	10.6823	11.4584	11.4384	10.9052	11.3159	7.57083	7.34681	9.08468	10.7207	11.2295	11.0748	9.18717	8.38637	9.19093	11.2697	10.7194	11.1081	8.56267	8.2266	9.02613
VVTU12832_s_at	0	NA	-0.659	-1.054	VIT_13s0019g00250	Ribosomal protein L23A (RPL23aA) 60S	Metabolism.Primary metabolism.Protein metabolism and modification.Translation	VVTU12832_s_at		0.000677188	5.27807e-05	9	CD Down-regulated and CDMJ intensified repression		12.5928	12.6407	12.6041	12.6636	12.407	12.6346	12.5561	12.5008	12.8703	11.8265	11.7636	12.2265	12.3832	12.3428	12.7253	12.2741	11.7329	12.424	12.5289	12.6517	12.9238	11.3361	11.5524	11.9218
VVTU12834_at	0	NA	NA	-1.068	VIT_11s0065g00640	Cycloartenol synthase	Metabolism.Primary metabolism.Lipid metabolism.Steroid metabolism.Steroid biosynthesis|Signalling.Hormone signalling.Brassinosteroid signalling.Brassinosteroid metabolism.Brassinosteroid biosynthesis	VVTU12834_at VVTU29981_at			0.00453492	10	CDMJ Down-regulated specific		6.52439	6.62206	6.43593	6.78308	7.15203	6.94041	6.24511	6.53342	6.66229	6.90437	6.60965	6.62003	5.86255	6.60867	6.46941	5.94334	6.4686	6.29614	6.40691	6.928	6.38003	6.26213	5.96919	5.57237
VVTU12838_at	0	1.405	-0.568	1.787	VIT_08s0007g07230	Myb domain protein 5	Regulation overview.Regulation of gene expression.Regulation of transcription.Transcription factor.MYB family transcription factor	VVTU12838_at VVTU14657_at	3.42315e-05	0.00274394	6.42283e-07	11	MJ and CDMJ Up-regulated		4.33065	4.23779	4.0711	4.02024	4.05134	3.7321	4.60346	4.42897	4.43604	3.60537	3.37715	3.94662	5.10988	4.56383	4.26297	6.18165	5.32248	5.81315	4.23053	4.12836	4.26988	5.70537	5.60134	5.84762
VVTU1284_at	0	0.357	1.167	NA	VIT_02s0025g01500	Nucleoside diphosphate kinase 3, (NDK3)	Metabolism.Primary metabolism.Nucleobase, nucleoside, nucleotide, nucleic acid metabolism.Nucleotide metabolism.Purine metabolism|Metabolism.Primary metabolism.Nucleobase, nucleoside, nucleotide, nucleic acid metabolism.Nucleotide metabolism.Pyrimidine me	VVTU1284_at	0.00128651	0.000437876		3	CD Up-regulated specific		9.14319	9.27853	9.11571	8.40789	8.62406	8.76853	8.91056	9.23763	9.23428	9.64178	9.54345	9.96268	9.19388	9.19147	9.58027	9.14679	8.90493	9.24897	8.90783	9.30183	9.2983	9.14852	8.77217	9.28541
VVTU12845_at	0	NA	NA	-1.117	VIT_15s0046g01530	Intracellular protein transport protein USO1	Unknown	VVTU12845_at			0.000373618	10	CDMJ Down-regulated specific		5.61026	5.91276	5.66617	5.6986	6.41553	6.26857	5.24484	5.48762	5.58677	5.60102	5.39542	5.52933	4.46138	4.9005	5.48451	5.10881	5.26255	5.05187	5.67976	5.46222	5.55968	5.13587	4.82333	4.58579
VVTU12846_at	0	1.607	2.996	3.359	VIT_19s0014g00960	Spg1p (septum-promoting GTPase)	Signalling.Signalling pathway.G-protein signalling pathway	VVTU12846_at VVTU22061_at	0.000983467	0.00379298	0.0010729	6	Three treatments Up-regulated		7.77151	5.64259	5.41949	4.80585	4.25897	4.28588	6.29416	7.24982	6.5979	8.00506	8.23378	7.40786	8.44605	6.97533	7.25408	7.41382	7.54404	7.05541	6.5792	7.16711	6.78634	8.09697	8.81269	8.21801
VVTU1285_at	0	1.088	NA	0.982	VIT_10s0003g01270	WAVE1 (WASP (Wiskott-Aldrich syndrome protein)	Cellular process.Cellular component organization and biogenesis.Cytoskeleton organization and biogenesis.Actin organization and biogenesis	VVTU1285_at	6.77542e-05		0.00213169	11	MJ and CDMJ Up-regulated		7.56759	7.49996	7.26422	7.73942	7.96014	7.64887	7.46434	7.91768	7.37874	8.30715	8.46702	7.78594	7.31012	7.69379	7.45501	8.96175	9.2029	8.57606	7.60291	7.81993	6.93372	8.75945	9.25421	8.30561
VVTU12853_at	0	2.53	NA	2.456	VIT_05s0077g00800	DNA replication protein	Metabolism.Primary metabolism.Nucleobase, nucleoside, nucleotide, nucleic acid metabolism.Nucleic acid metabolism.DNA metabolism.DNA replication	VVTU12853_at VVTU22092_at	1.35779e-08		1.05568e-07	11	MJ and CDMJ Up-regulated		6.18337	6.33899	6.37289	6.19006	6.19871	6.10752	6.43752	6.47012	6.12653	6.71407	5.78842	6.43966	6.02289	6.45216	6.23544	8.42519	8.85279	8.62462	6.55859	6.1609	6.13766	8.96334	8.50564	8.35829
VVTU12856_at	0	1.255	NA	1.054	VIT_18s0072g00100	Unknown protein	Unknown	VVTU12856_at	3.05279e-06		1.93518e-05	11	MJ and CDMJ Up-regulated		6.96369	6.96326	6.86655	7.19591	7.47448	7.02356	6.93404	7.03594	6.74935	7.75153	7.79	7.52335	6.86457	6.91916	6.83719	8.46156	8.55583	8.26924	6.92165	7.16019	6.86397	8.37022	8.51176	8.12754
VVTU12859_s_at	0	NA	-0.547	-1.027	VIT_01s0150g00580	Ribosomal protein L10 (RPL10B) 60S	Metabolism.Primary metabolism.Protein metabolism and modification.Translation	VVTU12859_s_at VVTU8099_s_at		0.00399921	0.000256163	9	CD Down-regulated and CDMJ intensified repression		11.8921	11.7645	12.0978	11.6012	11.6403	11.664	11.9335	11.8393	12.2716	10.9362	11.094	11.5244	11.6029	11.9695	12.1967	11.0551	11.0392	11.3734	11.9904	11.8569	12.1783	10.3982	10.5151	11.1825
VVTU12860_at	0	NA	-1.289	NA	VIT_00s0615g00030	Mannitol dehydrogenase (ELI3-1)	Metabolism.Primary metabolism.Carbohydrate metabolism.Monosaccharide metabolism.Fructose and mannose metabolism	VVTU12860_at		0.000798262		13	CD Down-regulated specific		6.41676	7.11925	7.32751	7.13755	7.42325	7.56712	6.92722	6.60273	6.98977	6.22143	5.69597	5.99916	5.76551	6.58939	6.79787	7.89803	7.74656	7.91485	7.20421	6.65085	6.92907	7.56775	6.5785	7.36104
VVTU12865_s_at	0	NA	NA	-1.155	VIT_05s0020g00750	Novel plant snare 13	Cellular process.Cellular transport.Protein trafficking.Vesicle-mediated trafficking	VVTU12865_s_at VVTU1429_at			0.00098645	10	CDMJ Down-regulated specific		4.85415	5.54372	5.5261	4.95237	4.73701	5.992	5.20655	4.85086	5.50987	4.20553	3.94341	4.77262	4.76538	4.18582	5.22059	4.52636	3.90434	4.43359	4.78714	4.75843	5.31421	3.57792	3.47625	4.09686
VVTU12873_at	0	-2.174	NA	-4.882	VIT_07s0005g03290	Inorganic phosphate transporter 1-4	Transport overview.Ion transport.Anion transport.Phosphate transport	VVTU12873_at	0.0012235		7.43391e-05	5	MJ and CDMJ Down-regulated		8.51773	9.63959	8.99895	10.2614	11.1226	11.0623	9.78696	9.02692	8.13494	8.77543	8.2917	9.02661	7.8698	9.38574	7.33835	7.88145	8.3218	7.15822	9.51561	8.93508	7.98047	6.50035	5.38567	5.18856
VVTU12879_at	0	1.123	NA	NA	VIT_16s0039g00700	RCP1 (root cap 1)	Transport overview.Macromolecule transport.Carbohydrate transport	VVTU12879_at	0.000104642			12	MJ Up-regulated specific		4.66873	5.05821	5.16929	5.02708	5.38995	5.07948	5.06595	5.34213	5.19208	5.11707	5.11551	4.90296	4.76762	4.88235	5.35419	6.087	6.41505	6.47122	4.50139	5.24587	5.12717	5.2342	4.54675	5.35146
VVTU12881_at	0	NA	NA	2.436	VIT_09s0070g00160	CBL-interacting protein kinase 6 (CIPK6)	Signalling.Signalling pathway.Protein kinase	VVTU12881_at			0.00206276	1	CDMJ Up-regulated specific		8.6206	7.42989	7.65083	8.35866	6.99963	6.79883	7.92159	8.23264	8.23987	8.35957	8.82035	9.41601	8.86699	7.45658	8.25534	9.24828	8.26615	9.33702	7.35221	8.11921	8.36457	9.40011	9.73	10.4696
VVTU12896_at	0	-1.087	-2.256	-3.248	VIT_10s0003g05380	Cytochrome b5-like Fatty acid hydroxylase	Unknown	VVTU12896_at	0.000201852	1.07993e-06	3.79727e-08	15	Three treatments Down-regulated		9.45957	9.40111	9.39756	9.8794	9.42922	9.30335	9.63734	9.37893	9.77172	7.19381	7.38712	7.79406	9.3308	9.15157	9.44031	8.56932	8.06546	8.3808	9.25843	9.4634	9.76764	6.17326	6.23067	6.69555
VVTU12901_at	0	NA	1.676	1.588	VIT_16s0100g01160	Stilbene synthase [Vitis vinifera]	Metabolism.Cellular metabolism.Phytoalexin metabolism.Phytoalexin biosynthesis|Metabolism.Secondary metabolism.Phenylpropanoid metabolism.Stilbenoid metabolism.Stilbenoid biosynthesis	VVTU12901_at		0.00115676	0.000296432	2	CD and CDMJ Up-regulated		3.40901	2.78793	2.50527	2.30456	2.7142	2.61561	2.57612	3.01907	2.93244	4.42141	3.80507	4.26006	3.63646	3.1189	3.47705	2.86456	3.13489	3.11009	2.73342	3.02197	3.26466	3.98516	4.40086	4.33079
VVTU12903_at	0	1.259	2.077	1.652	VIT_15s0021g00960	1-aminocyclopropane-1-carboxylate oxidase	Signalling.Hormone signalling.Ethylene signalling.Ethylene metabolism.Ethylene biosynthesis	VVTU12903_at	2.74129e-05	3.30448e-06	5.41712e-06	6	Three treatments Up-regulated		7.66162	7.79857	7.58075	7.18799	7.05937	7.32302	7.76567	7.96098	7.34834	9.33046	9.30055	9.20563	7.60442	7.58734	7.75338	8.50351	8.20612	8.54063	7.57426	7.78779	7.55454	8.57815	8.95314	8.87196
VVTU12904_at	0	-1.549	-4.037	-5.136	VIT_17s0000g08860	UBX domain-containing protein	Unknown	VVTU12904_at	0.00110757	0.00034353	7.6542e-05	15	Three treatments Down-regulated		6.4863	8.49036	8.52377	8.59027	9.79276	9.82449	7.76974	7.29243	7.52562	5.24081	4.89487	5.04931	4.42136	6.50279	6.81218	5.73779	5.98557	6.07265	7.80482	7.03185	7.25652	3.81753	3.78161	3.79454
VVTU12907_at	0	-1.162	NA	-2.046	VIT_03s0038g02430	WD-40 repeat protein (MSI3)	Unknown	VVTU12907_at	0.00028585		7.31097e-06	5	MJ and CDMJ Down-regulated		8.35737	8.59208	8.87375	8.54186	8.88664	8.99021	8.44494	8.34717	8.86737	7.53082	6.84736	7.97541	8.29401	8.19567	8.87102	7.45654	7.30552	7.70715	8.41169	8.40383	8.87117	6.44276	6.61917	7.08308
VVTU12910_s_at	0	-3.512	-2.816	-6.109	VIT_07s0031g01160	Hyperosmotically inducible periplasmic protein	Cellular process.Cellular homeostasis.Heavy metal ion homeostasis	VVTU12910_s_at	1.26117e-06	0.000557408	7.209e-09	15	Three treatments Down-regulated		9.63133	10.3016	10.1286	10.7463	10.145	10.5624	10.4678	9.78055	10.486	7.04566	7.69839	8.93383	9.43468	10.0706	10.101	7.1034	6.4359	6.92403	9.92625	10.0654	10.6283	4.40979	4.44238	4.83243
VVTU12912_at	0	-1.722	-1.973	-2.722	VIT_02s0025g01330	Polygalacturonase GH28	Cellular process.Cellular component organization and biogenesis.Cell wall organization and biogenesis.Cell wall metabolism.Cell wall modification.Pectin modification	VVTU12912_at VVTU17326_at	1.20017e-06	0.00258999	3.85785e-05	15	Three treatments Down-regulated		4.92609	5.03661	5.35306	6.27458	5.941	5.86976	5.65604	4.67137	4.91737	4.08572	3.41732	4.59178	4.52624	4.36084	4.50363	3.63485	3.54462	3.81391	4.59105	4.42646	5.46937	3.11787	3.23759	2.73444
VVTU12915_s_at	0	NA	0.939	1.111	VIT_08s0007g07320	Unknown protein	Unknown	VVTU12915_s_at		7.01219e-05	5.20005e-05	2	CD and CDMJ Up-regulated		7.37187	7.11303	7.08978	7.72286	7.48886	7.23608	7.52026	7.46311	7.02394	8.65008	8.46084	8.58615	8.56884	7.05192	6.91921	8.6054	8.29086	8.4791	7.3021	7.5246	7.27173	8.81172	8.40267	9.08974
VVTU12921_s_at	0	1.169	1.441	1.832	VIT_11s0052g01800	Constans-like 5	Development.Reproductive development|Regulation overview.Regulation of gene expression.Regulation of transcription.Transcription factor.CO-like / B-box family transcriprion factor	VVTU12921_s_at	0.000222249	7.98656e-05	7.70663e-06	6	Three treatments Up-regulated		8.96112	8.58994	8.54565	9.34909	8.82442	8.58257	8.73871	8.31935	8.23012	10.2348	10.0499	9.98514	9.81795	9.08109	8.69099	10.4284	10.4042	10.924	8.79009	8.64028	8.40964	10.7764	10.4031	10.8154
VVTU12927_at	0	-2.691	-3.451	-3.417	VIT_14s0083g01100	Alpha-1,4-glucan-protein synthase 1	Cellular process.Cellular component organization and biogenesis.Cell wall organization and biogenesis.Cell wall metabolism.Cell wall biosynthesis.Cellulose biosynthesis	VVTU12927_at VVTU466_s_at	0.000667527	6.99644e-05	1.6712e-05	15	Three treatments Down-regulated		4.98	5.44399	4.832	6.89078	6.38204	6.00816	5.91403	5.38139	5.07005	3.10963	3.20117	3.72653	4.35382	5.62695	4.47157	3.64959	3.32475	3.43142	5.54629	5.49072	5.31448	3.09231	3.66217	3.37227
VVTU12928_at	0	-1.887	-0.609	-2.271	TC67510	No hit	Unknown	VVTU12928_at	1.08962e-06	0.000754782	1.0063e-05	5	MJ and CDMJ Down-regulated		6.11503	6.18841	6.39196	7.13932	7.27574	7.01729	6.28623	6.47421	5.99348	6.51044	6.38953	6.76418	5.89939	5.67005	5.70334	5.02052	4.80675	4.52065	5.81732	6.47341	6.41066	4.9516	4.9532	4.72127
VVTU12930_s_at	0	1.489	3.139	2.554	VIT_09s0070g00240	Cinnamoyl-CoA reductase	Metabolism.Secondary metabolism.Phenylpropanoid metabolism.Lignin metabolism.Lignin biosynthesis	VVTU12930_s_at	0.000641243	0.000222385	0.00133283	6	Three treatments Up-regulated		10.6056	9.75629	9.79154	9.33514	8.71914	7.98825	10.1664	10.07	9.69237	11.5739	11.7518	11.908	10.9896	10.5431	10.3973	10.6627	10.5756	11.0492	9.81422	10.0574	9.88565	11.1417	10.7514	11.4151
VVTU12938_s_at	0	-0.972	NA	-1.667	VIT_16s0098g01720	Abl interactor 2 (ABIL2)	Unknown	VVTU12938_s_at	2.73175e-05		4.58542e-06	5	MJ and CDMJ Down-regulated		8.81466	9.23032	8.70019	8.62888	8.96264	9.00469	9.01375	8.75168	8.84258	8.65979	8.56728	8.34549	8.18257	8.70441	8.69705	7.62315	7.50017	7.3962	9.01897	8.81719	8.62007	7.15916	7.3568	6.7916
VVTU1295_at	0	NA	NA	-1.394	VVTU1295_at	COBRA protein	Cellular process.Cellular component organization and biogenesis.Cell wall organization and biogenesis	VVTU1295_at			5.04668e-06	10	CDMJ Down-regulated specific		9.60472	9.76628	9.27511	9.51406	9.72273	9.39278	9.79807	9.66476	9.66854	9.22392	9.19179	9.39888	9.59682	9.69188	9.41863	9.22018	8.86765	9.15786	9.63871	9.57507	9.52519	8.34895	7.90374	8.28808
VVTU12965_at	0	-1.009	NA	-1.333	VIT_05s0020g02640	Unknown protein	Unknown	VVTU12965_at VVTU28598_s_at	0.000626853		0.00134022	5	MJ and CDMJ Down-regulated		6.62338	6.9256	7.06979	7.00049	6.61419	7.19979	6.77209	6.62583	7.25768	5.53331	5.75303	6.50809	7.02201	6.75321	7.15687	5.99782	5.87308	6.23017	6.59238	6.70524	7.20275	5.38199	5.2785	6.03689
VVTU12968_at	0	-0.663	-1.155	-1.968	VIT_01s0150g00210	CYP51A	Metabolism.Primary metabolism.Lipid metabolism.Steroid metabolism.Steroid biosynthesis	VVTU12968_at	1.03438e-05	1.4614e-05	2.15698e-06	15	Three treatments Down-regulated		10.1923	10.2957	10.5064	10.7845	11.0197	10.8587	10.1597	10.1692	10.1073	9.68411	9.34987	9.60622	9.64975	10.0461	9.82371	9.62374	9.90174	9.67284	10.308	10.0148	10.0984	9.00467	8.576	8.6054
VVTU1297_at	0	NA	NA	-1.32	VIT_09s0002g03410	Phytochrome-associated protein 1 (PAP1)	Signalling.Hormone signalling.Auxin signalling.Auxin-mediated signalling pathway	VVTU1297_at			0.000670322	10	CDMJ Down-regulated specific		5.94951	6.83882	6.55335	6.27324	7.25337	6.94024	6.10829	6.09185	5.95779	5.8726	5.68611	5.9603	5.52947	5.70265	5.60543	5.8467	5.91756	5.57391	6.65027	6.06461	5.66451	5.03979	5.22445	5.27954
VVTU12971_s_at	0	-2.416	NA	NA	VIT_04s0008g00610	Zinc finger (CCCH-type) family protein	Regulation overview.Regulation of gene expression.Regulation of transcription.Transcription factor.C3H family transcription factor	VVTU12971_s_at	0.000765156			4	MJ Down-regulated specific		11.9518	10.4713	11.1891	11.4498	10.2744	10.5508	11.1282	11.3166	11.872	11.247	11.7179	12.2715	12.1079	10.9291	11.7692	8.87072	8.07628	9.27449	10.7869	11.6974	11.979	9.49431	10.6782	11.5197
VVTU12972_at	0	NA	NA	-1.713	VIT_04s0008g01340	Unknown protein	Unknown	VVTU12972_at			0.00111806	10	CDMJ Down-regulated specific		6.36566	6.91791	6.82982	7.08629	7.48241	7.60063	7.08764	7.24454	7.04992	7.38966	6.98184	6.97039	6.39878	7.0154	6.79138	6.83721	6.50698	6.7465	7.12462	6.99243	6.79745	5.59606	6.22646	6.00813
VVTU12973_at	0	NA	-2.224	-3.515	VIT_16s0022g00680	Multi-copper oxidase (SKU5)	Metabolism.Cellular metabolism.Oxidation reduction.Copper oxidase family	VVTU12973_at		1.63685e-06	1.29959e-07	9	CD Down-regulated and CDMJ intensified repression		7.66202	7.98811	7.6855	7.738	7.94147	7.84799	8.39212	8.06329	7.85184	6.21799	5.55029	6.0575	6.92558	7.85597	7.41569	6.92486	7.17734	6.43312	8.31504	7.93464	7.47994	4.91585	4.11207	4.34723
VVTU12985_at	0	1.305	1.134	1.174	VIT_12s0057g01080	Kelch repeat-containing protein	Unknown	VVTU12985_at	6.78862e-05	0.000621758	0.00186331	6	Three treatments Up-regulated		7.7499	6.75499	6.97975	6.35023	6.0848	5.32743	8.00738	7.60191	7.54787	7.33778	7.76931	7.73003	8.84274	7.96837	8.15647	8.26794	8.24903	8.64361	7.5176	7.52192	7.7381	7.24588	7.27531	8.05731
VVTU12986_at	0	NA	-1.062	-2.218	VIT_00s0227g00200	formin protein AHF1	Cellular process.Cellular component organization and biogenesis.Cytoskeleton organization and biogenesis.Actin organization and biogenesis	VVTU12986_at		5.76745e-05	4.77374e-08	9	CD Down-regulated and CDMJ intensified repression		8.81383	9.05078	8.98607	9.07979	9.31162	9.01803	9.07489	8.54817	8.78754	7.91839	8.0612	7.80273	8.12237	8.77233	8.48516	8.49966	8.47545	8.65413	9.0852	8.63762	8.64829	6.75254	6.70756	6.81679
VVTU12987_s_at	0	NA	NA	-1.189	VIT_12s0035g01140	RAB GTPase RAB11C	Cellular process.Cellular transport.Protein trafficking.Vesicle-mediated trafficking	VVTU12987_s_at VVTU27611_s_at			0.00210788	10	CDMJ Down-regulated specific		9.96733	10.0977	10.2244	10.053	10.0678	10.2917	10.2129	9.63087	10.1954	9.0528	9.13297	9.90681	10.1109	10.1635	10.2373	9.64933	9.2387	9.95286	9.90304	9.95399	10.3085	8.62357	8.51267	9.58437
VVTU12990_s_at	0	0.626	1.59	1.034	VIT_19s0014g03320	Peroxisomal membrane protein	Unknown	VVTU12990_s_at VVTU31303_at	0.000675659	4.20825e-05	0.00027016	6	Three treatments Up-regulated		9.88397	9.47809	9.49915	10.101	10.3533	9.81506	9.12758	9.84792	9.66132	11.6804	11.7641	11.372	10.1826	9.58189	9.75201	10.5472	11.1758	11.0791	9.35971	10.0871	9.63863	11.1888	11.3879	11.0189
VVTU12991_at	0	-1.954	NA	-2.775	VIT_13s0147g00230	Unknown protein	Unknown	VVTU12991_at VVTU20495_s_at	7.79339e-05		0.000234761	5	MJ and CDMJ Down-regulated		4.62966	5.54474	5.64752	6.74818	6.65817	7.15009	6.1117	5.39428	5.05942	4.70128	4.43011	5.45949	4.25647	5.05765	4.43457	4.27861	4.31157	4.03026	5.22906	5.35901	5.18837	3.46951	4.35967	4.35681
VVTU12993_s_at	0	NA	0.48	-1.324	VIT_08s0007g00330	Metallothionein	Cellular process.Cellular homeostasis.Heavy metal ion homeostasis	VVTU12993_s_at VVTU13174_at VVTU13174_s_at VVTU13174_x_at VVTU14349_s_at VVTU14349_x_at VVTU20085_at VVTU21926_x_at VVTU35070_s_at VVTU38213_s_at		1.92748e-06	0.00026076	10	CDMJ Down-regulated specific		9.73233	9.71456	9.66709	11.1946	10.599	11.0048	10.3016	9.96425	9.84464	12.0185	11.5266	11.6885	9.36297	10.339	9.83347	9.83165	10.2958	10.0242	10.6959	10.5509	10.5163	10.3647	10.4013	10.7083
VVTU1300_at	0	NA	NA	-2.306	VIT_15s0046g00360	Aspartyl protease	Metabolism.Primary metabolism.Protein metabolism and modification.Proteolysis.Peptidase-mediated proteolysis	VVTU1300_at			0.000512184	10	CDMJ Down-regulated specific		9.59949	10.6135	10.1516	10.4672	11.3988	10.7488	10.6783	9.836	9.75209	9.8172	9.42773	9.97263	8.15036	10.4842	9.55953	10.1238	10.5565	10.4253	10.5295	9.34811	9.71694	8.69139	7.68681	8.54885
VVTU13001_at	0	NA	-3.612	-5.183	VIT_01s0026g02190	ABA-responsive protein (HVA22c)	Response to stimulus.Stress response.Abiotic stress response|Signalling.Hormone signalling.ABA signalling.ABA-responsive	VVTU13001_at		0.00265123	5.72995e-05	14	CD and CDMJ Down-regulated		7.39859	8.44976	8.98092	9.08296	9.80208	9.34265	8.56061	8.6038	9.18678	6.46964	6.02984	6.41295	6.55233	8.05088	8.53959	8.04615	7.74923	8.40755	8.50282	8.52	8.97592	3.67276	4.89022	5.28493
VVTU13005_at	0	2.891	NA	NA	VVTU13005_at	No hit	Unknown	VVTU13005_at	0.000205942			12	MJ Up-regulated specific		4.02553	3.43127	2.84693	3.57735	2.36188	2.62509	3.09879	3.79105	3.64753	3.97054	3.68414	3.54015	3.47097	3.53991	3.6548	6.10987	5.934	5.55579	3.67833	4.29885	3.79012	4.08533	3.79748	5.17314
VVTU13009_s_at	0	NA	NA	-2.253	VIT_15s0046g01140	WRKY DNA-binding protein 53	Regulation overview.Regulation of gene expression.Regulation of transcription.Transcription factor.WRKY family transcription factor	VVTU13009_s_at VVTU37089_at			0.000122584	10	CDMJ Down-regulated specific		8.60988	9.4045	9.30494	8.93106	8.69882	9.22704	9.63413	9.76478	9.02285	7.90745	8.56281	8.64641	8.13542	9.9533	8.78587	6.9872	7.74247	6.46756	9.90423	9.7176	8.98699	7.50227	7.36396	6.51992
VVTU13010_at	0	NA	NA	1.187	VIT_13s0019g04090	Ubiquitin-conjugating enzyme E2 C	Metabolism.Primary metabolism.Protein metabolism and modification.Proteolysis.Ubiquitin-mediated proteolysis	VVTU13010_at VVTU7565_s_at			0.0029818	1	CDMJ Up-regulated specific		4.99803	4.575	4.5734	4.73057	4.88861	4.8124	4.85179	5.43662	4.37061	5.86414	5.70632	5.30878	5.62119	5.24358	5.03453	5.41935	5.56022	5.14514	4.81168	5.22493	4.32962	6.21195	6.49969	5.50135
VVTU13022_s_at	0	-2.695	-1.485	-2.556	VIT_11s0016g05520	Plastocyanin domain-containing protein	Metabolism.Primary metabolism.Generation of metabolite precursors and energy.Electron transport|Metabolism.Primary metabolism.Generation of metabolite precursors and energy.Photosynthesis.Photosynthetic-chain phosphorylation	VVTU13022_s_at	6.82906e-05	0.00192447	7.99508e-05	15	Three treatments Down-regulated		6.20244	6.04588	5.42393	6.09854	4.76569	4.9617	6.44492	7.16177	6.90837	4.76924	4.60257	4.84277	5.80947	6.65315	6.73548	3.05659	2.99041	3.22117	6.34796	6.90931	6.474	3.64163	3.11351	3.46213
VVTU13026_at	0	NA	1.399	1.085	VIT_11s0016g05210	Acetylglucosaminyltransferase	Metabolism.Primary metabolism.Carbohydrate metabolism.Oligosaccharide metabolism.N-Glycan metabolism.N-Glycan biosynthesis	VVTU13026_at		9.2778e-05	0.00573494	2	CD and CDMJ Up-regulated		4.64923	4.04803	4.58888	5.15457	4.60799	4.36548	4.55525	4.35147	4.29753	6.30748	6.0984	5.83614	5.34999	4.63241	4.3109	4.69227	4.84246	4.66694	4.40393	4.49245	4.65157	6.41231	5.88316	5.34846
VVTU13030_at	0	1.223	0.799	1.868	VIT_08s0040g03040	Glutathione S-transferase GSTO1	Metabolism.Primary metabolism.Coenzyme and prosthetic group metabolism.Glutathione metabolism|Response to stimulus.Stress response.Abiotic stress response.Oxidative stress response	VVTU13030_at VVTU21222_s_at	1.49525e-05	0.000215977	4.67742e-05	6	Three treatments Up-regulated		5.52658	5.1372	5.1863	5.12955	5.18964	4.66616	5.43736	5.66768	5.40553	6.14625	5.83803	6.05839	5.89077	5.44223	5.80371	6.87872	6.31133	6.75239	5.36329	5.38281	5.41591	6.43641	7.07112	7.39291
VVTU13033_at	0	0.828	1.931	1.355	VIT_02s0025g04580	Hydroxymethylglutaryl-CoA synthase	Metabolism.Secondary metabolism.Terpenoid metabolism.Terpenoid biosynthesis.Mevalonate biosynthesis	VVTU13033_at VVTU16169_s_at	0.00189399	0.000474757	0.000493475	6	Three treatments Up-regulated		7.83722	7.39073	7.2355	7.11486	6.44105	7.2141	7.15678	7.66916	7.85163	8.87866	8.58468	9.31237	8.08794	7.65766	8.10234	8.19605	8.11171	8.33053	7.55174	7.98376	7.62131	8.29587	8.42484	8.80758
VVTU13038_s_at	0	NA	1.32	NA	VIT_13s0067g01450	Lateral organ boundaries domain 21	Regulation overview.Regulation of gene expression.Regulation of transcription.Transcription factor.AS2 family transcription factor	VVTU13038_s_at		4.38984e-05		3	CD Up-regulated specific		2.97655	3.09732	3.2348	3.52534	3.26113	3.08197	2.86172	2.86382	2.94818	4.15824	4.19633	4.83969	2.69557	2.93625	2.82529	2.98623	3.21927	3.47325	2.86776	2.821	3.16055	3.65498	3.22282	3.64471
VVTU13055_at	0	-1.601	NA	-1.077	VIT_07s0129g01110	Avr9/Cf-9 rapidly elicited protein 189	Unknown	VVTU13055_at VVTU16304_s_at VVTU6678_s_at	0.000914595		0.00104859	5	MJ and CDMJ Down-regulated		8.39635	7.90488	7.81904	7.70895	7.22021	7.97198	7.76356	7.70969	8.34385	7.12437	6.95401	8.04507	9.0837	7.6855	8.30083	6.59194	6.18854	6.26775	7.57269	7.91908	8.26348	6.11216	6.31903	6.87445
VVTU13057_at	0	-1.399	NA	-2.739	VIT_13s0019g04390	GATA transcription factor 10	Regulation overview.Regulation of gene expression.Regulation of transcription.Transcription factor.GATA family transcription factor	VVTU13057_at VVTU24361_s_at VVTU25960_s_at	2.48079e-05		3.15764e-07	5	MJ and CDMJ Down-regulated		10.1111	10.7272	10.4356	10.7934	10.7669	10.79	10.2141	10.1107	10.5048	8.52708	8.91144	10.4123	9.6112	10.4044	10.197	9.02443	9.15718	8.9092	10.2176	10.1432	10.6029	7.94498	7.77452	8.10303
VVTU13062_s_at	0	NA	NA	-1.374	VIT_17s0000g08000	Ribonuclease III	Metabolism.Primary metabolism.Nucleobase, nucleoside, nucleotide, nucleic acid metabolism.Nucleic acid metabolism.RNA metabolism.RNA catabolism	VVTU13062_s_at			0.0026145	10	CDMJ Down-regulated specific		6.08046	6.73011	6.67477	6.77841	7.29708	7.28755	6.71002	6.3761	6.85231	5.93152	6.02666	6.28626	6.613	6.09724	6.57056	5.85799	5.41567	6.2165	6.29948	6.44655	6.39788	4.993	6.01281	5.89312
VVTU13069_s_at	0	NA	1.857	2.898	VIT_06s0080g00320	Esterase/lipase/thioesterase	Unknown	VVTU13069_s_at VVTU20192_s_at		0.000424816	4.7647e-06	2	CD and CDMJ Up-regulated		4.84696	4.12974	3.73551	3.95112	4.04085	3.46885	4.63278	4.42266	3.98952	5.73284	6.07864	5.55343	5.65572	4.76247	4.1593	5.67161	5.63622	5.29913	4.49364	4.31342	4.26797	6.94781	6.91913	6.6492
VVTU13077_at	0	-1.067	-0.741	-1.51	VIT_04s0008g03280	No hit	Unknown	VVTU13077_at	0.000121431	0.00139474	5.18797e-06	15	Three treatments Down-regulated		9.31526	9.29125	9.35865	9.6899	9.1925	9.40364	9.62485	9.41773	9.66652	8.84811	9.02717	8.93184	9.55236	9.41087	9.35304	8.68974	8.19302	8.55255	9.60031	9.52837	9.81926	8.05677	8.282	8.40048
VVTU13079_at	0	-0.819	NA	-1.388	VIT_14s0068g01230	fructose-2,6-bisphosphatase	Metabolism.Primary metabolism.Carbohydrate metabolism.Glycolysis and gluconeogenesis	VVTU13079_at VVTU6265_at	0.000714141		0.000592866	5	MJ and CDMJ Down-regulated		8.6157	8.87173	8.96861	8.90243	8.97016	9.01778	9.26225	8.72175	8.6935	7.87585	8.21832	8.8713	8.60844	9.00967	8.72442	8.03691	7.90943	8.37496	8.70751	8.66749	8.86802	7.54612	6.9295	8.03708
VVTU13080_at	0	NA	1.811	NA	VIT_07s0205g00030	Zinc finger (C3HC4-type ring finger)	Regulation overview.Regulation of gene expression.Regulation of transcription.Transcription factor.Zinc finger C3HC4 family transcription factor	VVTU13080_at		3.00884e-05		3	CD Up-regulated specific		6.52901	7.07903	6.61818	6.99698	7.19305	6.94529	7.12477	6.45366	6.17903	8.57946	8.95912	8.56098	6.19827	7.15023	6.28784	7.31461	7.65821	7.78038	7.08535	6.25391	6.5961	7.89979	7.04553	7.32938
VVTU13091_at	0	1.187	2.514	3.341	VVTU13091_at	No hit	Unknown	VVTU13091_at	0.000164208	9.99068e-05	2.96936e-06	6	Three treatments Up-regulated		6.50027	6.14705	6.55268	5.53136	6.20124	6.12148	5.68349	5.96665	5.95095	8.45528	7.50531	7.83784	6.7716	6.4683	6.61747	7.28916	7.53167	7.25066	5.85507	6.31245	6.24491	9.52017	8.70292	8.86789
VVTU13092_at	0	NA	-3.561	-3.459	VIT_16s0050g01310	C2 domain-containing protein	Unknown	VVTU13092_at		3.09877e-06	6.51022e-07	14	CD and CDMJ Down-regulated		10.8368	11.8079	12.0742	11.6047	11.85	11.7355	11.5319	11.277	11.5535	7.74985	7.61264	8.78859	10.2774	11.6769	11.3569	11.5995	11.911	11.744	11.5609	10.9689	11.4001	7.98461	7.75387	8.28553
VVTU13099_s_at	0	-1.705	-3.552	-3.349	VIT_15s0046g03180	Remorin	Unknown	VVTU13099_s_at	3.16323e-05	2.282e-05	2.62757e-05	15	Three treatments Down-regulated		5.90107	6.73968	6.54157	7.53772	8.15457	8.05039	6.57431	6.10303	6.46408	4.85504	3.98695	4.20354	5.68806	5.83621	5.78115	5.59798	5.81833	5.33454	6.61869	6.36047	6.24883	4.10622	4.89017	4.74365
VVTU13109_at	0	1.184	0.987	NA	VIT_14s0066g01440	Homeodomain leucine zipper protein HB-1	Regulation overview.Regulation of gene expression.Regulation of transcription.Transcription factor.Homeobox domain family transcription factor	VVTU13109_at	0.000191052	0.000518082		7	More highly Up-regulated in MJ and CD single treatments		6.91758	6.86874	6.7435	6.52343	7.0173	6.66152	6.48766	6.79536	6.58509	7.63025	7.63277	7.23954	6.569	7.0202	6.71778	7.82717	8.14808	7.55677	7.10333	6.44999	6.53592	7.55012	7.22773	6.77494
VVTU13111_at	0	2.172	NA	NA	VIT_17s0000g06190	Myb domain protein 94	Regulation overview.Regulation of gene expression.Regulation of transcription.Transcription factor.MYB family transcription factor	VVTU13111_at VVTU15517_s_at	0.00052684			12	MJ Up-regulated specific		6.35078	5.76032	6.06194	6.72281	5.16242	5.60102	5.64199	6.20894	7.26935	4.76628	5.81053	5.94093	6.69571	5.46668	7.02462	8.44427	8.10503	8.46562	5.56397	6.31566	7.47906	6.80499	6.87393	8.09956
VVTU13112_at	0	0.7	NA	1.487	VIT_13s0019g00240	Glycosyltransferase family 14 Beta-1-3-galactosyl-O-glycosyl-glycoprotein	Metabolism.Primary metabolism.Carbohydrate metabolism.Polysaccharide metabolism	VVTU13112_at	0.00306122		8.232e-05	11	MJ and CDMJ Up-regulated		4.03388	3.76676	4.54078	3.91853	4.78233	4.59896	3.74076	4.33059	4.09611	4.62175	4.60894	4.77239	4.67389	4.19918	4.25333	5.45786	5.37567	5.35218	4.11479	3.95795	4.19408	5.93112	5.84441	5.9103
VVTU13116_at	0	NA	NA	1.085	VIT_00s0253g00150	Methyl jasmonate esterase	Signalling.Hormone signalling.Jasmonate signalling.Jasmonate metabolism	VVTU13116_at			4.47615e-05	1	CDMJ Up-regulated specific		2.49803	2.72596	2.6547	2.73967	2.88838	2.60721	3.30722	2.57111	2.88125	2.8797	3.00323	2.64518	3.11718	2.69206	2.83576	2.93775	2.79525	2.99395	2.89141	2.61771	2.52869	3.59566	4.26041	3.79412
VVTU13118_x_at	0	1.46	NA	0.994	VIT_19s0093g00220	Glutathione S-transferase 8 GSTU19	Metabolism.Primary metabolism.Coenzyme and prosthetic group metabolism.Glutathione metabolism|Response to stimulus.Stress response.Abiotic stress response.Oxidative stress response	VVTU13118_x_at VVTU37818_x_at	0.00301441		0.00416254	11	MJ and CDMJ Up-regulated		4.46613	4.21287	4.05576	3.70927	4.08154	3.99949	4.10827	4.24351	4.19562	3.89746	3.97321	3.37703	3.34556	4.22291	4.02203	5.00724	5.28569	4.73343	4.47897	4.00502	3.97431	4.67517	4.86573	4.9546
VVTU1312_at	0	0.603	NA	1.745	VIT_11s0016g01240	DENN (AEX-3) domain-containing protein	Unknown	VVTU1312_at VVTU24689_at	0.000560124		0.00097342	1	CDMJ Up-regulated specific		5.70242	5.33551	5.62732	5.10151	5.49626	5.32709	5.57744	5.88188	5.38919	6.00581	6.34875	5.55402	6.01193	5.87519	5.69929	6.06797	6.60543	5.982	5.92927	5.7619	4.9484	7.33036	7.21091	6.59359
VVTU13121_s_at	0	1.524	NA	-1.068	VIT_12s0028g01110	PHYTOCHROME-INTERACTING FACTOR 5 PIL6	Signalling.Signalling pathway.Circadian clock signalling	VVTU13121_s_at	2.11532e-07		0.00956236	8	MJ Up-regulated and Down-regulated in others		4.12484	3.81501	3.97913	4.65967	4.80352	4.32601	4.11675	4.05759	4.69782	4.56757	4.36633	4.39298	4.12497	4.22951	4.16887	6.36236	6.3442	6.26004	4.21331	4.41223	4.27016	3.67246	3.7083	4.17997
VVTU13131_s_at	0	NA	-2.765	-2.023	VIT_19s0093g00310	Glutathione S-transferase 8 GSTU19	Metabolism.Primary metabolism.Coenzyme and prosthetic group metabolism.Glutathione metabolism|Response to stimulus.Stress response.Abiotic stress response.Oxidative stress response	VVTU13131_s_at		7.05258e-07	3.73873e-06	14	CD and CDMJ Down-regulated		8.88063	8.80677	9.1254	8.72942	8.28205	8.52904	8.95545	8.95813	8.98927	5.74157	5.29606	6.29828	8.39395	8.70435	8.64092	8.73197	8.65231	8.55409	9.28985	9.31512	9.03684	6.74138	6.44092	7.11823
VVTU13141_at	0	2.751	NA	3.028	VIT_02s0012g01320	MYC jasmonic acid 3	Regulation overview.Regulation of gene expression.Regulation of transcription.Transcription factor.bHLH family transcription factor|Signalling.Hormone signalling.Jasmonate signalling.Jasmonate-mediated signalling pathway	VVTU13141_at VVTU34392_at	0.00166043		0.00116496	11	MJ and CDMJ Up-regulated		10.0288	9.51094	9.28221	10.6364	9.34649	7.89918	9.14342	9.59766	9.28649	9.34643	9.62218	10.0981	10.2168	9.65244	9.32414	12.3304	11.929	12.2477	9.19106	9.08368	9.44524	11.9388	11.8167	12.1093
VVTU13144_at	0	NA	1.836	NA	VIT_07s0005g00700	Epoxide hydrolase	Metabolism.Cellular metabolism.Epoxide hydrolase family	VVTU13144_at		5.76334e-05		3	CD Up-regulated specific		6.12719	5.79814	5.86404	6.28545	6.10915	5.2587	6.75689	6.36662	5.97801	8.26279	8.39519	7.81533	6.55008	6.66686	6.46465	6.33423	6.52381	6.65388	6.26285	6.37314	6.33598	6.49162	6.67931	6.68707
VVTU13148_at	0	-0.939	NA	-2.047	VIT_13s0019g02040	Lectin protein kinase	Signalling.Signalling pathway.Protein kinase	VVTU13148_at	4.79943e-05		2.05749e-05	5	MJ and CDMJ Down-regulated		8.43003	7.93629	8.25524	8.50736	8.37861	8.0372	8.12203	7.83899	8.27215	7.86479	8.44979	8.1726	8.01592	7.8443	7.94436	6.80368	7.18044	7.3059	7.98795	7.98365	8.55662	5.84479	6.10303	6.74125
VVTU1315_at	0	NA	2.151	NA	TC61492	No hit	Unknown	VVTU1315_at		0.000155488		3	CD Up-regulated specific		7.86879	7.53344	7.03176	7.71823	6.97234	6.72901	7.94578	7.77774	7.28112	9.36254	9.6218	9.45778	8.62342	7.94296	7.89655	7.48016	6.67429	7.2202	7.38309	7.76532	7.31041	8.34069	7.85164	8.79425
VVTU13152_at	0	-0.569	-2.145	NA	VIT_02s0012g00660	Calcium-binding EF-hand	Unknown	VVTU13152_at	0.000759088	0.000872328		13	CD Down-regulated specific		5.08538	5.58993	5.73039	7.40399	6.26502	6.30779	5.47028	5.48316	5.45475	4.32632	4.55499	4.66181	4.95269	4.91311	5.00097	5.62448	5.32984	5.77735	5.26041	5.16633	5.61233	5.27012	5.03084	5.92629
VVTU13154_s_at	0	NA	1.429	2.06	VIT_15s0046g03390	K+ efflux antiporter (KEA1)	Transport overview.Ion transport.Cation transport.Potassium transport	VVTU13154_s_at VVTU19552_s_at		0.000551095	7.67671e-06	2	CD and CDMJ Up-regulated		6.0068	6.02726	6.14415	5.38872	6.25005	5.89507	5.6264	5.74205	5.79166	6.7637	7.24266	6.79621	5.45168	6.19641	5.69613	6.09783	6.6862	6.37068	5.79983	5.75918	5.5797	7.5502	7.68605	7.43949
VVTU13157_at	0	-1.464	NA	NA	VIT_10s0003g01900	RKF1 (receptor-like kinase in flowers 1)	Signalling.Signalling pathway.Protein kinase	VVTU13157_at	0.000552508			4	MJ Down-regulated specific		7.25919	7.14859	6.61701	6.74569	5.94838	6.63408	7.40693	8.37531	8.10749	6.39022	7.71325	7.01044	7.68281	7.44142	8.16359	5.83012	5.86609	5.50302	7.48657	8.5978	7.40504	6.42547	7.28485	6.3807
VVTU13164_at	0	-0.731	NA	-4.047	VVTU13164_at	No hit	Unknown	VVTU13164_at	4.90565e-05		1.50902e-06	10	CDMJ Down-regulated specific		10.9061	11.5274	11.379	10.9929	11.2067	11.7924	11.0483	10.5558	10.9034	9.98712	9.49223	10.6217	9.89379	10.7027	10.5644	9.86235	9.92907	9.35692	11.4364	10.6961	10.7343	7.7107	6.13686	7.05891
VVTU13168_at	0	NA	NA	2.222	VVTU13168_at	Unknown protein	Unknown	VVTU13168_at			0.000839539	1	CDMJ Up-regulated specific		4.74059	4.15167	4.25395	4.72335	4.09451	4.25322	4.63078	4.18362	3.68785	5.89768	6.22605	4.39298	4.57857	4.8287	3.77073	5.60718	6.11696	4.95278	4.48347	3.59185	3.69452	6.5241	6.65729	5.17917
VVTU13171_at	0	-1.555	NA	-1.257	VIT_03s0091g00260	Zinc finger protein 4	Regulation overview.Regulation of gene expression.Regulation of transcription.Transcription factor.C2H2 family transcription factor	VVTU13171_at	0.000144293		0.000186806	5	MJ and CDMJ Down-regulated		2.78921	3.22312	3.08066	4.24406	4.50069	4.18992	3.60864	2.84864	2.94759	3.40205	3.76529	3.66246	2.86809	2.98932	3.251	2.64359	3.11403	2.52734	3.35252	2.85026	2.82149	2.83743	3.14829	3.10872
VVTU13173_at	0	-1.108	NA	-1.885	VIT_12s0142g00200	Ribosomal protein L1 60S	Metabolism.Primary metabolism.Protein metabolism and modification.Translation	VVTU13173_at VVTU35358_x_at VVTU35633_x_at	0.000182663		0.000286441	5	MJ and CDMJ Down-regulated		6.22497	6.63853	6.54646	5.94128	6.67636	6.37378	6.71818	5.37966	6.36612	5.18239	5.1016	5.20465	5.25108	5.91435	6.63017	4.643	4.71578	4.69577	6.4966	5.00069	6.5799	3.99269	4.19149	3.82086
VVTU13174_at	0	NA	NA	1.368	VIT_08s0007g00330	Metallothionein	Cellular process.Cellular homeostasis.Heavy metal ion homeostasis	VVTU12993_s_at VVTU13174_at VVTU13174_s_at VVTU13174_x_at VVTU14349_s_at VVTU14349_x_at VVTU20085_at VVTU21926_x_at VVTU35070_s_at VVTU38213_s_at			0.000262629	1	CDMJ Up-regulated specific		8.79774	8.86115	8.26254	8.95652	8.96494	8.16541	9.324	8.93297	8.61163	9.07822	9.34607	8.36119	9.32188	9.01639	8.90607	9.49134	8.91224	9.24606	8.73974	8.33181	8.5737	10.1481	9.93437	9.83131
VVTU13174_s_at	0	NA	0.467	-1.375	VIT_08s0007g00330	Metallothionein	Cellular process.Cellular homeostasis.Heavy metal ion homeostasis	VVTU12993_s_at VVTU13174_at VVTU13174_s_at VVTU13174_x_at VVTU14349_s_at VVTU14349_x_at VVTU20085_at VVTU21926_x_at VVTU35070_s_at VVTU38213_s_at		6.69196e-07	0.000143545	10	CDMJ Down-regulated specific		9.856	9.75849	9.77847	11.2423	10.724	11.0684	10.3485	10.1554	9.98587	12.1127	11.6327	11.7869	9.65263	10.525	9.87701	9.92433	10.3384	10.0403	10.7768	10.6249	10.6427	10.3611	10.4727	10.7274
VVTU13176_s_at	0	NA	-1.109	-1.054	VIT_18s0001g08330	Erg28 like protein	Unknown	VVTU13176_s_at		6.42264e-06	0.000140542	14	CD and CDMJ Down-regulated		8.81824	8.77925	8.94789	9.08152	8.88867	8.86303	9.14529	8.94132	9.16465	7.99479	7.96448	8.25386	8.86312	8.91171	8.9644	8.59854	8.31401	8.73228	8.93175	8.96608	9.14272	8.25098	7.68774	8.22727
VVTU13178_s_at	0	NA	NA	-1.243	VIT_15s0048g01990	Methyltransferase dehydration-responsive	Unknown	VVTU13178_s_at VVTU1444_at			0.00553756	10	CDMJ Down-regulated specific		5.73303	5.72302	5.91101	6.22729	5.77575	6.34724	5.69621	5.75767	6.06558	5.64302	5.46953	5.76135	5.19848	5.68574	5.54782	5.53404	5.70847	5.63421	5.59534	5.99941	6.2617	5.16212	4.77012	5.17975
VVTU13185_s_at	0	-0.638	-1.001	-1.443	VIT_08s0007g07460	Chaperonin	Metabolism.Primary metabolism.Protein metabolism and modification.Protein folding.Chaperone-mediated protein folding.Chaperonin-mediated protein folding	VVTU13185_s_at	0.000486786	0.000100939	1.01008e-07	15	Three treatments Down-regulated		11.1436	11.401	11.102	10.9999	11.2004	11.2477	11.1002	11.3323	11.3737	10.3974	9.83056	10.3756	10.7557	11.2236	11.2242	10.3022	10.5272	10.2611	11.3085	11.2701	11.0432	9.68385	9.77139	9.63877
VVTU13195_s_at	0	-1.126	NA	-2.212	VIT_01s0011g03500	Homocysteine S-methyltransferase 1	Metabolism.Primary metabolism.Amino acid metabolism.Methionine metabolism	VVTU13195_s_at VVTU15586_at	0.00150397		1.0949e-05	5	MJ and CDMJ Down-regulated		7.83865	7.75413	7.54247	6.92874	7.47931	7.18139	7.53249	7.73066	8.11039	5.84508	5.8286	6.9957	7.03201	7.87211	8.34697	6.00462	6.13333	6.19015	7.65985	7.66344	8.37399	4.77313	5.34277	5.39847
VVTU13198_at	0	NA	-1.234	-2.536	VIT_14s0171g00220	Ribosome recycling factor	Cellular process.Cellular component organization and biogenesis.Ribosome organization and biogenesis	VVTU13198_at		0.000428653	2.26629e-06	9	CD Down-regulated and CDMJ intensified repression		8.5456	8.74187	8.70386	8.04369	8.20405	8.58999	8.2002	8.75636	9.12117	7.25565	6.66847	7.29819	7.68963	8.40507	9.1723	6.88079	7.18963	7.40322	8.50187	8.91956	9.06938	5.40977	6.05977	6.25939
VVTU13207_at	0	-0.676	-0.648	-1.42	VIT_15s0048g00340	GAE3 (UDP-D-GLUCURONATE 4-EPIMERASE 3)	Cellular process.Cellular component organization and biogenesis.Cell wall organization and biogenesis.Cell wall metabolism.Cell wall biosynthesis.Cell wall glycan monomers generation|Metabolism.Primary metabolism.Carbohydrate metabolism.Monosaccharide met	VVTU13207_at	3.59617e-05	0.000648292	7.43689e-06	15	Three treatments Down-regulated		9.07112	8.91643	8.65094	9.14431	9.04497	8.88838	8.8791	8.96449	8.64439	8.2529	8.30906	8.41971	8.57345	8.74399	8.40329	8.09245	8.24888	7.79086	9.03065	8.71728	8.70501	7.72273	7.62446	7.2837
VVTU13211_at	0	1.437	2.119	NA	VIT_04s0008g02050	Hydrolase, alpha/beta fold	Unknown	VVTU13211_at	0.000277404	0.000745971		7	More highly Up-regulated in MJ and CD single treatments		4.91302	3.50352	4.65696	4.34508	4.02229	3.52972	4.01025	4.76624	5.0514	5.94535	6.06868	6.99316	4.75773	4.88711	5.64608	5.63763	6.127	6.66073	3.9461	4.81989	5.32983	5.49001	5.10432	5.73666
VVTU13213_at	0	-1.291	-1.34	-2.009	VIT_03s0038g03940	Tonoplast monosaccharide transporter2	Transport overview.Macromolecule transport.Carbohydrate transport.Sugar transport	VVTU13213_at VVTU6433_s_at VVTU8188_at	0.000132874	0.0020969	1.2038e-05	15	Three treatments Down-regulated		7.34176	7.70533	7.7147	8.25409	8.19682	8.3236	8.04997	7.4143	7.83449	6.84737	7.08881	7.35489	7.59195	7.62392	7.25295	6.62248	6.97098	7.01476	7.76857	7.3128	7.81806	6.24954	6.16427	6.4703
VVTU1323_at	0	-0.463	-1.879	-2.558	VIT_06s0004g01270	Callose synthase catalytic subunit	Metabolism.Primary metabolism.Carbohydrate metabolism.Polysaccharide metabolism.Beta-1,3 glucan metabolism.Callose biosynthesis	VVTU1323_at VVTU18131_s_at VVTU38493_at	0.000134913	1.28457e-05	9.71667e-06	14	CD and CDMJ Down-regulated		7.56692	7.77285	7.7886	8.0849	8.5178	8.31034	7.5101	7.31765	7.22994	6.44677	5.76561	5.99173	6.71117	7.38489	6.84304	7.10711	7.36777	6.85973	7.67047	6.98047	6.97278	5.77305	4.83505	5.12534
VVTU13232_at	0	-0.2	NA	-1.079	VIT_09s0002g01640	KOW domain-containing transcription factor	Unknown	VVTU13232_at VVTU34850_at	0.000371102		1.64397e-05	10	CDMJ Down-regulated specific		6.48592	6.87491	6.87443	6.44437	6.55265	6.6291	6.32405	6.51615	6.79876	5.97441	5.65066	6.38826	6.02165	6.37241	6.61206	5.98356	5.95048	5.86261	6.64944	6.63793	6.71289	5.06097	5.51371	5.57821
VVTU13235_at	0	-0.802	-0.803	-1.01	VIT_16s0098g01100	Ribosomal protein L24 60S	Metabolism.Primary metabolism.Protein metabolism and modification.Translation	VVTU13235_at	2.3409e-05	0.00018751	6.36395e-06	15	Three treatments Down-regulated		10.8752	11.0274	11.0749	10.9831	11.0611	10.8394	11.3203	10.949	11.1917	10.2199	10.1718	10.5664	11.2214	11.2309	11.1841	10.4861	10.1663	10.4846	11.0557	10.9635	11.2116	10.0457	9.82822	10.2337
VVTU13247_at	0	NA	-5.54	-7.619	VIT_16s0022g00870	Invertase/pectin methylesterase inhibitor	Metabolism.Primary metabolism.Carbohydrate metabolism.Carbohydrate metabolism enzyme inhibitor.Invertase/pectin methylesterase inhibitor family	VVTU13247_at VVTU19677_s_at		1.00172e-05	6.35639e-07	14	CD and CDMJ Down-regulated		8.84106	10.6287	10.657	10.8928	11.3277	11.222	10.1794	9.803	9.81035	5.45725	5.08264	5.9474	6.85403	9.50941	8.87791	9.60574	9.94809	9.47438	10.4704	9.70437	9.80464	3.19031	3.91775	3.33162
VVTU13248_at	0	-2.122	-3.105	-3.614	VIT_13s0147g00100	Nucleic acid-binding, OB-fold	Unknown	VVTU13248_at	1.96296e-05	8.18987e-06	1.4649e-07	15	Three treatments Down-regulated		7.68229	8.03628	8.31044	7.82316	7.7129	8.14904	7.86721	7.61514	8.18455	4.83611	3.75171	5.41924	7.31409	7.5616	8.37788	5.6617	5.06398	5.81846	7.81729	7.85081	8.25892	4.82199	3.83477	4.08337
VVTU13259_s_at	0	NA	1.414	2.018	VIT_00s0225g00130	Alanine transaminase.	Metabolism.Primary metabolism.Amino acid metabolism.Alanine metabolism	VVTU13259_s_at		4.46878e-05	7.94652e-05	2	CD and CDMJ Up-regulated		7.27316	6.84588	6.58895	6.98512	6.23392	6.50896	7.32915	7.32627	7.10485	8.36717	8.60491	8.04948	8.58638	7.20004	7.41862	7.79984	7.41372	7.68292	6.9382	7.56478	6.91798	8.57252	9.00512	8.91823
VVTU13262_s_at	0	NA	-1.56	-2.292	VIT_05s0077g01450	GATA transcription factor 16	Regulation overview.Regulation of gene expression.Regulation of transcription.Transcription factor.C2C2-GATA family transcription factor	VVTU13262_s_at		8.58248e-05	6.09218e-07	9	CD Down-regulated and CDMJ intensified repression		9.45948	9.90486	10.0906	9.9046	9.79894	10.1015	9.68188	9.45788	9.84639	7.89797	7.98458	8.77447	9.06184	9.59423	9.87414	8.834	8.88874	9.01417	9.45606	9.43635	9.97281	7.2997	7.36667	7.67329
VVTU13263_at	0	-2.108	-4.495	-6.212	VIT_18s0001g10160	Wuschel homeobox 4	Regulation overview.Regulation of gene expression.Regulation of transcription.Transcription factor.Homeobox domain family transcription factor	VVTU13263_at VVTU15607_s_at	0.000252775	1.94899e-05	1.12399e-06	15	Three treatments Down-regulated		8.34152	9.95056	10.034	10.3464	10.2353	10.4901	9.44228	9.42956	9.80363	6.0388	5.81457	6.08253	7.08082	9.09136	8.64096	6.957	7.32642	6.95025	9.98198	9.32519	9.44506	4.40244	4.38699	4.07244
VVTU1327_at	0	-1.141	-1.091	-2.284	VIT_05s0094g01280	Ribosome subunit biogenesis protein 60S	Cellular process.Cellular component organization and biogenesis.Ribosome organization and biogenesis	VVTU1327_at	2.15098e-05	0.00351906	9.11857e-06	15	Three treatments Down-regulated		8.92638	9.13851	9.3687	8.68947	8.77243	8.91073	8.90351	8.63226	9.34293	7.21208	7.08536	8.24668	8.75381	8.90029	9.19378	7.33172	7.31272	7.71977	9.06644	8.72431	9.37289	6.06227	6.08369	7.10438
VVTU13276_s_at	0	NA	2.419	2.258	VVTU13276_s_at	Yippee	Unknown	VVTU13276_s_at		0.000178508	0.000889154	2	CD and CDMJ Up-regulated		9.45618	9.42181	9.77071	9.59248	9.41687	8.28259	9.57775	9.66292	9.10737	11.5456	11.4898	11.2124	9.17163	9.67703	9.85452	10.5579	10.5681	10.5543	9.90286	9.33676	9.23522	11.3146	11.1396	11.4375
VVTU13279_s_at	0	1.026	NA	-0.55	VIT_12s0055g00450	Unknown protein	Unknown	VVTU13279_s_at	0.000121753		0.000454102	8	MJ Up-regulated and Down-regulated in others		8.45026	8.44274	8.37903	8.82706	8.7762	8.44577	7.99248	7.76926	8.23233	8.02357	7.7862	8.31751	8.259	7.66732	7.98019	9.31792	9.12911	9.31549	7.80837	8.03338	8.27677	7.64094	7.49004	8.11313
VVTU13285_at	0	NA	NA	-1.435	VIT_12s0028g02160	Ribulose bisphosphate carboxylase, large chain	Metabolism.Primary metabolism.Generation of metabolite precursors and energy.Photosynthesis.Calvin cycle	VVTU13285_at			0.00182577	10	CDMJ Down-regulated specific		7.38942	7.92269	8.08825	8.16791	8.71585	8.60318	7.94114	7.84799	7.79757	7.69109	7.78963	7.69238	7.23317	7.93607	7.629	7.31123	7.61466	7.65152	7.80476	7.80671	7.70869	7.32373	6.87725	6.90102
VVTU1329_at	0	2.629	NA	2.335	VIT_18s0164g00100	Laccase	Metabolism.Secondary metabolism.Phenylpropanoid metabolism.Lignin metabolism|Response to stimulus.Stress response.Abiotic stress response.Oxidative stress response	VVTU1329_at	7.09139e-05		0.000273264	11	MJ and CDMJ Up-regulated		12.0756	11.8349	11.4667	11.4704	11.0984	10.6166	11.2276	11.1365	11.2664	11.2731	10.4954	10.7805	11.606	11.1494	11.2614	13.2698	13.1837	13.2594	11.0969	10.9762	11.1054	12.7857	12.6989	12.5075
VVTU13290_at	0	-2.246	-2.586	-2.3	VIT_00s0510g00030	Peroxidase 64	Response to stimulus.Stress response.Abiotic stress response.Oxidative stress response	VVTU13290_at	0.000651114	0.00672528	0.00178178	15	Three treatments Down-regulated		2.97093	3.47098	3.27968	4.2937	6.35093	5.64982	3.68001	3.24629	3.08327	2.81715	2.93406	3.07305	2.68659	2.93406	2.70594	2.52197	2.85046	2.79011	3.16225	2.98342	2.95602	2.7615	2.92915	3.08296
VVTU13294_at	0	-0.913	NA	-1.091	VIT_08s0007g00980	Integral membrane family protein UPF0497	Unknown	VVTU13294_at	0.0021081		0.000149634	5	MJ and CDMJ Down-regulated		7.33183	7.87009	7.72223	7.96481	8.30199	8.17906	8.07425	7.42149	7.29531	6.70698	7.01833	7.31523	7.58062	7.67428	7.14927	7.00624	6.87929	7.30187	7.52317	7.21288	7.26279	6.81085	6.48023	6.95605
VVTU13300_at	0	1.376	NA	1.612	VIT_00s0684g00010	Protein kinase	Signalling.Signalling pathway.Protein kinase	VVTU13300_at	4.31189e-05		4.32576e-05	11	MJ and CDMJ Up-regulated		5.29304	5.1564	4.98175	5.48279	5.5495	5.03466	5.22218	5.63146	5.03374	6.83758	6.93438	5.83563	5.44554	5.63152	4.83116	6.93741	7.07396	6.66106	5.88238	5.69137	4.74507	7.33972	7.30552	7.1446
VVTU13308_x_at	0	NA	1.051	1.358	VIT_09s0002g01800	Dihydrolipoamide S-acetyltransferase	Metabolism.Primary metabolism.Carbohydrate metabolism.Glycolysis and gluconeogenesis.Pyruvate decarboxylation	VVTU13308_x_at VVTU17728_s_at		0.0025873	0.000983093	2	CD and CDMJ Up-regulated		9.4653	9.52271	9.33554	8.90879	9.0725	9.05023	9.34933	9.57794	9.19297	10.1362	10.1908	9.65474	9.15534	9.737	9.39257	9.42646	9.898	9.49151	9.28946	9.47313	9.26357	10.2616	10.6042	9.9412
VVTU13309_at	0	-0.289	-1.33	-2.899	VIT_08s0007g01490	Unknown protein	Unknown	VVTU13309_at	0.00644975	0.00246859	0.000124611	9	CD Down-regulated and CDMJ intensified repression		6.53132	7.29066	7.40311	7.50781	8.21326	7.93135	6.71545	6.8828	6.89902	6.45799	6.37376	6.10334	5.56736	6.6233	6.30086	6.43006	7.00253	6.61779	7.52668	6.50793	6.67595	5.02898	4.63722	4.77385
VVTU13315_at	0	NA	NA	1.393	VIT_13s0084g00630	Unknown protein	Unknown	VVTU10271_at VVTU13315_at VVTU31027_at			0.000730765	1	CDMJ Up-regulated specific		5.54629	5.15465	5.86991	5.21713	5.22019	5.57607	4.92055	4.94191	4.72108	5.4738	5.8901	5.22324	5.36606	5.30923	4.83965	4.78127	5.50338	4.78263	4.53742	4.04204	4.57254	5.56983	5.85375	5.34895
VVTU13320_s_at	0	1.008	NA	1.669	VIT_11s0016g01950	Casein kinase I delta	Signalling.Signalling pathway.Protein kinase	VVTU13320_s_at VVTU37125_at	0.00162182		1.40463e-05	11	MJ and CDMJ Up-regulated		8.31951	8.21251	7.97658	8.74377	8.28288	8.00114	8.17245	8.05007	7.85913	8.23839	8.17097	8.26771	8.91362	8.22099	7.94491	9.74	9.51299	9.36881	8.106	8.16261	7.67591	9.64356	9.90991	9.91658
VVTU13325_at	0	-0.316	-0.965	-1.611	VIT_17s0000g01650	Cyclopropyl isomerase	Metabolism.Primary metabolism.Lipid metabolism.Steroid metabolism.Steroid biosynthesis	VVTU13325_at	0.000903784	0.00218436	0.000863279	9	CD Down-regulated and CDMJ intensified repression		8.05747	8.2236	8.25359	8.65598	8.70312	8.61542	8.77305	8.53245	8.29161	7.96572	8.0282	8.14928	8.09167	8.24505	7.95828	8.41265	8.07357	8.30175	8.7194	8.41973	8.37858	7.55946	6.97074	7.59378
VVTU13333_at	0	NA	NA	1.138	VIT_01s0137g00460	RGLG2 (ring Domain LIGASE2)	Unknown	VVTU13333_at VVTU13510_at			0.000270068	1	CDMJ Up-regulated specific		3.5533	3.67849	3.56259	3.68145	3.56466	3.83897	3.51237	3.65461	3.88688	3.27442	3.61628	3.32867	4.45243	3.12982	3.65141	3.78384	3.64543	3.95946	3.58037	3.7496	3.49283	4.87276	4.30991	5.3436
VVTU13334_s_at	0	NA	NA	-1.42	VIT_08s0032g00890	Alpha-L-arabinosidase	Metabolism.Primary metabolism.Carbohydrate metabolism.Oligosaccharide metabolism.Glycan metabolism.Glycan catabolism	VVTU13334_s_at			0.000592991	10	CDMJ Down-regulated specific		3.61334	4.51532	3.85429	4.46321	4.37805	4.48292	3.93761	3.93019	4.4472	3.44068	3.34531	3.35351	3.54765	3.55983	4.1604	3.4088	3.82986	3.52126	3.83812	4.0381	4.09344	3.06506	2.9473	3.03719
VVTU13338_s_at	0	NA	1.617	NA	VIT_16s0039g01560	PLATZ transcription factor	Regulation overview.Regulation of gene expression.Regulation of transcription.Transcription factor.PLATZ family transcription factor	VVTU13338_s_at		6.24067e-05		3	CD Up-regulated specific		7.865	7.12787	7.46535	7.2688	7.08108	7.09642	7.51183	7.28041	7.39698	8.56317	8.82477	8.64126	7.32653	7.34163	7.39042	7.21857	7.16649	7.46439	7.25526	6.99566	7.40245	7.48865	8.20867	7.58416
VVTU13347_at	0	1.622	NA	1.834	VIT_10s0003g00080	Ribosomal protein L11 methyltransferase	Metabolism.Primary metabolism.Protein metabolism and modification.Translation	VVTU13347_at	4.38203e-05		1.28311e-05	11	MJ and CDMJ Up-regulated		6.43281	6.98025	7.11688	7.22014	7.44001	7.47983	6.78746	6.81463	6.93082	7.95727	7.83271	7.73528	6.20815	6.32097	6.74469	8.59959	8.53083	8.61914	6.78459	6.97539	6.61008	8.95402	9.47291	9.05616
VVTU1335_at	0	NA	NA	5.033	VIT_07s0129g00660	Indole-3-acetic acid-amido synthetase GH3.2	Signalling.Hormone signalling.Auxin signalling.Auxin metabolism.Auxin inactivation by conjugation	VVTU1335_at			0.000812532	1	CDMJ Up-regulated specific		7.53515	4.1871	3.92275	5.83903	5.1532	4.2642	4.10827	3.32288	3.31916	5.12401	4.46385	4.83181	9.44855	4.4627	4.65072	3.58045	3.13953	3.47111	3.32808	3.15762	3.93506	8.61894	8.20125	8.31151
VVTU13352_at	0	0.622	NA	1.243	VIT_05s0020g02320	Apoptosis inhibitor	Cellular process.Cell growth and death.Cell death attenuation	VVTU13352_at	0.00320065		0.000722783	11	MJ and CDMJ Up-regulated		6.23053	6.5785	6.75141	6.47923	6.83287	6.83132	6.24126	6.5666	6.19433	7.15526	7.4185	6.60767	6.20648	6.40359	6.19592	7.139	7.25609	6.85953	6.48048	6.30821	5.77059	7.99534	7.63395	7.24147
VVTU1336_at	0	-1.067	NA	-4.895	VIT_05s0020g01270	Unknown protein	Unknown	VVTU1336_at	0.000820394		2.94465e-05	10	CDMJ Down-regulated specific		7.78527	9.46783	8.70646	8.51155	9.17359	9.85256	8.91816	8.23556	8.33681	7.53814	7.21563	7.91554	6.70279	7.80866	7.59419	7.32177	6.76203	6.39801	9.09698	7.89757	7.90938	5.04689	3.10537	3.64445
VVTU13368_at	0	1.477	NA	0.95	VIT_02s0025g03100	Cinnamyl alcohol dehydrogenase	Metabolism.Secondary metabolism.Phenylpropanoid metabolism.Phenylpropanoid biosynthesis	VVTU13368_at	1.12357e-05		5.45066e-05	11	MJ and CDMJ Up-regulated		7.18816	7.2886	7.5364	6.82845	7.31574	7.50302	7.18139	7.76062	7.56731	8.33352	7.84162	8.43862	7.37121	7.35122	7.73709	8.79552	8.77817	8.95139	7.69858	8.04975	7.52522	8.25357	8.59427	8.90942
VVTU13369_at	0	NA	NA	1.024	VIT_05s0020g00830	CBL-interacting protein kinase 1 (CIPK1)	Signalling.Signalling pathway.Protein kinase	VVTU13369_at			0.000199677	1	CDMJ Up-regulated specific		3.42548	3.48136	3.05208	3.23582	3.46094	3.4637	3.29107	3.30183	3.40682	3.86164	3.23393	3.66902	3.39424	3.29345	3.57795	4.05576	3.75754	3.73819	3.22232	3.57681	3.1239	4.72954	4.12774	4.33961
VVTU13380_s_at	0	-1.453	-1.635	-3.933	VIT_00s0732g00010	Homeobox-leucine zipper protein 22	Regulation overview.Regulation of gene expression.Regulation of transcription.Transcription factor.Homeobox domain family transcription factor	VVTU13380_s_at	0.00010891	0.000221402	6.50163e-06	9	CD Down-regulated and CDMJ intensified repression		6.54	7.7773	8.04666	7.6782	7.75031	8.33085	6.9848	6.68504	7.26039	5.77322	5.66203	5.98628	5.43496	6.52307	6.74371	4.84071	5.17312	5.72314	7.47048	6.71986	7.41072	3.96208	3.31152	3.92238
VVTU13385_at	0	1.738	2.695	4.139	VIT_14s0068g01490	NAC domain-containing protein 83	Regulation overview.Regulation of gene expression.Regulation of transcription.Transcription factor.NAC family transcription factor	VVTU13385_at	0.000405457	0.000280708	1.34104e-06	6	Three treatments Up-regulated		7.05446	7.01788	6.77829	6.49254	6.82845	5.77014	6.28986	7.20095	6.70992	8.33627	8.88005	9.3089	7.35725	6.87067	7.03462	7.99103	8.60237	8.12333	6.73819	6.82053	6.68359	10.4355	9.8147	10.6501
VVTU13386_at	0	-1.14	-1.468	-1.749	VIT_18s0001g08870	Unknown	Unknown	VVTU13386_at	3.02707e-05	0.000109364	6.18474e-05	15	Three treatments Down-regulated		3.09097	3.43229	3.44877	4.60346	4.23826	4.68282	3.7332	3.39099	3.59612	3.30799	3.21394	3.34746	2.85792	2.99379	2.98871	3.07032	2.70805	3.19443	3.70621	3.55292	3.36352	2.81878	3.11706	2.99312
VVTU13388_at	0	NA	NA	-1.218	VIT_19s0085g01120	SURF5 (surfeit 5)	Unknown	VVTU13388_at			0.00590264	10	CDMJ Down-regulated specific		6.94207	7.1497	7.55535	7.35533	7.23733	7.6181	7.17445	6.88527	7.60074	6.13098	6.01903	7.01132	7.09553	6.7163	7.49866	6.91418	6.49306	7.09305	7.03183	7.18841	7.71245	6.06958	6.02297	6.74895
VVTU13389_at	0	1.185	2.257	1.986	VVTU13389_at	No hit	Unknown	VVTU13389_at	0.000650083	0.000580038	0.00104353	6	Three treatments Up-regulated		10.1162	9.39678	9.44462	9.32476	8.63397	8.08626	9.60882	9.75599	9.67847	11.001	11.0701	10.8294	10.8766	10.0888	10.1338	10.567	10.448	10.7273	9.47948	10.0088	10.1186	10.8028	10.8156	11.0334
VVTU13393_at	0	3.037	NA	1.628	VIT_01s0011g05610	Caleosin	Cellular process.Cellular component organization and biogenesis.Oil body organization and biogenesis	VVTU13393_at	0.000284585		0.00934127	11	MJ and CDMJ Up-regulated		3.64949	5.21838	5.59984	5.75486	6.66389	5.1301	4.56005	4.17434	4.38539	3.4573	3.69024	3.04989	4.05665	3.87109	3.87918	8.04065	8.22766	7.73148	4.35231	3.82404	4.17879	7.42863	6.20717	6.68332
VVTU13404_at	0	NA	NA	3.29	VIT_01s0011g02320	Unknown protein	Unknown	VVTU13404_at			0.000469136	1	CDMJ Up-regulated specific		8.75491	5.93288	5.42365	6.92975	5.25255	4.67702	7.22475	8.25753	7.61801	9.82064	10.2235	9.32782	9.83049	7.77991	8.07042	6.3432	6.77741	5.82873	7.40317	8.50183	7.77151	10.0788	10.5314	9.68295
VVTU1342_at	0	-1.53	-1.265	-1.99	VIT_14s0060g00460	Receptor-like protein kinase	Signalling.Signalling pathway.Protein kinase	VVTU1342_at	2.72988e-05	0.000218292	1.50032e-05	15	Three treatments Down-regulated		7.5326	7.4617	7.39345	7.75471	8.13842	8.20225	7.31253	7.68668	7.6204	6.97174	6.80499	6.7551	7.26197	7.27267	7.21738	6.04554	6.60386	6.21915	7.69264	7.53923	7.31719	6.38252	5.91479	5.98944
VVTU13439_at	0	1.214	NA	NA	VIT_04s0008g05840	DOMON domain containing protein	Metabolism.Primary metabolism.Amino acid metabolism.Aromatic amino acid metabolism.Tyrosine metabolism	VVTU13439_at	0.000302882			12	MJ Up-regulated specific		8.41161	8.0026	8.02405	7.9408	8.05841	7.63799	7.9844	8.01586	7.94917	7.94914	7.54021	7.80486	8.093	8.07021	7.81547	8.865	9.08907	8.8641	7.9825	7.90193	7.75498	8.81172	8.82205	8.2213
VVTU13458_at	0	-0.957	NA	-2.794	VIT_05s0020g01440	Unknown protein	Unknown	VVTU13458_at	3.42926e-05		2.51613e-05	5	MJ and CDMJ Down-regulated		8.43598	9.06072	9.0516	8.52257	8.57695	9.33111	8.71422	8.57734	8.81723	7.05124	6.84828	8.0958	7.79353	7.92607	8.6068	7.20422	6.86472	7.2674	8.97661	8.5942	9.0589	6.38797	5.20411	6.53653
VVTU13461_at	0	NA	NA	1.877	VIT_16s0098g01700	Epoxide hydrolase	Metabolism.Cellular metabolism.Epoxide hydrolase family	VVTU13461_at VVTU15525_s_at			0.000279344	1	CDMJ Up-regulated specific		5.07644	4.04806	4.44141	4.60175	3.88811	3.8445	4.58214	4.90753	4.65884	5.35774	5.97715	4.83	6.01868	4.49364	4.81424	5.07944	4.6877	5.01098	4.54368	5.13128	4.48575	6.20802	6.45557	5.89709
VVTU13480_s_at	0	0.446	NA	1.487	VIT_18s0001g02020	Amino acid permease 3	Transport overview.Macromolecule transport.Amino acid transport	VVTU13480_s_at	0.00108818		0.00157726	1	CDMJ Up-regulated specific		7.43342	6.59736	6.23337	5.76166	5.50519	5.37567	7.09277	6.92609	7.11443	5.98393	6.15746	7.28397	7.41571	7.00802	7.13173	6.37226	6.06707	6.83349	6.82845	6.9993	7.61274	7.35681	7.08827	7.83385
VVTU1351_at	0	0.545	NA	1.369	VIT_08s0040g03400	Short-chain dehydrogenase/reductase	Unknown	VVTU1351_at	3.95287e-05		9.7681e-08	1	CDMJ Up-regulated specific		3.00414	3.01879	2.95924	2.97554	3.10983	2.8958	3.06416	2.80209	2.98834	3.14204	2.91201	3.08993	3.34961	3.06541	3.02009	3.61379	3.77141	3.68358	3.05078	3.22289	2.85185	4.41635	4.28164	4.5321
VVTU13522_s_at	0	2.862	1.399	3.041	VIT_17s0000g00010	MtN19	Unknown	VVTU13522_s_at	4.10303e-07	0.00209405	1.45323e-06	6	Three treatments Up-regulated		8.59398	8.18776	8.20219	7.9841	7.98335	7.48003	8.1673	8.49269	8.13061	9.35715	9.34556	8.74746	8.59969	8.32747	8.45527	10.7454	10.7654	10.9208	8.3282	8.46203	8.1156	10.5341	11.021	10.9372
VVTU13535_at	0	NA	NA	-1.057	VIT_02s0012g01910	Unknown protein	Unknown	VVTU13535_at			4.79027e-05	10	CDMJ Down-regulated specific		6.00417	5.9075	5.88128	5.67509	5.6918	5.77625	5.86237	5.31301	6.2378	5.42802	4.92684	5.37616	5.67745	5.12451	6.27298	5.06827	4.41356	5.25703	5.65657	5.50242	6.21259	4.42674	4.3514	4.7732
VVTU13543_at	0	NA	NA	1.106	GSVIVT00017398001	RNA polymerase beta' subunit	Metabolism.Primary metabolism.Nucleobase, nucleoside, nucleotide, nucleic acid metabolism.Nucleic acid metabolism.RNA metabolism.RNA biosynthesis	VVTU13543_at			0.000680599	1	CDMJ Up-regulated specific		4.76387	4.38682	4.51466	4.68627	4.53157	4.99594	4.28264	4.14383	4.19938	5.21168	4.82545	4.32571	4.40262	4.76135	3.78819	5.20913	5.73568	4.98592	4.11836	4.21291	4.04344	5.55428	5.75952	4.92762
VVTU13562_at	0	NA	-1.481	-1.019	VIT_00s0216g00070	Unknown	Unknown	VVTU13562_at		0.00212291	0.000264505	14	CD and CDMJ Down-regulated		3.96989	4.79072	4.33197	4.82192	4.65579	5.04646	4.62721	4.53499	4.23233	3.56574	3.1702	3.6482	4.11909	4.21376	3.85735	4.0788	3.90408	3.63788	4.10976	3.84575	4.11572	3.64035	3.50576	3.29973
VVTU13565_at	0	-0.486	-1.8	-1.573	VIT_03s0063g00750	Carboxylesterase CXE	Metabolism.Cellular metabolism.Esterase activity	VVTU13565_at VVTU6271_at	0.000138247	0.000571564	7.32482e-05	14	CD and CDMJ Down-regulated		7.70279	8.26036	8.38193	8.77634	9.73508	9.55088	8.21224	7.24557	7.26978	7.31197	6.82767	6.90645	7.24333	7.58704	6.98606	8.01828	8.21842	7.83857	7.76328	6.95115	7.01523	7.14618	6.66922	6.91148
VVTU1358_at	0	NA	NA	-1.348	VIT_07s0031g02010	LCV2 (like COV 2)	Unknown	VVTU1358_at			0.000488853	10	CDMJ Down-regulated specific		8.05558	8.43203	8.17906	8.62044	8.54248	8.4918	8.58784	8.39828	8.22157	8.2492	7.77393	7.59693	8.17906	8.24867	8.16898	8.17657	8.15083	7.93492	8.49455	8.40702	8.30813	7.76076	7.33737	7.05418
VVTU13580_s_at	0	0.402	1.858	1.509	VIT_09s0002g06360	Unknown protein	Unknown	VVTU13580_s_at	4.49294e-05	0.000693022	0.00531455	2	CD and CDMJ Up-regulated		9.13454	8.76741	9.20809	7.83176	7.50271	7.64746	8.5445	8.7117	9.40368	9.07212	9.36697	9.66627	9.67747	9.17368	9.94532	8.64912	8.2614	8.96315	8.78501	8.79808	9.35401	8.62669	9.07015	9.63966
VVTU13583_s_at	0	NA	1.073	NA	VIT_07s0104g00440	Endo-1,3;1,4-beta-D-glucanase precursor	Metabolism.Primary metabolism.Carbohydrate metabolism.Polysaccharide metabolism.Beta-1,3 glucan metabolism.Beta-1,3 glucan catabolism	VVTU13583_s_at		0.000115172		3	CD Up-regulated specific		8.62184	8.44118	8.51524	8.53852	8.15283	8.1293	8.60501	8.40436	8.5347	9.2294	9.27172	9.50548	8.59581	8.217	8.64493	9.15079	8.60536	9.2459	8.17865	8.40149	8.73366	8.6138	8.63238	9.3768
VVTU13584_s_at	0	-2.155	NA	-3.641	VIT_18s0001g05020	Senescence-associated protein	Unknown	VVTU13584_s_at	0.000506228		0.00173396	5	MJ and CDMJ Down-regulated		5.17268	6.95334	7.21987	8.02305	8.12093	8.18715	7.38768	6.48703	6.30266	6.36074	6.26687	6.38657	4.82465	6.00575	5.69796	5.09733	4.95064	5.00119	6.99013	6.35412	6.6621	5.40864	4.48891	4.17143
VVTU13590_s_at	0	-4.135	-6.727	-7.424	VIT_13s0084g00820	Pepsin A	Metabolism.Primary metabolism.Protein metabolism and modification.Proteolysis.Peptidase-mediated proteolysis	VVTU13590_s_at	0.000993387	0.000189408	6.87515e-05	15	Three treatments Down-regulated		7.06959	9.65463	9.25114	10.3301	12.2866	10.9784	9.56781	8.16346	8.32366	4.40685	4.2271	4.85933	6.03889	8.28885	7.02134	4.98427	6.3612	5.21871	9.20427	7.95657	8.38649	3.70922	3.11801	4.06686
VVTU13592_at	0	-1.586	-2.056	NA	VIT_13s0084g00800	Transcription factor	Regulation overview.Regulation of gene expression.Regulation of transcription.Transcription factor.Trihelix family transcription factor	VVTU13592_at	0.00173473	0.00668526		13	CD Down-regulated specific		3.31656	4.11398	4.45486	4.16757	6.18243	5.81305	3.61177	3.38898	3.43167	2.99367	2.77392	2.77532	2.77966	3.35252	3.29312	3.14383	2.73941	3.06186	4.33043	3.47813	3.31706	3.22052	3.26473	3.10942
VVTU136_at	0	NA	-0.949	-1.906	VIT_19s0015g00300	KCO1 (two pore K channel)	Transport overview.Ion transport.Cation transport.Potassium transport	VVTU136_at VVTU24845_at		5.75108e-06	8.186e-08	9	CD Down-regulated and CDMJ intensified repression		6.05938	6.01804	6.15899	6.18639	6.16089	6.14911	5.89256	5.87377	6.10216	5.23179	4.82748	5.22088	5.37398	6.03289	6.02723	5.79876	5.834	5.85172	6.24897	5.70734	6.13519	4.13266	4.1441	4.35819
VVTU13604_at	0	4.365	NA	1.35	VIT_15s0046g01600	Acidic endochitinase (CHIB1)	Response to stimulus.Stress response	VVTU13604_at	3.25139e-07		3.11161e-05	12	MJ Up-regulated specific		3.06298	2.9905	3.30736	3.27289	3.52898	2.93403	2.89617	3.17195	2.95181	2.93222	2.99235	2.76741	2.94756	3.0669	3.24405	8.51902	7.00926	7.1991	3.0042	2.94917	2.98659	4.63995	4.09171	4.63201
VVTU13614_at	0	-1.01	NA	-3.99	VIT_12s0134g00160	Xyloglucan endotransglycosylase/hydrolase 16	Cellular process.Cellular component organization and biogenesis.Cell wall organization and biogenesis.Cell wall metabolism.Cell wall modification.Xyloglucan modification	VVTU13614_at	6.84049e-05		9.57916e-06	10	CDMJ Down-regulated specific		10.4666	11.3919	11.4	11.3834	11.8259	11.8974	11.8919	10.7299	10.7075	9.20533	9.41184	10.248	9.53791	10.3054	10.0571	9.4908	9.3665	9.86133	11.2355	10.5891	10.8376	7.5629	6.74595	8.23026
VVTU13616_s_at	0	NA	0.454	1.051	VIT_12s0178g00050	Unknown protein	Unknown	VVTU13616_s_at VVTU7968_at		0.000958254	0.000263902	2	CD and CDMJ Up-regulated		5.09849	5.35298	5.10902	5.53243	5.58117	5.51052	5.42593	5.29448	5.11538	6.27304	6.31548	5.67396	4.92803	5.57346	4.95778	5.77953	6.18381	5.35249	5.20019	4.8561	4.99638	6.68309	6.64331	5.94374
VVTU13617_at	0	-2.624	-3.396	-6.426	VIT_13s0064g00460	Unknown protein	Unknown	VVTU13617_at VVTU16675_s_at VVTU40883_s_at	4.08031e-06	0.000239583	1.20741e-07	15	Three treatments Down-regulated		8.99386	10.054	10.2224	10.6892	10.446	10.6972	10.0638	9.19001	9.82258	7.09327	6.59827	7.75975	8.56938	9.06721	8.92981	7.34414	6.87515	7.03599	9.28455	9.11608	9.83254	3.87806	3.48631	4.15266
VVTU13624_at	0	NA	NA	1.068	VIT_03s0038g01480	Beta-fructofuranosidase	Metabolism.Primary metabolism.Carbohydrate metabolism.Polysaccharide metabolism.Starch and sucrose metabolism.Sucrose catabolism	VVTU13624_at			0.000380117	1	CDMJ Up-regulated specific		4.34722	4.84055	4.99081	4.61562	5.24538	5.21944	4.77511	4.24222	4.44974	5.34566	5.31945	5.4508	5.303	4.81949	4.21116	5.44905	5.30524	5.12052	4.55891	4.39968	4.68847	6.00294	5.83949	5.91115
VVTU13626_at	0	1.205	NA	NA	VIT_11s0016g00720	Polygalacturonase GH28	Cellular process.Cellular component organization and biogenesis.Cell wall organization and biogenesis.Cell wall metabolism.Cell wall modification.Pectin modification	VVTU13626_at VVTU25079_at VVTU33888_at	0.000375537			12	MJ Up-regulated specific		5.65303	5.28034	5.43927	5.57689	5.25845	5.22471	5.41253	5.2275	5.31336	5.18447	5.26751	5.39517	5.42614	5.19821	5.08334	6.49714	5.93169	6.58146	5.17363	5.42131	5.60148	5.52461	5.289	5.88576
VVTU13627_at	0	-4.215	-4.496	-4.982	VIT_14s0108g01020	Alpha-expansin 1 precursor	Cellular process.Cell growth and death.Cell growth|Cellular process.Cellular component organization and biogenesis.Cell wall organization and biogenesis.Cell wall metabolism.Cell wall modification	VVTU13627_at VVTU14447_s_at	9.57712e-08	5.82462e-08	2.23036e-09	15	Three treatments Down-regulated		9.85196	9.90796	9.95471	9.26526	9.47257	9.27149	9.99999	10.0442	10.1411	5.25198	4.28731	5.45339	9.03849	9.9974	10.0515	4.87215	5.29281	4.57313	9.66631	9.93189	10.0472	4.06012	4.73429	4.20068
VVTU13631_at	0	NA	NA	-1.397	VIT_05s0049g00330	E8 protein	Metabolism.Cellular metabolism.Oxidation reduction.2OG-Fe(II) oxygenase superfamily	VVTU13631_at			0.000412955	10	CDMJ Down-regulated specific		6.13851	6.37668	6.15139	6.26669	6.49015	6.68278	5.85693	6.22517	6.07297	6.39322	6.08077	6.35024	5.22243	6.33757	6.05643	6.01412	6.17371	5.86554	6.63108	6.61475	6.13257	5.65215	5.21783	5.09114
VVTU13636_s_at	0	1.115	NA	3.028	VIT_10s0003g00880	Nudix hydrolase 15	Metabolism.Primary metabolism.Nucleobase, nucleoside, nucleotide, nucleic acid metabolism.Nudix hydrolase family	VVTU13636_s_at VVTU29977_s_at VVTU7734_at	7.19297e-05		5.82182e-07	1	CDMJ Up-regulated specific		6.85932	6.91598	7.23636	6.83432	6.95254	6.87998	6.99127	6.891	7.2426	7.57604	7.48204	8.23231	7.30112	6.98564	7.55385	8.14624	7.98773	8.70722	6.58478	6.85326	7.27943	9.51353	9.57729	10.3645
VVTU13637_s_at	0	1.389	NA	1.622	VIT_19s0085g00610	No hit	Unknown	VVTU13637_s_at VVTU5495_at VVTU8180_x_at	0.000632528		8.01132e-05	11	MJ and CDMJ Up-regulated		3.50165	3.58298	3.68837	3.19006	3.64814	3.62225	3.48853	3.42605	3.65343	3.99487	3.83944	3.76186	3.65607	3.66665	3.71804	4.89823	5.55556	4.4422	3.71856	3.76186	3.50457	5.50308	5.49279	4.54345
VVTU13638_at	0	2.575	3.11	4.581	VIT_06s0004g07920	WNK5 (Arabidopsis WNK kinase 5)	Development.Reproductive development.Flowering|Signalling.Signalling pathway.Circadian clock signalling|Signalling.Signalling pathway.Protein kinase.MAPK cascade	VVTU13638_at VVTU7823_at	0.000133608	9.65685e-05	8.21369e-06	6	Three treatments Up-regulated		6.16158	5.29896	4.88914	6.31897	5.36733	4.46945	5.90301	6.3904	5.15341	9.01778	9.16841	8.39687	7.61647	5.87561	5.61085	8.99005	8.97117	8.67192	5.58536	6.32648	4.84838	9.88185	10.4763	9.9518
VVTU13649_s_at	0	NA	1.413	2.079	VIT_11s0016g00920	Copper transporter 5	Transport overview.Ion transport.Cation transport.Heavy metal ion transport	VVTU13649_s_at		0.00105814	4.45476e-05	2	CD and CDMJ Up-regulated		8.31347	7.18495	7.2799	7.87157	7.51462	7.20887	8.06102	7.85467	7.38576	9.17893	9.34573	8.83391	9.23672	8.17389	7.7505	8.6235	8.35068	8.29487	7.79656	7.84256	7.41182	9.7004	9.9036	9.50037
VVTU13653_s_at	0	NA	NA	-1.43	VIT_05s0077g01990	Epoxide hydrolase 2	Metabolism.Cellular metabolism.Epoxide hydrolase family	VVTU13653_s_at			0.00561313	10	CDMJ Down-regulated specific		7.81397	8.71725	8.87412	8.87107	9.21137	9.51685	8.5497	8.26224	8.50124	8.48694	8.23515	8.70103	7.72496	8.24298	8.14687	8.83282	8.76248	8.92965	8.50829	8.20018	8.47635	8.14771	7.40151	7.54095
VVTU1367_at	0	-1.475	-3.439	-4.224	VIT_05s0020g00440	Boron transporter-like protein 1	Transport overview.Ion transport.Anion transport	VVTU1367_at	0.000331971	2.3921e-05	1.80044e-07	15	Three treatments Down-regulated		6.61072	7.34333	7.2446	7.73282	8.02179	7.92411	6.8997	6.85236	7.51459	4.41471	4.12273	4.89123	5.33941	6.67797	6.65764	5.49016	5.55156	5.68757	6.97299	6.91855	6.88051	3.87856	3.26956	3.43229
VVTU13674_s_at	0	1.726	NA	2.695	VIT_14s0006g01530	Armadillo/beta-catenin repeat	Unknown	VVTU13674_s_at	0.000367584		0.00013757	11	MJ and CDMJ Up-regulated		7.05525	5.92877	5.81729	6.35259	5.66644	5.52305	6.52295	6.72617	5.70309	6.34094	6.85462	7.05645	8.07348	6.83899	6.19828	8.5021	7.88584	8.64295	6.31876	6.49393	6.20895	8.03282	8.70971	9.10537
VVTU13687_at	0	NA	NA	3.725	VIT_13s0156g00550	S-receptor kinase	Signalling.Signalling pathway.Protein kinase	VVTU13687_at			0.000412709	1	CDMJ Up-regulated specific		5.74547	3.48712	3.22723	3.58403	3.27816	3.02082	3.31725	4.57412	4.51961	5.93436	5.52082	5.91533	6.2228	4.82139	4.90444	5.41047	5.85601	5.35146	4.02398	4.49011	4.45111	7.08608	7.45998	7.01668
VVTU13702_s_at	0	-1.248	NA	-2.514	VVTU13702_s_at	Scarecrow-like transcription factor 7 (SCL7)	Regulation overview.Regulation of gene expression.Regulation of transcription.Transcription factor.GRAS family transcription factor	VVTU13702_s_at	1.43278e-07		5.41494e-07	5	MJ and CDMJ Down-regulated		8.90684	9.33764	9.2591	9.21512	8.95143	9.2617	8.85463	8.60536	8.84651	8.42697	8.6822	9.18052	8.55225	8.62534	8.4092	7.37123	7.10402	7.29341	8.82658	8.66207	8.97448	5.8965	6.08676	6.86187
VVTU13708_at	0	NA	NA	-1.858	VVTU13708_at	No hit	Unknown	VVTU13708_at			0.00400822	10	CDMJ Down-regulated specific		3.82715	3.8383	4.55435	4.56188	4.32715	4.40393	4.02654	4.04913	3.61709	4.02492	3.37745	3.63445	2.69006	4.06098	3.98679	3.49778	3.2881	3.2358	5.44473	4.70681	4.19799	3.39204	3.01533	3.44008
VVTU13715_at	0	NA	NA	1.964	VIT_18s0001g02750	Unknown protein	Unknown	VVTU13715_at			0.00344014	1	CDMJ Up-regulated specific		6.53949	5.66283	6.02176	6.50179	5.33427	5.5801	6.27081	6.1549	6.16843	6.96804	7.43831	7.96526	7.81527	6.12564	6.29106	6.42769	5.88971	6.46976	5.38628	6.35246	6.49471	7.17901	7.72761	8.41168
VVTU13724_x_at	0	NA	NA	1.678	TC70817	No hit	Unknown	VVTU13724_x_at VVTU16649_x_at VVTU28588_x_at VVTU29931_x_at VVTU30241_x_at VVTU31200_x_at VVTU31447_x_at VVTU31997_at VVTU31997_x_at VVTU32864_x_at VVTU32902_x_at VVTU37364_s_at VVTU37364_x_at VVTU37423_s_at VVTU39454_x_at			0.000202688	1	CDMJ Up-regulated specific		9.68778	10.2453	9.95651	9.55463	9.85387	8.88935	10.9218	10.6713	10.0039	11.107	11.2642	10.4958	10.5817	10.6184	10.3085	10.1117	9.77011	10.324	10.7189	10.5481	9.98767	12.17	11.5173	11.009
VVTU13727_at	0	NA	NA	3.76	VIT_17s0000g06710	Leucine-rich repeat transmembrane protein kinase	Signalling.Signalling pathway.Protein kinase	VVTU13727_at			0.000215881	1	CDMJ Up-regulated specific		8.96994	7.24673	7.3776	8.24637	7.13006	6.686	7.68491	7.82127	7.58564	8.89162	9.55201	9.33879	10.0644	7.6856	7.94066	9.49973	9.43476	9.37784	7.19498	7.50675	7.80483	10.2616	11.1494	10.845
VVTU13728_s_at	0	NA	-0.718	-1.19	VIT_03s0063g02540	Unknown protein	Unknown	VVTU12289_at VVTU13728_s_at		0.00282544	9.13746e-05	9	CD Down-regulated and CDMJ intensified repression		10.854	11.1706	11.2266	11.0753	11.146	11.1496	11.2656	10.8473	11.1205	10.3503	10.1576	10.6918	11.0317	11.0482	11.1007	10.6476	10.2467	10.7473	11.0527	10.9125	11.2206	9.79052	9.58758	10.3577
VVTU1373_s_at	0	NA	2.034	NA	VIT_14s0066g00410	Aldose 1-epimerase	Metabolism.Primary metabolism.Carbohydrate metabolism.Monosaccharide metabolism	VVTU1373_s_at		0.000300359		3	CD Up-regulated specific		5.76011	5.44433	5.01791	5.58361	5.58259	4.8265	6.45035	6.51723	4.8555	7.812	8.4832	7.4008	6.22321	6.3695	5.31186	6.17262	6.3612	5.72788	6.47564	6.60578	5.40458	5.63219	6.02243	5.54691
VVTU13737_at	0	1.138	NA	1.968	VIT_19s0014g01850	Zinc finger (C3HC4-type ring finger)	Regulation overview.Regulation of gene expression.Regulation of transcription.Transcription factor.Zinc finger C3HC4 family transcription factor	VVTU13737_at	2.15248e-05		9.82809e-09	11	MJ and CDMJ Up-regulated		6.45193	6.38462	6.41757	6.63192	6.5106	6.68961	6.38994	6.56752	5.99172	6.95727	6.78888	6.31752	6.60937	6.31534	6.02195	7.79075	7.74216	7.40666	6.37019	6.49112	6.25218	8.39556	8.72613	8.47401
VVTU13740_at	0	1.005	NA	0.841	VIT_05s0062g00890	Alpha-glucan water dikinase isoform 3, Chloroplast	Metabolism.Primary metabolism.Carbohydrate metabolism.Polysaccharide metabolism.Starch and sucrose metabolism.Starch biosynthesis and catabolism.Starch catabolism inhibitor	VVTU13740_at VVTU20883_at	0.000115122		0.000549832	11	MJ and CDMJ Up-regulated		6.26976	6.79647	6.27159	6.53819	6.71857	6.47628	6.19505	6.49588	6.22271	6.91923	7.43957	6.83091	6.24362	6.29627	6.45386	7.27913	7.71791	7.40818	6.15735	6.35984	6.10085	7.19079	7.36325	6.98104
VVTU13743_s_at	0	NA	-3.683	-3.423	VIT_13s0019g02770	Heat shock protein 17.6 kDa class I	Metabolism.Primary metabolism.Protein metabolism and modification.Protein folding.Chaperone-mediated protein folding.HSP-mediated protein folding	VVTU13743_s_at		0.000271377	0.000207456	14	CD and CDMJ Down-regulated		7.5913	6.49891	6.17684	8.048	6.61941	6.1288	7.2674	7.83947	6.00221	3.69704	3.39573	3.49795	4.33104	6.8805	5.35685	3.6356	3.91961	3.5734	7.20071	7.60564	6.48549	3.98888	3.91064	3.65322
VVTU13748_at	0	NA	NA	1.003	VIT_07s0005g02190	Zinc finger (C2H2 type) family	Regulation overview.Regulation of gene expression.Regulation of transcription.Transcription factor.C2H2 family transcription factor	VVTU13748_at			0.00614368	1	CDMJ Up-regulated specific		7.50765	7.36471	7.42557	7.04038	6.92137	7.10834	7.05391	7.44357	7.51833	7.53008	7.31253	7.03289	7.5115	7.31198	7.32114	7.18532	7.36409	6.98258	7.43969	7.45984	7.07841	8.26538	7.88089	7.6125
VVTU13753_s_at	0	NA	NA	1.803	VIT_19s0140g00210	SOUL heme-binding	Transport overview.Macromolecule transport.Heme prostetic groups trafficking	VVTU13753_s_at VVTU18571_s_at			0.00224704	1	CDMJ Up-regulated specific		5.22269	4.80722	4.94831	4.57951	4.71847	4.03456	5.32537	4.67761	4.70408	4.72623	5.33882	5.71019	5.47758	4.97127	4.94797	5.01327	5.00751	5.49715	4.71183	4.74553	5.07061	6.07147	5.63694	6.5837
VVTU13756_at	0	1.203	NA	NA	GSVIVT00002451001	Avr9/Cf-9 rapidly elicited protein 194	Unknown	VVTU13756_at	0.00368576			12	MJ Up-regulated specific		6.30366	3.75988	4.99787	4.57592	3.19193	3.89905	5.03238	5.59622	5.78312	5.56511	6.68366	7.40606	7.39572	6.211	6.81509	6.90499	6.41152	7.31905	4.06891	5.92748	6.18239	6.0412	6.86248	7.57352
VVTU13757_x_at	0	NA	NA	2.184	VVTU13757_x_at	Unknown protein	Unknown	VVTU13757_x_at			0.000284828	1	CDMJ Up-regulated specific		6.21954	6.71855	6.40863	5.54008	6.07815	6.33559	6.50515	6.07955	5.82391	7.14535	6.94381	5.78826	6.42762	6.73697	6.2915	7.03435	6.59747	6.20716	5.89228	5.79092	5.65774	7.82476	7.30552	7.36872
VVTU1377_at	0	-1.071	NA	-0.224	VIT_11s0037g00040	Basic helix-loop-helix (bHLH) family	Regulation overview.Regulation of gene expression.Regulation of transcription.Transcription factor.bHLH family transcription factor	VVTU1377_at VVTU8958_at	1.02571e-05		0.000189313	4	MJ Down-regulated specific		9.08961	9.14704	8.94409	9.4215	9.37721	9.18034	8.97448	8.94539	8.83485	8.79393	9.13333	9.42358	9.04213	9.19303	8.97997	8.21593	8.35425	8.22948	8.7949	8.86431	8.81856	8.94313	8.741	8.92064
VVTU13772_at	0	NA	NA	1.159	VVTU13772_at	NADH-plastoquinone oxidoreductase subunit 2	Metabolism.Primary metabolism.Generation of metabolite precursors and energy.Electron transport.Respiratory-chain phosphorylation	VVTU13772_at			0.000209144	1	CDMJ Up-regulated specific		4.16031	4.26788	4.52209	4.35618	4.32531	4.71314	4.25128	4.60875	4.01748	4.82882	4.77387	4.64107	4.17241	4.50618	3.54094	4.73371	5.34223	4.59543	4.39832	4.30823	4.23729	5.82098	5.9539	5.09094
VVTU13775_at	0	NA	1.705	2.579	VIT_00s0463g00020	Scarecrow transcription factor 5 (SCL5)	Regulation overview.Regulation of gene expression.Regulation of transcription.Transcription factor.GRAS family transcription factor	VVTU13775_at		0.000851131	1.25336e-05	2	CD and CDMJ Up-regulated		7.26025	8.01926	7.5995	8.08082	7.84878	7.0401	7.22377	7.74393	6.98677	8.6657	9.2985	9.19522	7.52689	7.59051	7.21691	8.01717	8.13428	8.01493	7.38527	7.19423	6.96264	9.51521	9.97253	9.88173
VVTU1378_at	0	NA	-1.647	-1.793	VIT_18s0072g00330	Nucleic acid binding	Unknown	VVTU1378_at		3.27516e-05	9.99639e-06	14	CD and CDMJ Down-regulated		9.47722	10.1181	10.0728	9.88221	10.4276	10.2551	9.83693	9.71235	9.77514	8.27827	8.41124	8.58925	8.97508	9.89798	9.75599	9.167	9.44477	9.12741	9.70111	9.75583	9.78335	8.21224	8.29973	8.24662
VVTU13780_at	0	-0.844	NA	-1.573	VIT_12s0034g01080	3-isopropylmalate dehydrogenase 2, chloroplast precursor	Metabolism.Primary metabolism.Amino acid metabolism.Amino acid biosynthesis|Metabolism.Primary metabolism.Amino acid metabolism.Valine, leucine, and isoleucine metabolism.Valine, leucine, and isoleucine biosynthesis	VVTU13780_at VVTU37096_at	0.00126229		0.000282823	5	MJ and CDMJ Down-regulated		9.15531	9.76883	9.56245	9.93259	10.0795	10.1093	9.94004	9.23117	9.46066	9.11406	8.99545	9.61885	9.18902	9.30483	8.98808	9.02852	8.54307	9.01459	9.52123	9.22185	9.33673	8.74963	7.84956	8.39536
VVTU13787_at	0	2.874	NA	NA	VIT_15s0048g02870	Homeobox-leucine zipper protein HB-7	Regulation overview.Regulation of gene expression.Regulation of transcription.Transcription factor.Homeobox domain family transcription factor	VVTU13787_at	0.000139812			12	MJ Up-regulated specific		5.0598	4.28762	3.67811	5.57271	4.61941	3.55922	4.342	4.16286	4.43919	5.89268	5.58985	5.17032	5.06472	3.98932	4.63198	7.70079	7.77711	7.55695	4.25258	4.45005	4.36411	6.23296	6.2365	6.29014
VVTU13792_at	0	-2.097	-2.969	-4.272	VIT_01s0011g03670	Bifunctional nuclease	Metabolism.Primary metabolism.Nucleobase, nucleoside, nucleotide, nucleic acid metabolism.Nucleic acid metabolism.DNA metabolism.DNA catabolism	VVTU13792_at	1.76167e-05	8.53686e-05	6.92457e-06	15	Three treatments Down-regulated		7.92769	8.79426	8.62241	8.6528	9.62848	9.7954	8.22227	7.8059	8.01836	5.97496	5.28362	6.61445	7.55098	7.28817	7.28884	6.35697	5.8991	6.31218	8.29031	7.83109	7.70546	4.45983	4.27273	5.01062
VVTU13794_at	0	NA	1.351	NA	VIT_15s0046g02010	MAPK (MPK4)	Response to stimulus.Stress response	VVTU13794_at		4.33485e-05		3	CD Up-regulated specific		7.31663	6.86799	6.72569	7.07307	7.07648	6.76385	7.20933	7.13863	6.57998	8.29426	8.38102	8.30864	6.83875	7.21438	6.99754	7.05902	7.08533	6.83641	7.44789	7.14505	6.71493	7.06904	6.96191	7.23128
VVTU13796_s_at	0	NA	0.811	1.308	VIT_12s0028g01090	Reticulon family protein (RTNLB5)	Unknown	VVTU13796_s_at		0.000511613	3.95573e-05	2	CD and CDMJ Up-regulated		7.44361	6.72471	6.8287	7.22114	7.66866	7.32003	7.58875	7.3605	6.9067	8.6081	8.68877	8.20624	8.39546	7.27809	7.08502	7.56779	7.56773	7.21223	7.38919	7.2756	7.0231	8.73478	9.04279	9.04676
VVTU138_at	0	-0.225	-0.775	-1.561	VVTU138_at	No hit	Unknown	VVTU138_at	0.000257141	0.000305347	0.000314258	9	CD Down-regulated and CDMJ intensified repression		6.94099	7.44564	7.4748	6.87907	7.60832	7.7254	7.06365	6.94417	6.95158	6.23224	6.41061	6.34399	6.08527	6.78609	6.40442	6.3399	6.46622	6.14469	7.5202	6.54956	6.62054	5.65031	5.86303	4.8456
VVTU13810_at	0	-0.702	1.835	1.127	VIT_09s0002g04160	Thioesterase family	Unknown	VVTU13810_at	0.00179069	0.000133188	0.00166455	2	CD and CDMJ Up-regulated		5.98508	5.12486	4.91487	5.1106	4.49888	4.1583	5.82631	6.26612	5.58839	7.15318	7.02244	6.75461	7.25633	6.48291	6.20507	5.17907	5.24721	5.15533	6.0219	6.3154	5.69212	6.62934	6.31147	6.21382
VVTU13816_at	0	1.829	1.599	1.283	VIT_18s0122g01440	AMP-dependent synthetase and ligase	Unknown	VVTU13816_at VVTU14325_at	1.85689e-05	5.70258e-06	1.43946e-06	7	More highly Up-regulated in MJ and CD single treatments		7.14117	7.42996	7.25985	6.85845	6.90217	6.90369	6.77694	7.02775	7.18119	8.23433	8.14857	8.23343	6.92783	7.16754	7.49715	8.61165	8.45987	8.84021	7.26396	7.21025	7.26164	8.03486	8.11905	8.2655
VVTU13819_s_at	0	1.034	NA	1.162	VIT_11s0016g03410	Unknown protein	Unknown	VVTU13819_s_at	1.94297e-05		1.01686e-05	11	MJ and CDMJ Up-regulated		7.88723	7.64188	7.64688	7.71708	7.90267	7.59976	7.8233	7.78887	7.5457	8.04884	8.42936	8.35483	8.17641	7.68316	7.68389	8.98171	8.74336	8.96325	7.87927	7.71138	7.51638	8.89401	8.64643	9.09593
VVTU13827_at	0	0.932	1.856	2.235	VIT_14s0171g00490	Glucose-6-phosphate 1-dehydrogenase, cytoplasmic isoform	Metabolism.Primary metabolism.Carbohydrate metabolism.Monosaccharide metabolism.Monosaccharide catabolism.Pentose-phosphate shunt	VVTU13827_at VVTU17954_s_at	2.74888e-05	0.000208842	0.000101532	6	Three treatments Up-regulated		9.06588	8.64971	8.4967	8.26695	8.00764	7.89424	8.65158	9.05617	8.5258	10.2012	9.94981	9.60636	9.56349	9.24673	9.15512	9.69666	9.64958	9.37189	8.88469	9.09935	8.63483	10.7637	10.5318	9.98571
VVTU13828_at	0	NA	2.075	NA	VIT_10s0116g01820	Unknown protein	Unknown	VVTU13828_at VVTU27151_s_at VVTU27431_x_at		9.19277e-05		3	CD Up-regulated specific		4.09127	4.26006	5.0813	4.14185	4.13639	3.71814	4.89052	4.25037	5.58519	6.69967	6.23997	6.57596	4.53554	4.45362	5.22595	4.91974	5.24774	6.0688	4.64	4.39196	5.25169	5.29554	4.49082	5.62574
VVTU1384_s_at	0	0.964	0.539	1.181	VIT_02s0025g01690	Unknown protein	Unknown	VVTU1384_s_at	2.64185e-06	0.000143444	6.40152e-06	6	Three treatments Up-regulated		6.00908	5.91327	5.98708	6.33979	6.44865	5.91552	6.61206	6.61528	6.23482	7.25565	7.70366	6.91331	6.62258	6.71425	6.31107	7.9444	7.76656	7.62443	6.57047	6.10074	6.15004	7.72782	7.62853	7.80368
VVTU13846_at	0	1.102	NA	1.072	VIT_02s0025g01110	Phytochrome A supressor spa1 (SPA1)	Signalling.Signalling pathway.Light signalling.Red/Far red light signalling	VVTU13846_at VVTU18556_at	0.000594628		5.81552e-07	11	MJ and CDMJ Up-regulated		5.90599	5.92021	5.94118	5.82253	6.06544	5.7293	5.61312	5.85899	6.03623	6.51684	6.7411	5.73822	5.25945	5.66867	6.01524	6.50561	6.94143	6.65353	5.95531	5.83853	5.73893	6.89814	6.8986	6.80224
VVTU13852_at	0	1.308	0.712	NA	VIT_17s0000g06450	Ribulose-phosphate 3-epimerase, chloroplast precursor	Metabolism.Primary metabolism.Carbohydrate metabolism.Monosaccharide metabolism.Monosaccharide catabolism.Pentose-phosphate shunt|Metabolism.Primary metabolism.Carbohydrate metabolism.Monosaccharide metabolism.Pentose glucuronate interconversion|Metabolis	VVTU13852_at	0.000416987	0.00795928		7	More highly Up-regulated in MJ and CD single treatments		5.66988	6.35494	5.94018	5.81332	6.59419	6.27695	5.98334	6.02303	6.15339	6.87817	7.07754	7.06099	5.44485	5.55768	5.98981	7.31264	7.03625	7.28572	5.90071	5.95851	5.77748	6.63902	6.62556	6.99079
VVTU1386_s_at	0	NA	2.194	1.811	VIT_07s0104g01250	flavin-containing monooxygenase	Metabolism.Cellular metabolism.Oxidation reduction.Flavin-containing monooxygenase	VVTU1386_s_at VVTU18919_s_at VVTU34715_s_at VVTU38602_s_at VVTU4137_s_at		0.000101567	0.000122396	2	CD and CDMJ Up-regulated		4.8171	4.89587	4.96728	4.8699	4.85805	5.14269	4.80307	5.29017	4.27501	7.50626	7.39891	6.23518	4.93814	5.26089	4.78018	5.3871	6.17531	5.4759	4.78747	5.18855	4.34297	6.86335	7.09343	5.98479
VVTU13881_s_at	0	NA	NA	1.982	VIT_13s0019g01670	Telomeric DNA binding protein 1	Regulation overview.Regulation of gene expression.Regulation of transcription.Transcription factor.MYB-related family transcription factor	VVTU13881_s_at			0.00778688	1	CDMJ Up-regulated specific		5.47075	5.62307	5.3799	5.02823	6.01539	5.27399	5.56893	5.94826	4.87974	7.27716	7.30686	6.0256	5.31509	5.5627	5.44635	6.31579	6.81619	6.08495	5.894	5.63161	4.50694	7.75139	7.60435	6.46558
VVTU1391_at	0	0.122	2.741	3.228	VIT_00s0391g00070	3-deoxy-D-arabino-heptulosonate 7-phosphate synthase	Metabolism.Cellular metabolism.Shikimate metabolism|Metabolism.Primary metabolism.Amino acid metabolism.Amino acid biosynthesis|Metabolism.Primary metabolism.Amino acid metabolism.Aromatic amino acid metabolism.Aromatic amino acid biosynthesis	VVTU1391_at	0.000928539	3.99764e-05	1.28156e-05	2	CD and CDMJ Up-regulated		11.6981	10.8122	10.5989	10.2115	9.95204	10.1209	10.8877	11.3208	10.9723	12.835	12.8666	12.8777	12.224	11.4896	11.4857	10.8774	10.938	10.9242	10.7929	11.1854	10.8499	13.172	13.2968	13.2186
VVTU13910_s_at	0	NA	2.362	2.898	VIT_01s0011g05470	PGPS/D12	Unknown	VVTU13910_s_at		0.00185818	3.60762e-05	2	CD and CDMJ Up-regulated		5.80834	4.89	4.92461	5.16111	4.66096	4.40416	4.92385	5.88781	4.74355	6.27016	7.37807	7.59706	7.72643	6.20264	5.86621	5.0239	5.28279	5.03483	4.6422	5.44482	4.91736	7.58044	7.2536	7.46897
VVTU13916_s_at	0	1.167	2.027	2.23	VIT_19s0014g02160	Drought induced 19 protein	Unknown	VVTU13916_s_at VVTU32720_at VVTU35967_s_at	0.000419765	0.000313797	5.90291e-05	6	Three treatments Up-regulated		7.11532	6.34853	6.55401	6.71042	5.91611	5.80167	6.43722	7.1169	6.77698	8.3162	8.4401	8.06537	7.45939	6.86405	7.12868	7.92204	7.55624	7.88595	6.98701	7.05714	6.74932	8.56027	8.48649	8.8484
VVTU13926_at	0	0.789	1.958	1.052	VIT_14s0066g01550	Aldehyde dehydrogenase 1 precursor	Metabolism.Primary metabolism.Lipid metabolism.Fatty acid metabolism|Metabolism.Primary metabolism.Organic acid metabolism.Carboxylic acid metabolism	VVTU13926_at VVTU1649_at	0.0020412	1.11162e-06	0.000377133	6	Three treatments Up-regulated		7.42341	7.86079	8.03633	7.9433	8.2278	7.83313	7.84146	7.54521	7.65335	9.96782	9.97896	9.65009	7.38191	7.94587	7.85777	8.48559	8.84305	8.90711	8.08953	7.65495	7.79357	9.55328	8.84822	8.97564
VVTU13927_at	0	NA	NA	1.488	VIT_04s0023g03350	inositol or phosphatidylinositol kinase	Metabolism.Primary metabolism.Carbohydrate metabolism.Monosaccharide metabolism.Inositol phosphate metabolism	VVTU13927_at VVTU37853_at			0.000864074	1	CDMJ Up-regulated specific		7.77659	7.49371	7.53672	7.7629	8.43245	7.51495	7.79427	7.78238	7.19591	9.19871	9.23692	7.98489	7.54136	8.04652	7.37807	8.28628	9.17813	8.40243	7.80482	7.61074	6.99355	9.51481	9.61666	8.6458
VVTU13931_s_at	0	1.084	NA	NA	VIT_16s0013g01410	Serine esterase	Metabolism.Cellular metabolism.Esterase activity	VVTU13931_s_at VVTU35522_s_at VVTU36140_s_at	0.000479698			12	MJ Up-regulated specific		6.10914	6.09715	6.34481	5.99778	6.07362	6.02417	5.72319	5.97569	6.35545	5.18239	5.73359	5.90143	5.84228	5.67076	6.33233	6.71154	6.97011	6.96077	6.10585	5.98649	6.31637	5.75489	5.81327	6.2008
VVTU13932_at	0	-0.72	-1.572	-1.156	VIT_03s0063g02500	Adenylyl cyclase associated protein	Unknown	VVTU13932_at VVTU32070_s_at	2.72101e-06	1.01067e-05	2.8894e-07	15	Three treatments Down-regulated		9.35858	9.48849	9.61113	9.0745	9.16216	9.30092	9.13949	9.17125	9.66067	7.20911	7.23086	7.8937	9.41465	9.2663	9.39013	8.38539	8.24378	8.36101	9.30509	9.13225	9.35539	7.79186	7.7226	7.89025
VVTU13934_at	0	NA	1.046	NA	VIT_17s0000g06380	YGL010w	Unknown	VVTU13934_at		4.80234e-07		3	CD Up-regulated specific		7.81612	7.62491	7.93076	8.7341	9.02294	8.8902	7.82205	8.26015	8.42392	10.28	10.4443	10.1941	8.41418	7.76788	8.14908	8.40628	8.32492	8.55302	7.58379	8.40204	8.42519	9.11011	9.5363	9.65311
VVTU13940_s_at	0	NA	NA	3.418	VIT_19s0014g03290	NAC domain containing protein 19	Regulation overview.Regulation of gene expression.Regulation of transcription.Transcription factor.NAC family transcription factor	VVTU13940_s_at VVTU2853_s_at VVTU37106_s_at			0.0012567	1	CDMJ Up-regulated specific		9.28783	8.2751	8.67342	9.7134	7.49271	7.42369	8.43351	9.14023	8.79879	10.0866	10.7292	10.0095	9.17624	9.05836	8.98922	10.9175	10.7718	10.5321	8.45849	8.69604	8.86037	11.463	11.6863	11.5132
VVTU13946_at	0	NA	NA	1.05	VIT_06s0004g07390	Calcineurin phosphoesterase	Unknown	VVTU13946_at			0.00124841	1	CDMJ Up-regulated specific		3.92531	4.31118	4.42652	4.2038	4.58872	4.10929	4.2715	4.44875	4.03462	5.96422	5.03546	4.76354	3.49814	4.20511	4.07876	4.59462	5.10561	5.57961	4.10272	4.06122	3.91967	5.58307	4.73188	5.15836
VVTU13948_s_at	0	3.071	NA	4.194	TC53067	Dirigent protein	Response to stimulus.Stress response.Biotic stress response	VVTU13948_s_at	0.00178976		0.00420626	11	MJ and CDMJ Up-regulated		10.4631	7.55006	7.0875	6.90822	3.85033	3.12054	8.57137	9.3432	8.52637	9.90596	9.34897	9.21969	10.3198	9.61316	9.70866	9.00806	9.34345	9.28059	8.74698	9.73859	9.22869	9.4806	9.98589	9.60942
VVTU13949_at	0	2.349	NA	4.236	VIT_08s0007g05580	Embryo-abundant protein	Unknown	VVTU13949_at VVTU15909_s_at	8.07621e-08		3.47467e-08	11	MJ and CDMJ Up-regulated		2.68757	2.71397	2.66706	2.76532	2.67371	2.5568	2.61713	2.81287	2.58539	3.23276	3.1794	2.69611	2.8307	2.78769	2.79417	5.27872	5.43946	4.66743	2.7779	2.51347	2.61932	7.48107	6.8682	6.19546
VVTU1395_s_at	0	-0.807	-0.863	-1.635	VIT_08s0040g00600	Nascent polypeptide-associated complex NAC	Metabolism.Primary metabolism.Protein metabolism and modification.Protein folding	VVTU1395_s_at VVTU27112_x_at	8.11295e-05	0.000600156	2.57492e-05	15	Three treatments Down-regulated		10.3857	10.4796	10.7162	10.0393	10.1691	10.3505	9.93915	10.0302	10.5941	8.95245	8.63028	9.3677	9.96721	9.99678	10.6	8.90019	8.92551	9.29594	10.1396	10.1477	10.7889	8.15077	8.12015	8.87773
VVTU13955_at	0	NA	NA	4.808	VIT_14s0128g00780	Lipoxygenase	Metabolism.Primary metabolism.Lipid metabolism.Fatty acid metabolism.Oxylipin biosynthesis	VVTU13410_at VVTU13955_at			0.0011013	1	CDMJ Up-regulated specific		6.41667	3.44135	3.37586	3.62742	2.642	3.20141	3.62742	5.27282	4.19308	6.25037	6.452	5.98488	9.10587	4.49421	4.48758	3.7008	3.77138	3.42037	3.62533	5.01168	4.36676	7.77091	7.90815	7.98433
VVTU13956_at	0	1.435	NA	3.261	VIT_19s0093g00320	Glutathione S-transferase 25 GSTU25	Metabolism.Primary metabolism.Coenzyme and prosthetic group metabolism.Glutathione metabolism|Response to stimulus.Stress response.Abiotic stress response.Oxidative stress response	VVTU13956_at	0.00125797		4.6147e-05	11	MJ and CDMJ Up-regulated		4.69871	3.22623	4.28872	3.49631	2.83409	3.48518	4.49406	4.52423	4.79601	4.63778	4.75462	5.23533	4.45243	4.40165	5.29608	5.33765	5.14518	5.57302	4.13741	4.44608	5.08863	7.00704	6.6225	7.42647
VVTU13962_s_at	0	-1.012	0.965	NA	VVTU13962_s_at	No hit	Unknown	VVTU13962_s_at VVTU2705_s_at	0.00156573	0.00136156		4	MJ Down-regulated specific		3.19984	3.57144	3.53684	3.63585	3.47369	4.15436	3.28835	3.54224	3.48498	5.08981	4.20264	4.87378	3.24752	3.49059	3.54848	2.57701	2.87391	2.75434	3.93361	3.73148	3.82461	3.24729	3.81454	3.4171
VVTU13981_at	0	NA	1.411	1.001	VIT_10s0003g02430	Flavonol synthase	Metabolism.Secondary metabolism.Phenylpropanoid metabolism.Flavonoid metabolism.Flavonoid biosynthesis	VVTU13981_at VVTU15923_at		0.000270004	0.00555563	2	CD and CDMJ Up-regulated		5.49964	5.44842	5.27959	4.84049	4.81447	4.86766	5.07584	5.28659	5.66725	6.18394	5.94983	6.42522	5.19311	5.07891	5.75901	5.74076	5.47408	5.70383	5.32974	5.3575	5.56563	5.80411	5.49498	6.25164
VVTU13982_at	0	NA	NA	2.445	VIT_12s0055g01160	Brassinosteroid insensitive 1-associated receptor kinase 1	Signalling.Hormone signalling.Brassinosteroid signalling.Brassinosteroid-mediated signalling pathway	VVTU13982_at			4.84305e-05	1	CDMJ Up-regulated specific		5.33545	4.7946	4.56136	4.63517	4.63623	4.19948	5.0384	5.24484	4.62808	6.06958	6.32294	5.39028	5.88441	5.40334	4.77208	5.68748	6.02984	5.67866	4.72911	5.1354	4.50615	7.15124	6.96663	6.36673
VVTU1399_at	0	-0.813	NA	-1.598	VIT_11s0016g02960	Glucan endo-1,3-beta-glucosidase 4 precursor	Metabolism.Primary metabolism.Carbohydrate metabolism.Polysaccharide metabolism.Beta-1,3 glucan metabolism.Beta-1,3 glucan catabolism	VVTU1399_at	0.00202419		0.000842096	5	MJ and CDMJ Down-regulated		5.29054	5.46573	4.97767	5.83554	6.3708	5.86415	4.84992	5.25078	5.27199	5.25627	5.10996	4.62513	4.75773	5.29647	4.81559	4.72578	5.2926	4.74971	5.54629	5.20698	4.9969	4.72007	4.40178	4.17096
VVTU1400_at	0	NA	NA	-1.357	VIT_11s0016g02520	Unknown protein	Unknown	VVTU1400_at			0.00585662	10	CDMJ Down-regulated specific		4.97185	5.45244	5.27885	5.89779	6.06519	5.93722	5.18039	5.9264	5.45521	5.63212	5.17921	4.96992	4.70836	5.30306	5.16674	5.74618	5.57538	5.53463	5.78862	5.5911	5.14801	5.09482	5.03901	4.51997
VVTU14013_at	0	-1.345	NA	NA	VIT_03s0038g03660	Armadillo/beta-catenin repeat protein / U-box domain-containing	Unknown	VVTU14013_at	0.00143404			4	MJ Down-regulated specific		4.5768	5.06546	4.31384	5.98071	4.39531	5.89724	4.40853	5.04864	5.21677	3.35704	3.81633	3.3331	3.21059	3.98144	4.25148	3.54807	3.17025	3.00622	4.42237	5.07253	4.71272	3.46387	3.62226	3.5389
VVTU14014_at	0	2.293	NA	2.083	VIT_12s0034g00130	Anthocyanidin 3-O-glucosyltransferase	Metabolism.Secondary metabolism.Phenylpropanoid metabolism.Flavonoid metabolism.Flavonoid biosynthesis.Anthocyanin biosynthesis.Anthocyanin-glycoside biosynthesis	VVTU14014_at VVTU4779_s_at	0.000128298		0.000856472	11	MJ and CDMJ Up-regulated		5.16487	4.58698	4.72568	5.11068	3.81943	4.12018	5.35842	5.2798	4.87759	5.2704	5.29095	5.85185	5.50932	4.97519	4.9974	7.07663	6.44285	7.41383	4.58875	5.11914	5.52091	6.57251	5.97872	7.50018
VVTU14020_at	0	NA	NA	1.184	VIT_18s0041g00650	Proton-dependent oligopeptide transport (POT) family protein	Transport overview.Macromolecule transport.Oligopeptide transport	VVTU14020_at VVTU26771_at VVTU7064_at			0.000591259	1	CDMJ Up-regulated specific		4.85288	4.62389	4.9344	4.91491	4.87638	4.54098	5.0916	4.54965	4.19726	5.32036	5.49217	4.78029	5.25654	5.10996	4.52338	5.42589	5.55589	4.92849	4.64534	4.90865	4.35906	6.24812	5.49658	5.6424
VVTU1405_at	0	NA	1.067	0.591	VIT_14s0083g00640	Constans 2 (COL2)	Development.Reproductive development|Regulation overview.Regulation of gene expression.Regulation of transcription.Transcription factor.CO-like / B-box family transcriprion factor	VVTU1405_at VVTU5880_s_at		2.53559e-05	0.00344297	2	CD and CDMJ Up-regulated		3.06482	3.38629	3.27124	3.44406	3.50213	3.15888	2.77828	3.04348	3.09464	4.28149	3.99747	4.22233	2.97624	3.10992	2.65653	3.93494	3.43477	4.4085	2.94681	3.1128	2.83571	3.78926	3.40016	3.86088
VVTU1406_at	0	NA	-2.221	-2.381	VIT_04s0044g01670	Ankyrin	Diverse functions.Gene family with diverse functions.Ankyrin domain family	VVTU1406_at VVTU37703_at VVTU7304_at		3.10177e-07	1.55663e-07	14	CD and CDMJ Down-regulated		9.67802	9.89226	9.80776	10.2834	10.1499	9.92837	9.54034	9.75354	9.96876	7.87512	7.79994	7.90679	8.78598	9.68472	9.36588	9.44388	9.66525	9.37514	9.71791	9.68345	9.86357	7.85025	7.77517	7.48039
VVTU14115_at	0	NA	NA	1.693	VIT_04s0044g00510	GT2-like trihelix DNA-binding protein	Regulation overview.Regulation of gene expression.Regulation of transcription.Transcription factor.Trihelix family transcription factor	VVTU14115_at			0.00164334	1	CDMJ Up-regulated specific		6.24926	5.97764	5.67829	5.59379	5.5469	5.46579	5.23918	5.25664	5.99272	6.20082	5.53845	5.82864	4.99876	5.36831	5.82959	6.57376	6.15998	6.15229	5.75855	4.9649	5.7664	6.74293	6.83991	6.68829
VVTU14192_at	0	-2.022	-2.82	-4.044	VVTU14192_at	No hit	Unknown	VVTU14192_at VVTU5425_x_at	1.58377e-06	1.80526e-06	6.92105e-08	15	Three treatments Down-regulated		9.54461	10.2857	10.3105	9.82135	9.74606	10.2144	10.0713	9.35765	9.46318	6.72422	6.19524	7.15293	8.75835	9.66178	9.13961	7.09282	7.03584	7.00746	9.91037	9.32495	9.42032	5.6803	4.83422	5.6495
VVTU1420_at	0	-1.192	-1.858	-3.431	VIT_17s0000g04330	Kinesin family member 18/19	Cellular process.Cellular component organization and biogenesis.Cytoskeleton organization and biogenesis.Microtubule organization and biogenesis.Microtubule-driven movement	VVTU1420_at VVTU15576_at VVTU38257_at	4.1125e-05	0.00209261	6.75498e-05	15	Three treatments Down-regulated		5.78206	6.78712	6.08643	6.58406	7.3277	7.64802	6.64585	5.45009	5.57358	4.76628	5.02652	5.20831	4.27288	5.14387	4.66071	4.75581	4.55772	4.09206	6.62606	5.37197	5.14115	3.71927	2.90377	3.12721
VVTU14202_at	0	NA	1.327	NA	VIT_10s0071g01100	Alpha-galactosidase precursor	Metabolism.Primary metabolism.Carbohydrate metabolism.Monosaccharide metabolism.Galactose metabolism|Metabolism.Primary metabolism.Lipid metabolism.Glycerolipid metabolism|Metabolism.Primary metabolism.Lipid metabolism.Sphingolipid metabolism	VVTU14202_at		1.88453e-05		3	CD Up-regulated specific		8.25724	7.88122	7.80802	8.18132	7.8932	7.50148	8.19227	8.26709	7.99235	9.31138	9.35851	9.3909	8.73639	7.94919	8.08728	8.03044	7.793	8.13617	7.98466	8.29817	8.16572	8.61622	8.50227	8.54193
VVTU14214_s_at	0	NA	3.981	NA	VIT_15s0021g01390	Uclacyanin 3	Cellular process.Cellular homeostasis.Cell redox homeostasis	VVTU14214_s_at		0.00282675		3	CD Up-regulated specific		10.3746	8.27693	9.31351	8.69009	6.78522	6.56188	9.11085	9.31803	9.84014	11.0839	11.1487	12.053	11.3483	9.24051	10.7651	9.86381	9.07698	10.3577	8.43473	9.46078	10.3609	9.9426	10.5488	11.4279
VVTU14218_at	0	1.582	NA	NA	VIT_15s0046g00320	Myc2 bHLH protein	Regulation overview.Regulation of gene expression.Regulation of transcription.Transcription factor.bHLH family transcription factor|Signalling.Hormone signalling.Jasmonate signalling.Jasmonate-mediated signalling pathway	VVTU14218_at VVTU39467_at	4.69898e-06			12	MJ Up-regulated specific		3.2501	3.11946	3.07826	3.40186	3.21623	3.12976	3.06583	2.91972	2.74469	3.00778	3.2155	2.96695	2.79781	2.67785	3.09887	4.58796	4.21407	4.81811	3.06419	3.03389	3.07826	3.05	3.35215	3.68116
VVTU14219_at	0	NA	NA	-1.125	VIT_04s0008g03440	Exosome complex exonuclease RRP46	Metabolism.Primary metabolism.Nucleobase, nucleoside, nucleotide, nucleic acid metabolism.Nucleic acid metabolism.RNA metabolism	VVTU14219_at			5.66031e-05	10	CDMJ Down-regulated specific		6.28084	6.62332	6.44619	5.93512	6.52706	6.51948	6.06868	6.24055	6.78861	5.2737	5.21759	5.91287	6.05254	5.94386	6.76023	5.31159	5.25725	5.63029	5.97227	6.16558	6.4653	4.75727	5.22553	4.87627
VVTU1425_at	0	-1.397	-2.325	-1.895	VIT_11s0016g02760	No hit	Unknown	VVTU1425_at	0.00013492	5.60678e-06	3.82859e-05	15	Three treatments Down-regulated		6.13052	6.7482	6.48066	6.96386	6.90051	6.74218	6.75475	6.99756	6.76441	5.02658	4.91742	4.84396	6.11606	6.4081	6.3788	5.53938	5.47347	4.94648	6.84874	6.5601	6.64825	5.33134	5.0521	5.23508
VVTU1427_at	0	1.663	NA	0.276	VIT_09s0018g01700	Unknown protein	Unknown	VVTU1427_at	2.04456e-08		0.000540013	12	MJ Up-regulated specific		5.69156	5.71749	5.71401	5.9806	5.57735	5.9066	5.63458	5.94027	6.14851	5.66445	5.49874	6.23256	5.94653	5.79882	5.75325	7.63743	7.50742	7.68441	5.9751	6.02984	6.02719	6.22689	6.21297	6.76073
VVTU14273_at	0	NA	NA	-1.259	GSVIVT00018489001	Unknown protein	Unknown	VVTU14273_at			0.000173634	10	CDMJ Down-regulated specific		8.13061	8.16305	8.65532	8.50468	8.27518	8.17463	8.47045	8.22502	8.67172	7.62257	7.53549	8.16839	8.22834	8.26389	8.49732	7.93587	7.74128	7.90957	8.39782	8.28642	8.62569	7.08018	6.88676	7.57067
VVTU14274_at	0	1.44	NA	NA	VIT_16s0100g01210	6-phospho 3-hexuloisomerase	Metabolism.Primary metabolism.Carbohydrate metabolism.Monosaccharide metabolism.Monosaccharide catabolism.Pentose-phosphate shunt	VVTU14274_at	0.0017239			12	MJ Up-regulated specific		6.12058	4.84131	5.42968	5.21677	4.13532	4.40393	5.60624	5.39887	5.80998	5.11344	5.35912	6.2217	6.32369	5.81084	6.15655	6.67058	6.23265	7.07261	4.94336	5.65788	6.1238	6.32054	6.14389	7.16971
VVTU14276_at	0	NA	-0.741	-1.085	VIT_04s0023g00620	Unknown	Unknown	VVTU14276_at		0.0093103	0.0001358	14	CD and CDMJ Down-regulated		8.18007	8.37141	8.62808	8.04004	8.29886	8.13217	8.31709	8.16124	8.59135	7.24686	7.04192	7.84982	8.10486	8.24139	8.63508	7.97988	7.71699	8.08439	8.32767	8.13319	8.64087	6.88999	6.81727	7.43125
VVTU14277_s_at	0	0.143	NA	-1.202	VIT_13s0067g02140	Heavy-metal-associated domain-containing protein	Unknown	VVTU14277_s_at VVTU16017_at	0.000990809		0.000404313	10	CDMJ Down-regulated specific		3.8557	4.28414	4.72891	4.20666	4.5334	5.05268	3.12905	3.60297	3.68258	3.92585	3.76387	4.57188	2.97637	3.2333	3.51113	3.80613	3.58554	3.68157	3.92372	3.89208	4.19442	3.39547	2.7425	3.18924
VVTU14284_s_at	0	-0.918	-1.15	-1.443	VIT_01s0026g01140	ZCW32 (BIGPETAL, BIGPETALUB)	Regulation overview.Regulation of gene expression.Regulation of transcription.Transcription factor.bHLH family transcription factor	VVTU14284_s_at VVTU2006_s_at	0.000553234	0.00940482	0.00200294	15	Three treatments Down-regulated		3.0257	3.46155	3.69778	4.35922	4.16849	4.74381	3.40005	3.44546	3.67947	3.44532	3.2179	3.49804	2.97831	3.07186	3.34249	3.22213	3.02274	3.48067	3.30331	3.44911	3.76852	3.33193	3.05001	2.89619
VVTU14287_at	0	0.637	NA	1.099	VVTU14287_at	No hit	Unknown	VVTU14287_at	0.000592519		0.000705005	11	MJ and CDMJ Up-regulated		6.1984	6.24943	6.38183	6.06172	6.20814	6.19354	5.99866	6.32735	6.00453	7.05505	6.68164	6.36412	5.9415	6.27771	6.13216	6.6017	6.62683	6.66731	6.02439	5.82278	6.16544	7.26205	7.14396	6.53834
VVTU1429_at	0	-0.762	-1.303	-1.181	VIT_05s0020g00750	Novel plant snare 13	Cellular process.Cellular transport.Protein trafficking.Vesicle-mediated trafficking	VVTU12865_s_at VVTU1429_at	0.00473084	0.000189174	0.00387314	15	Three treatments Down-regulated		7.25956	7.64952	7.38048	7.93389	7.7156	7.9774	7.80042	7.56544	7.65602	6.98672	6.66959	6.79429	7.37879	7.45762	7.12051	7.35737	6.85506	6.79717	7.90663	7.50933	7.22464	6.9713	6.76419	6.69911
VVTU14301_s_at	0	NA	NA	-2.327	VIT_14s0068g01840	Unknown protein	Unknown	VVTU14301_s_at			0.000419574	10	CDMJ Down-regulated specific		7.53931	7.42724	7.57943	8.38367	7.52734	7.8532	7.88935	7.71899	8.09953	6.70997	7.68344	7.90227	7.03655	7.4456	7.80715	6.79271	6.49827	6.8249	7.74022	7.66498	8.25475	6.28167	5.25457	6.36159
VVTU14302_s_at	0	NA	NA	-1.031	VIT_17s0000g09680	RNA-binding protein RBP31	Metabolism.Primary metabolism.Nucleobase, nucleoside, nucleotide, nucleic acid metabolism.Nucleic acid metabolism.RNA metabolism	VVTU14302_s_at			6.9717e-05	10	CDMJ Down-regulated specific		9.66626	9.91185	10.0434	9.73847	9.51639	9.93051	9.82459	9.41094	9.92075	8.76025	8.6854	9.29266	9.65384	9.78722	9.8618	9.514	9.3989	9.4159	9.82475	9.68934	9.93191	8.39012	8.53848	8.98851
VVTU14312_at	0	NA	NA	-1.169	VIT_06s0004g06690	Ribosomal protein S18 30S	Metabolism.Primary metabolism.Protein metabolism and modification.Translation	VVTU14312_at			0.000124697	10	CDMJ Down-regulated specific		8.13037	8.52219	8.4949	8.53884	8.66129	8.74141	8.47625	8.35245	8.58976	8.41677	7.87995	8.38445	7.95942	8.28425	8.49705	8.62958	8.27838	8.60059	8.47964	8.54711	8.60263	7.48171	7.64226	7.79165
VVTU14339_at	0	-4.273	NA	NA	VIT_19s0014g01360	Curculin (mannose-binding) lectin	Unknown	VVTU14339_at	9.5733e-05			4	MJ Down-regulated specific		8.39805	6.59897	7.38319	8.17773	6.9036	6.94165	6.91545	7.92844	8.91661	6.90405	8.3984	9.54923	8.91652	7.01602	8.77866	3.69977	3.71714	4.11798	6.23719	8.14601	9.68614	5.44194	7.10379	8.20046
VVTU14342_at	0	-1.142	NA	-2.008	VIT_06s0004g05910	Organic anion transmembrane transporter	Transport overview.Ion transport.Anion transport.Phosphate transport|Transport overview.Macromolecule transport.Carbohydrate transport.Sugar transport	VVTU14342_at	0.00320031		5.7273e-05	5	MJ and CDMJ Down-regulated		6.23645	5.94821	6.30501	6.65903	6.54121	6.77545	6.15696	6.07594	6.56179	5.5481	5.65332	6.2854	6.35241	5.98758	6.27338	5.77914	5.13179	5.76234	6.10806	6.12978	6.6135	4.83942	4.50705	4.96758
VVTU14349_s_at	0	NA	0.451	-1.343	VIT_08s0007g00330	Metallothionein	Cellular process.Cellular homeostasis.Heavy metal ion homeostasis	VVTU12993_s_at VVTU13174_at VVTU13174_s_at VVTU13174_x_at VVTU14349_s_at VVTU14349_x_at VVTU20085_at VVTU21926_x_at VVTU35070_s_at VVTU38213_s_at		1.80315e-06	0.000313238	10	CDMJ Down-regulated specific		9.89707	9.93348	9.7729	11.2663	10.7811	11.152	10.4231	10.2037	9.97176	12.1325	11.5831	11.8332	9.70293	10.4582	9.96468	9.99808	10.4268	10.0987	10.8139	10.7023	10.6322	10.3705	10.5075	10.8366
VVTU14352_at	0	-3.066	NA	NA	VIT_08s0056g01300	Cupin, RmlC-type	Unknown	VVTU14352_at	0.000532112			4	MJ Down-regulated specific		9.6935	8.66437	9.65851	9.4093	8.48853	9.01015	8.73906	9.23898	10.1989	8.51505	9.93475	10.7199	10.7561	8.36621	10.054	6.66356	5.63154	6.5757	8.05427	9.67246	10.3182	6.57868	8.38905	9.37697
VVTU14353_at	0	-1.924	NA	-1.635	CF607059	No hit	Unknown	VVTU14353_at	0.000161343		0.000218156	5	MJ and CDMJ Down-regulated		10.8655	10.0774	10.6102	10.2649	9.81964	10.4292	10.2752	10.2519	10.7504	8.95796	9.29458	9.86678	11.3698	10.2744	10.8073	8.74169	8.16713	8.73044	10.0058	10.4217	10.9664	8.16555	8.35789	8.92761
VVTU14369_at	0	NA	NA	-1.206	VIT_17s0000g09970	Endonuclease	Metabolism.Primary metabolism.Nucleobase, nucleoside, nucleotide, nucleic acid metabolism.Nucleic acid metabolism.DNA metabolism.DNA repair	VVTU14369_at			0.00079963	10	CDMJ Down-regulated specific		5.98523	6.71881	6.42919	6.3839	6.48067	6.68508	6.15217	6.36918	6.2017	6.07233	6.03494	5.6158	5.60834	6.28472	6.08941	5.89133	5.81063	5.54934	6.63459	6.22618	5.94813	5.55335	5.17311	4.88131
VVTU14370_at	0	-0.676	-1.522	-3.559	VIT_17s0000g05830	Unknown protein	Unknown	VVTU14370_at	0.00027681	0.000354349	4.33976e-06	9	CD Down-regulated and CDMJ intensified repression		9.83832	10.8833	10.7717	9.58545	10.7291	11.0464	10.0027	9.83801	10.1822	8.59396	8.07691	8.65475	8.48256	9.30648	9.74101	8.74484	8.34117	8.28446	10.3476	9.75715	9.74509	6.84308	6.15567	6.04198
VVTU14374_at	0	-0.633	NA	-1.441	VIT_05s0020g00810	Ribosomal protein L3	Metabolism.Primary metabolism.Protein metabolism and modification.Translation	VVTU14374_at	0.00140755		1.26904e-05	5	MJ and CDMJ Down-regulated		8.28427	8.50396	8.39479	7.79105	8.20456	8.39493	8.04569	8.29568	8.67504	7.4748	7.30797	7.83843	8.04895	8.32897	8.62526	7.33523	7.46454	7.51225	8.23859	8.41987	8.61693	6.4959	6.67502	6.98752
VVTU14375_s_at	0	3.665	NA	2.045	VIT_08s0007g00540	Haloacid dehalogenase hydrolase	Metabolism	VVTU14375_s_at VVTU18026_s_at VVTU7643_at	7.04763e-05		0.000151383	11	MJ and CDMJ Up-regulated		7.2837	6.37012	6.0747	7.08374	6.26867	5.83725	7.69052	8.04709	6.12561	7.34968	7.01486	7.02191	8.64122	7.32367	6.16278	10.8253	10.9488	10.8092	7.87761	8.06927	6.3546	9.85553	8.81878	9.22219
VVTU14379_at	0	-0.567	-1.154	-1.216	VIT_08s0040g01260	Unknown protein	Unknown	VVTU14379_at	8.20097e-05	0.000432874	0.000133895	15	Three treatments Down-regulated		5.42852	5.42788	5.54134	5.79609	5.86081	5.43557	5.65568	5.21799	5.42087	4.20235	4.77588	4.54907	5.16029	5.29803	5.31006	5.00333	4.83552	4.92287	5.5954	5.26424	5.61478	4.29367	4.77988	4.44682
VVTU14380_at	0	NA	NA	1.423	VVTU14380_at	No hit	Unknown	VVTU14380_at			2.35173e-05	1	CDMJ Up-regulated specific		3.34673	3.69201	3.85955	3.75112	3.79458	3.94706	3.86377	4.16887	4.01363	3.82515	3.50851	3.49647	3.25862	3.97469	4.04398	4.29937	4.35321	4.29198	4.3438	4.84303	3.63353	5.84969	6.00855	5.82449
VVTU14385_s_at	0	-0.403	NA	-1.17	VIT_07s0005g04150	Ribosomal protein L23 (RPL23C) 60S	Metabolism.Primary metabolism.Protein metabolism and modification.Translation	VVTU14385_s_at VVTU35419_at	0.00575363		1.59943e-05	5	MJ and CDMJ Down-regulated		11.9322	11.9753	11.9858	11.9191	11.5931	12.1036	11.7226	11.7352	11.9266	11.1791	10.6993	11.597	11.828	11.9818	11.9689	11.4807	11.2968	11.516	11.9258	12.0795	12.0814	10.5646	10.6708	11.0623
VVTU14391_at	0	NA	NA	3.033	VIT_11s0016g03190	Unknown	Unknown	VVTU14391_at			6.5019e-07	1	CDMJ Up-regulated specific		3.41732	3.29488	2.97904	2.87985	2.93871	3.10704	3.17295	3.48693	3.40054	3.83692	3.94109	5.68427	5.87799	3.40547	3.87022	3.29314	3.11972	3.65946	3.54054	3.33988	3.28835	5.83843	5.85434	6.80849
VVTU14399_at	0	NA	2.144	3.216	VIT_13s0074g00110	Bark storage protein A precursor	Metabolism.Primary metabolism.Generation of metabolite precursors and energy.Storage proteins	VVTU14399_at		0.000321082	0.000143997	2	CD and CDMJ Up-regulated		5.33139	4.35895	3.63773	4.8545	3.91776	3.57971	5.26016	5.31782	4.29784	7.16588	6.74142	6.42304	6.63722	5.41363	4.2185	5.27006	5.62713	5.20375	5.31886	5.38153	4.07459	8.16476	7.6555	7.62548
VVTU144_at	0	NA	-1.212	-1.341	VIT_05s0049g01850	Unknown protein	Unknown	VVTU144_at		0.000645696	0.000253182	14	CD and CDMJ Down-regulated		5.3374	5.63636	5.7501	5.37769	6.18316	6.13408	5.68044	5.12397	5.49709	4.26477	4.65874	4.71216	5.15147	4.82284	5.57369	4.79279	4.92686	4.8057	5.46789	5.02302	5.58537	4.58888	4.393	4.04299
VVTU1440_at	0	-2.479	-4.742	-6.75	VIT_02s0025g00260	Polygalacturonase GH28	Cellular process.Cellular component organization and biogenesis.Cell wall organization and biogenesis.Cell wall metabolism.Cell wall modification.Pectin modification	VVTU1440_at	0.00128077	0.000532585	3.23491e-05	15	Three treatments Down-regulated		7.95209	10.3205	10.4987	10.7878	11.5153	11.1823	10.0232	8.93603	9.44467	6.58955	5.50883	6.79233	4.85419	8.54181	8.21982	6.09382	6.6373	6.16036	9.96429	8.70787	9.42855	4.12175	4.32575	4.11867
VVTU14400_at	0	-0.771	NA	-1.98	VIT_18s0122g01280	Niemann-Pick C1 protein precursor	Transport overview.Macromolecule transport.Lipid transport	VVTU14400_at	0.000189121		7.74031e-05	5	MJ and CDMJ Down-regulated		8.43454	8.97965	8.72531	8.7458	9.16036	8.86211	8.7049	8.96161	8.32233	8.20857	8.00576	7.24952	7.68417	8.60541	7.935	7.35656	7.96592	7.21896	8.81439	8.50498	7.85575	6.82315	6.92609	6.11467
VVTU14406_at	0	NA	1.524	1.816	VIT_14s0066g01580	K+ uptake permease 6	Transport overview.Ion transport.Cation transport.Potassium transport	VVTU14406_at		0.00313182	2.93168e-06	2	CD and CDMJ Up-regulated		3.5003	3.28725	3.04371	2.77745	3.15955	3.0112	2.94028	3.41504	3.03245	4.56709	4.69899	3.80931	3.88438	3.13141	3.10117	3.96659	4.14401	3.53876	3.13316	3.27512	3.21362	4.67199	4.64347	4.87176
VVTU14407_at	0	NA	NA	1.156	VIT_18s0001g04730	Kelch repeat-containing F-box protein	Unknown	VVTU14407_at			0.000154971	1	CDMJ Up-regulated specific		8.42885	7.97972	7.92479	7.72553	7.87034	7.61221	8.20824	8.25291	8.10298	8.52355	8.27204	8.07335	8.75169	8.25	8.01196	8.24589	8.4774	8.36734	8.39759	8.20173	8.02042	9.06486	9.00385	8.89402
VVTU1441_at	0	NA	NA	1.032	VVTU1441_at	No hit	Unknown	VVTU1441_at			8.08777e-05	1	CDMJ Up-regulated specific		7.20776	6.93273	7.02403	6.66856	6.75188	6.79461	6.55636	7.33958	6.77312	8.14425	7.72102	7.0255	6.88917	7.19986	6.99063	6.87203	7.61081	6.97039	6.8902	7.06393	6.93594	7.74228	7.80671	7.48782
VVTU14411_at	0	NA	NA	-1.745	VIT_14s0083g00940	Auxin-independent growth promoter	Unknown	VVTU14411_at VVTU26525_at			0.00212347	10	CDMJ Down-regulated specific		4.60618	5.5137	5.76499	5.46662	6.20281	7.0088	5.1145	4.90707	5.14633	4.53429	3.62402	4.18935	4.32175	4.8795	4.11397	4.51114	4.41806	3.78819	5.09453	4.89932	4.73721	3.97895	3.95401	4.35679
VVTU14419_at	0	-1.172	NA	-1.779	VVTU14419_at	Methylenetetrahydrofolate reductase 1 (AtMTHFR1)	Metabolism.Primary metabolism.Coenzyme and prosthetic group metabolism.Folate metabolism	VVTU14419_at	0.000380839		0.00242811	5	MJ and CDMJ Down-regulated		3.56343	4.45818	4.48575	4.86061	5.43076	4.74731	4.05803	4.32114	3.78407	3.14158	3.617	3.74737	3.39769	3.73824	3.68351	3.46901	3.27233	3.09201	4.16876	4.28969	4.02654	3.15484	3.53326	2.99186
VVTU1442_s_at	0	-1.106	-2.071	-1.711	VIT_19s0014g01710	Sodium/calcium exchanger family protein	Signalling.Signalling pathway.Calcium sensors and signalling|Transport overview.Ion transport.Cation transport	VVTU1442_s_at VVTU38372_s_at	0.00120758	0.000460772	9.75202e-05	15	Three treatments Down-regulated		5.02477	5.59227	6.23418	6.19834	6.19015	6.61058	5.5973	4.86965	5.50209	4.25322	3.24827	4.40324	5.26021	4.5012	5.07357	4.73444	4.2907	4.63899	5.06066	4.71877	5.2977	3.7973	3.88955	4.40393
VVTU1444_at	0	NA	NA	-1.158	VIT_15s0048g01990	Methyltransferase dehydration-responsive	Unknown	VVTU13178_s_at VVTU1444_at			0.00938938	10	CDMJ Down-regulated specific		4.39114	4.02815	4.5142	4.6543	4.74223	4.74731	4.29887	4.5547	4.67878	4.38196	4.14376	4.00602	4.37361	4.63941	4.12828	4.30115	4.71794	4.39053	4.64019	4.59285	4.39473	4.01405	3.80456	3.54452
VVTU14444_at	0	NA	-1.367	NA	VIT_07s0130g00320	Esterase/lipase/thioesterase	Unknown	VVTU14444_at		0.000521145		13	CD Down-regulated specific		5.76926	6.3946	6.59528	6.19544	6.58076	6.25778	6.24021	5.7796	6.22044	4.77878	4.37924	5.25601	5.3862	5.98047	6.07662	5.92778	6.03168	6.11482	6.06079	5.56678	6.19218	5.44253	5.53334	5.56417
VVTU14447_s_at	0	-3.448	-3.627	-4.342	VIT_14s0108g01020	Alpha-expansin 1 precursor	Cellular process.Cell growth and death.Cell growth|Cellular process.Cellular component organization and biogenesis.Cell wall organization and biogenesis.Cell wall metabolism.Cell wall modification	VVTU13627_at VVTU14447_s_at	4.43653e-06	8.03622e-07	3.31194e-08	15	Three treatments Down-regulated		7.32861	7.42793	7.36215	6.58822	6.76279	6.8406	7.39993	7.95505	7.44142	3.74189	2.61735	3.62785	6.344	8.06076	7.24824	3.19729	3.49592	2.68749	8.04384	7.71794	7.45652	2.45325	2.61252	3.19824
VVTU14449_s_at	0	NA	NA	1.788	VIT_07s0005g06290	Cytochrome b5 isoform Cb5-C	Unknown	VVTU14449_s_at			0.00180161	1	CDMJ Up-regulated specific		7.16833	6.52063	6.85717	6.52503	6.54206	6.0972	7.35371	6.49618	6.67218	7.31434	7.63049	6.79533	7.81248	7.06136	6.99966	7.55891	7.01328	7.03682	6.75993	6.70112	6.88201	8.82216	7.58889	7.91347
VVTU14454_at	0	NA	NA	1.215	VIT_03s0097g00710	Glutamyl-tRNA reductase 1	Metabolism.Primary metabolism.Cofactor metabolism.Tetrapyrrole metabolism	VVTU14454_at			0.00483607	1	CDMJ Up-regulated specific		5.3813	4.90084	4.97953	4.21117	4.16802	4.21529	4.49591	4.78648	5.03719	4.52225	4.83942	5.3907	5.7508	4.87943	5.53404	4.57658	4.84203	4.67512	4.48964	5.22647	4.87702	4.97271	5.21318	5.38507
VVTU14456_at	0	-3.623	NA	NA	VIT_07s0104g00180	Nectarin IV NEC4	Unknown	VVTU14456_at	0.000942256			4	MJ Down-regulated specific		9.25844	6.94548	6.75032	7.2846	5.96544	5.87054	7.55123	7.43865	8.28498	9.30175	10.1262	10.4721	10.3047	8.29093	8.9871	4.45862	4.03673	4.38569	6.74742	7.57176	8.60078	7.91138	7.94922	8.45164
VVTU14468_at	0	-0.651	-0.812	-1.034	VIT_13s0019g00850	U3 small nucleolar ribonucleoprotein protein IMP4	Metabolism.Primary metabolism.Nucleobase, nucleoside, nucleotide, nucleic acid metabolism.Nucleic acid metabolism.RNA metabolism.RNA processing	VVTU14468_at	0.00199865	0.00166292	0.000157655	15	Three treatments Down-regulated		8.25682	8.57643	7.96916	8.07434	8.05134	8.05992	8.35516	8.5688	8.47551	7.82541	7.42027	7.10146	8.04248	8.5539	8.50561	7.53682	7.57572	7.41833	8.64238	8.51313	8.08878	7.16904	7.31355	7.04249
VVTU14481_s_at	0	NA	NA	-1.216	VIT_18s0001g02370	DNA replication factor C complex subunit 5	Metabolism.Primary metabolism.Nucleobase, nucleoside, nucleotide, nucleic acid metabolism.Nucleic acid metabolism.DNA metabolism.DNA replication	VVTU14481_s_at VVTU21848_s_at			0.000165791	10	CDMJ Down-regulated specific		8.84112	8.52202	8.81771	8.43224	8.13314	8.69015	8.25169	8.6197	8.9642	7.97079	7.6492	8.49299	8.09263	8.80276	8.91504	7.96544	8.23391	8.36872	8.79795	9.0103	9.24562	7.27516	7.37094	7.83359
VVTU14483_s_at	0	-1.228	-1.36	-1.707	VIT_00s0459g00030	Unknown protein	Unknown	VVTU14483_s_at	2.12217e-06	2.40961e-05	2.1146e-06	15	Three treatments Down-regulated		8.75064	8.89316	8.81831	8.70444	8.63505	8.75768	8.98698	8.87341	9.0428	7.34347	7.14164	7.97291	9.1303	8.91927	8.89052	7.8428	7.36158	7.68604	8.75386	8.90544	8.93059	6.96584	6.65641	7.4812
VVTU14485_at	0	NA	1.128	NA	VIT_09s0002g01520	Unknown protein	Unknown	VVTU14485_at		0.0025592		3	CD Up-regulated specific		6.23523	6.70397	6.60779	6.63964	7.266	7.10429	6.39848	6.26518	5.56379	7.92619	7.93313	7.21601	4.92992	6.79609	5.15949	6.28488	6.9453	6.53152	6.763	6.20168	5.64709	8.49263	6.96403	7.281
VVTU14489_s_at	0	-0.562	-1.002	-1.343	VIT_15s0048g02580	Pyruvate dehydrogenase E1 component alpha subunit	Metabolism.Primary metabolism.Carbohydrate metabolism.Glycolysis and gluconeogenesis.Pyruvate decarboxylation	VVTU14489_s_at	0.000338267	0.000819742	5.21204e-05	15	Three treatments Down-regulated		8.78921	8.93364	9.16875	8.93285	9.22165	9.2603	8.9419	8.61493	8.97245	7.85675	7.65862	8.53059	8.48127	8.78855	8.99836	8.36296	8.30647	8.43575	8.79044	8.61396	9.15496	7.78384	7.37248	7.89852
VVTU14497_at	0	NA	NA	-1.904	VIT_00s0333g00070	Unknown protein	Unknown	VVTU14497_at			0.00222982	10	CDMJ Down-regulated specific		4.00053	5.0105	5.15999	4.93393	4.96777	5.56272	4.40309	4.80484	5.34527	4.1809	3.7922	3.60914	3.79341	4.06794	5.15949	3.73367	3.789	3.96971	5.02277	4.9665	4.57536	3.53676	3.22658	3.38194
VVTU14507_at	0	1.595	1.98	2.987	VVTU14507_at	No hit	Unknown	VVTU14507_at	1.84217e-05	2.96152e-06	3.72479e-08	6	Three treatments Up-regulated		8.31287	7.9334	7.85042	7.7073	8.11198	7.86974	7.72397	8.1342	7.82433	9.87344	9.90138	9.44066	8.89165	8.26827	8.06907	9.85381	9.95354	9.80008	8.08551	8.03792	7.76905	11.0956	10.7432	10.6064
VVTU14511_s_at	0	NA	-1.506	-1.496	VIT_18s0001g02250	Ras-related protein Rab-7A	Cellular process.Cellular transport.Protein trafficking.Vesicle-mediated trafficking	VVTU12242_at VVTU14511_s_at		1.86649e-05	2.88225e-05	14	CD and CDMJ Down-regulated		7.52489	7.50124	7.77855	8.06784	7.94444	7.78357	7.69603	7.47821	7.65511	6.43941	6.22303	6.63906	7.57337	7.35652	7.61536	7.77437	7.08409	7.45173	7.77601	7.50357	7.76365	6.33467	6.51028	6.70254
VVTU14519_at	0	-1.22	NA	NA	VIT_01s0010g01760	Remorin	Unknown	VVTU14519_at	0.00260302			4	MJ Down-regulated specific		4.72492	5.43346	5.37927	5.50446	5.83291	5.98046	5.59857	5.46966	5.55042	5.31676	5.24972	5.45182	4.71336	5.43059	5.11095	4.45117	4.61371	4.30943	5.70842	5.53698	5.34238	5.05369	4.38866	3.76062
VVTU14522_at	0	1.696	NA	NA	VIT_01s0026g02030	Basic helix-loop-helix (bHLH) family	Regulation overview.Regulation of gene expression.Regulation of transcription.Transcription factor.bHLH family transcription factor	VVTU14522_at	1.35731e-05			12	MJ Up-regulated specific		3.6458	4.21936	3.47656	5.58749	5.25802	4.78118	4.47779	3.8286	3.59998	4.06951	4.4856	4.44762	3.90408	4.45778	4.08557	7.81911	7.3048	6.69532	3.91202	3.86783	3.57516	4.70605	3.7474	5.03186
VVTU14526_s_at	0	-1.115	NA	NA	VIT_07s0005g03640	Asparagine N-glycosyltransferase	Metabolism.Primary metabolism.Carbohydrate metabolism.Oligosaccharide metabolism.N-Glycan metabolism.N-Glycan biosynthesis	VVTU12270_s_at VVTU14526_s_at	0.000919028			4	MJ Down-regulated specific		5.78541	5.36802	5.65749	5.77177	5.1489	5.41253	5.7463	5.64635	5.94551	5.13837	4.96371	5.95525	6.01052	5.34102	5.98012	4.46046	4.24453	4.80543	5.32695	5.64541	6.3659	4.08034	3.96649	5.03186
VVTU1453_at	0	NA	NA	1.338	VIT_04s0008g02860	Cation transport protein chaC	Transport overview.Ion transport.Cation transport	VVTU1453_at			0.000329618	1	CDMJ Up-regulated specific		8.52249	8.17414	8.04339	8.32449	8.9086	8.55372	8.80551	7.93361	8.14766	8.07761	8.55623	7.85488	8.6939	8.21469	8.45491	8.47396	8.5697	7.96014	8.36553	7.94738	8.23216	9.40173	10.4093	9.79456
VVTU14537_at	0	NA	NA	-1.078	VIT_18s0001g03250	Unknown protein	Unknown	VVTU14537_at			0.000558931	10	CDMJ Down-regulated specific		6.36631	6.72952	6.28744	5.99879	6.19015	6.20753	6.5362	6.57065	6.50862	5.75521	5.63927	5.61197	5.81024	6.47297	6.5637	5.47755	5.99732	5.47189	6.66936	6.25068	6.3879	5.60566	4.62635	4.85524
VVTU14548_at	0	-1.087	NA	-1.704	VIT_07s0130g00410	T-complex protein 1 subunit gamma	Metabolism.Primary metabolism.Protein metabolism and modification.Protein folding.Chaperone-mediated protein folding.Chaperonin-mediated protein folding	VVTU14548_at	1.08224e-05		7.53344e-07	5	MJ and CDMJ Down-regulated		7.50594	7.88212	7.64355	7.46627	7.94182	7.95421	7.61358	7.36106	7.84922	6.53994	6.41574	7.31236	7.29949	7.27175	7.52301	6.31972	6.29538	6.54955	7.47687	7.36943	7.71841	5.88384	5.95456	5.94585
VVTU1455_s_at	0	-0.988	-1.278	-2.338	VVTU1455_s_at	No hit	Unknown	VVTU1455_s_at	0.000159751	7.37322e-05	1.4762e-06	15	Three treatments Down-regulated		9.79523	10.2457	10.0002	9.81053	9.33512	10.1702	9.64952	9.65191	9.9025	8.28777	7.83788	8.51915	9.3631	9.85318	9.68253	8.37845	8.44873	8.38229	10.1455	9.91554	10.1595	7.43856	7.24959	7.79164
VVTU14550_at	0	-1.215	NA	-4.462	VIT_04s0023g03740	Tetratricopeptide repeat domain male sterility MS5	Unknown	VVTU14550_at	0.00031362		5.83121e-06	10	CDMJ Down-regulated specific		7.00402	8.6966	7.99998	7.82743	8.51053	8.9381	8.26908	7.07365	7.14256	6.0954	5.95736	7.27325	5.98624	6.98861	6.56194	6.50319	5.57871	5.38559	7.96741	6.8446	7.00723	3.28617	2.97776	3.74381
VVTU14554_at	0	1.579	2.553	2.584	VIT_05s0020g02200	Inosine-uridine preferring nucleoside hydrolase	Metabolism.Primary metabolism.Nucleobase, nucleoside, nucleotide, nucleic acid metabolism.Nucleotide metabolism.Purine metabolism	VVTU14554_at	0.00137759	0.00293243	0.00422326	6	Three treatments Up-regulated		6.85193	5.35977	4.96195	4.8107	4.14841	3.8478	5.55968	6.3576	6.25953	7.34801	7.37736	6.74294	6.59599	6.00007	6.84202	6.66275	6.56713	6.57773	5.63711	6.2747	5.78092	7.03766	7.36002	6.67994
VVTU14555_s_at	0	NA	-2.523	NA	VIT_00s2576g00010	Phosphoenolpyruvate carboxykinase	Metabolism.Primary metabolism.Carbohydrate metabolism.Glycolysis and gluconeogenesis.Gluconeogenesis	VVTU14555_s_at		0.00222329		13	CD Down-regulated specific		7.52048	6.02978	5.97841	6.62177	4.93902	4.64588	8.39028	7.29178	7.0027	3.65806	4.2449	3.89116	8.40702	7.65784	7.19262	7.54968	7.45954	6.70861	6.66064	8.312	7.47865	5.02834	7.67745	6.23544
VVTU14560_at	0	1.154	NA	NA	VIT_11s0037g00990	ATPase AFG1	Unknown	VVTU14560_at VVTU28699_at	0.00131566			12	MJ Up-regulated specific		5.1903	5.424	5.35436	4.83142	5.51724	5.28941	4.63199	5.38139	5.61403	5.21704	5.25163	5.38449	4.93982	4.80954	5.48862	6.13756	5.9865	6.24628	5.10578	5.44497	5.34528	5.55835	5.24074	5.49416
VVTU14567_at	0	NA	-1.69	-3.132	VIT_01s0150g00390	Minichromosome maintenance protein 2	Metabolism.Primary metabolism.Nucleobase, nucleoside, nucleotide, nucleic acid metabolism.Nucleic acid metabolism.DNA metabolism|Regulation overview.Regulation of cell cycle	VVTU14567_at VVTU25944_at		0.000319339	3.71798e-07	9	CD Down-regulated and CDMJ intensified repression		7.20776	7.6852	7.61874	6.77842	7.4627	7.55825	6.58783	7.65211	7.94647	5.27117	5.62267	5.50969	5.31172	7.23535	7.69739	4.95665	5.46354	5.65742	7.11224	7.31902	7.59836	4.29483	3.53875	4.08912
VVTU14570_at	0	-0.585	-0.311	-1.363	VIT_08s0032g00730	F-box and JmjC domain protein	Regulation overview.Regulation of gene expression.Regulation of transcription.Transcription factor.Jumonji family transcription factor	VVTU14570_at	0.000132563	0.000131266	7.53089e-06	5	MJ and CDMJ Down-regulated		7.67095	7.57491	7.50881	6.89267	6.96572	7.00308	6.86333	7.36547	7.65543	6.46403	6.1533	6.44215	6.88461	7.4103	7.75844	5.85738	6.36318	6.18527	7.4533	7.43629	7.78741	5.54288	5.21838	5.93246
VVTU14574_at	0	-0.853	-0.988	-2.023	VIT_19s0090g01030	Aspartate carbamoyltransferase chloroplast precursor	Metabolism.Primary metabolism.Amino acid metabolism.Alanine and aspartate metabolism|Metabolism.Primary metabolism.Nucleobase, nucleoside, nucleotide, nucleic acid metabolism.Nucleotide metabolism.Pyrimidine metabolism.Pyrimidine biosynthesis	VVTU14574_at	0.000394573	0.00181543	2.26677e-06	15	Three treatments Down-regulated		6.35167	6.8586	6.86714	6.76799	6.20324	6.99916	6.36376	6.62871	6.77423	5.39604	5.42163	5.87669	5.99433	6.37441	6.69957	5.60887	5.24446	5.54756	6.7037	6.5836	6.7614	4.71679	4.67375	4.48141
VVTU14577_s_at	0	NA	NA	-1.167	VIT_09s0002g08260	PRLI-interacting factor L	Unknown	VVTU14577_s_at			5.9138e-05	10	CDMJ Down-regulated specific		6.372	6.17265	6.55478	6.17342	6.4864	6.52618	5.93688	6.52434	6.59867	5.65793	5.03622	6.02708	5.89789	6.06811	6.67461	6.68026	6.5487	6.75587	6.13035	6.46494	6.62792	5.02834	5.41677	5.36481
VVTU14580_at	0	NA	-2.147	-2.288	VIT_07s0141g00330	F-box protein (FBL17)	Metabolism.Primary metabolism.Protein metabolism and modification.Proteolysis.Ubiquitin-mediated proteolysis	VVTU14580_at		0.000134457	2.27878e-06	14	CD and CDMJ Down-regulated		7.70338	8.22392	8.4503	7.95959	8.42696	8.54877	7.68521	8.09985	8.55498	5.93013	5.76303	6.76212	7.20485	7.91062	8.3454	6.89499	6.85785	7.04638	7.86715	7.98259	8.19159	6.03162	5.6832	6.01908
VVTU14589_s_at	0	1.087	1.956	1.64	VIT_15s0046g01090	Hydroxyproline-rich glycoprotein	Cellular process.Cellular component organization and biogenesis.Cell wall organization and biogenesis.Cell wall structural protein	VVTU12033_at VVTU14589_s_at	3.64681e-05	8.49968e-09	1.24204e-06	6	Three treatments Up-regulated		3.15525	3.40708	3.27654	4.18065	4.21861	4.16879	3.16132	3.53799	3.22058	6.08587	6.18434	6.24657	3.19514	3.52759	3.23587	5.57465	4.7497	5.62518	3.33946	3.59763	3.4054	5.57465	6.05699	6.35912
VVTU146_at	0	1.199	NA	2.174	VIT_18s0001g12260	Incomplete root hair elongation	Signalling.Signalling pathway.Protein kinase	VVTU146_at	0.00182637		1.30782e-05	11	MJ and CDMJ Up-regulated		4.43284	3.75157	4.10409	3.91781	4.31144	3.90788	3.93958	4.38866	3.76018	5.04611	5.60203	4.57709	4.41485	4.25527	3.89791	5.63281	5.64606	4.73336	3.82638	3.68033	3.5087	5.96455	6.09053	5.33121
VVTU1461_at	0	-0.866	-1.305	-1.674	VIT_17s0000g00780	Import inner membrane translocase subunit Tim8, Mitochondrial	Transport overview.Macromolecule transport.Protein transport|Transport overview.Mitochondrial membrane transport.Mitochondrial membrane protein transport	VVTU1461_at	0.00100746	0.00011476	2.1473e-05	15	Three treatments Down-regulated		9.02959	8.87767	9.0249	8.6583	8.31994	8.43803	9.32145	9.16813	9.31512	7.2133	7.22388	7.93643	9.18627	9.16078	9.523	8.14843	7.51238	8.09594	9.1213	9.25999	9.37463	6.96668	6.73178	7.51901
VVTU14614_at	0	4.863	NA	NA	VIT_09s0002g00420	Senescence-associated protein	Unknown	VVTU14614_at	5.4843e-05			12	MJ Up-regulated specific		3.52184	3.94563	3.83566	6.62484	5.82513	3.47468	3.56753	3.97901	3.69226	4.16531	3.58196	3.70996	3.43368	3.16151	3.62329	9.94395	9.34166	10.1444	3.73601	3.63891	3.3754	7.08779	7.40261	7.86035
VVTU14620_at	0	2.364	NA	3.118	VIT_18s0041g00740	UDP-glucose: anthocyanidin 5,3-O-glucosyltransferase	Metabolism.Secondary metabolism.Phenylpropanoid metabolism.Flavonoid metabolism.Flavonoid biosynthesis.Anthocyanin biosynthesis.Anthocyanin-glycoside biosynthesis	VVTU14620_at	5.8737e-06		1.72646e-05	11	MJ and CDMJ Up-regulated		6.15295	5.88228	5.79716	5.12662	4.88132	5.14854	5.91843	5.19601	5.31662	5.71334	5.30527	6.17593	5.53857	5.10888	5.22885	6.70181	6.79311	6.79836	5.46611	4.80301	5.27974	7.04096	7.48167	7.70417
VVTU14625_s_at	0	1.691	NA	NA	VIT_06s0004g01510	Lipoxygenase (LOX2)	Metabolism.Primary metabolism.Lipid metabolism.Fatty acid metabolism.Oxylipin biosynthesis	VVTU14625_s_at VVTU22687_s_at VVTU22687_x_at VVTU38354_x_at VVTU3931_s_at VVTU5964_s_at VVTU8427_s_at	6.37645e-08			12	MJ Up-regulated specific		3.19186	3.14537	3.00179	3.21629	3.38532	3.20942	3.0205	3.36327	2.8066	3.06302	2.99123	2.96961	3.15883	3.34842	3.01008	5.13238	5.1117	4.81839	2.81509	3.00931	2.87645	3.24316	3.51785	3.06015
VVTU14631_at	0	-0.223	-0.925	-1.189	VIT_04s0008g06260	Exosome complex component RRP42	Metabolism.Primary metabolism.Nucleobase, nucleoside, nucleotide, nucleic acid metabolism.Nucleic acid metabolism.RNA metabolism	VVTU14631_at	0.000309369	0.000279367	0.0002338	14	CD and CDMJ Down-regulated		7.03629	7.26192	7.49354	6.81783	7.14698	7.44739	6.81649	6.71159	7.16681	5.49033	5.70028	6.34837	6.62974	6.34255	7.00749	6.23282	6.28464	6.41383	6.53092	6.86523	7.23565	5.38602	5.18614	6.11311
VVTU14634_at	0	-2.424	-3.93	-5.491	VIT_12s0059g02730	Unknown protein	Unknown	VVTU14634_at	7.20785e-05	0.000112211	1.54783e-06	15	Three treatments Down-regulated		8.61949	9.27044	9.64899	10.1194	10.1965	10.008	9.92267	8.99491	9.60176	6.08761	6.10653	7.32004	7.95918	9.09538	9.0223	7.23484	7.10323	7.25237	9.25046	8.88934	9.60382	4.07273	5.28435	4.69855
VVTU1465_at	0	NA	1.65	NA	VIT_07s0005g01470	Unknown protein	Unknown	VVTU1465_at		0.00114489		3	CD Up-regulated specific		7.29512	6.32727	6.96086	6.96534	6.46495	5.98404	7.43417	6.75303	6.658	7.97744	8.31704	8.33327	7.58871	7.20496	7.00186	7.01636	6.89259	7.5866	6.67902	6.70381	7.19782	7.23909	7.1595	8.04248
VVTU14661_at	0	1.112	NA	1.493	VVTU14661_at	Uracil phosphoribosyltransferase.	Metabolism.Primary metabolism.Nucleobase, nucleoside, nucleotide, nucleic acid metabolism.Nucleotide metabolism.Pyrimidine metabolism	VVTU14661_at	0.000141668		3.79707e-05	11	MJ and CDMJ Up-regulated		3.55092	3.59037	3.35874	3.68457	3.46819	3.47815	3.80161	3.84071	3.42953	4.36944	4.33354	3.89716	3.53956	4.32946	3.73078	5.01524	5.48671	4.56478	4.03022	3.67813	3.7213	5.68671	5.67063	4.68115
VVTU14690_at	0	1.434	1.954	2.051	VIT_08s0040g01720	No hit	Unknown	VVTU12325_at VVTU14690_at	3.48882e-07	5.05997e-08	4.26113e-06	6	Three treatments Up-regulated		3.5484	3.62989	3.72376	3.71391	3.77627	3.34966	3.87525	4.01404	3.57229	5.71066	5.7048	5.84441	4.36938	4.05052	3.89975	5.66617	5.38852	5.50466	3.93947	3.26762	3.65792	5.50192	5.37293	6.08037
VVTU14691_at	0	2.437	1.065	1.922	VIT_08s0007g04590	UGT73C2 (UDP-glucosyl transferase 73C2)	Metabolism.Primary metabolism.Carbohydrate metabolism.Glycosyl transference	VVTU14691_at	2.67774e-06	0.00364083	0.00923009	11	MJ and CDMJ Up-regulated		3.96116	3.56796	3.46804	3.00735	2.9345	3.0735	3.17795	3.30846	3.33884	3.80659	3.44816	3.7842	3.34904	3.28219	3.21787	4.8689	5.29947	5.00959	3.23458	3.26474	3.5741	5.3329	3.90035	4.62429
VVTU14696_s_at	0	-1.377	-2.368	-3.916	VIT_17s0000g07260	Glucan endo-1,3-beta-glucosidase 3 precursor	Metabolism.Primary metabolism.Carbohydrate metabolism.Polysaccharide metabolism.Beta-1,3 glucan metabolism.Beta-1,3 glucan catabolism	VVTU14696_s_at	0.000143392	0.00579617	4.26176e-05	15	Three treatments Down-regulated		6.25851	7.44218	7.4972	7.97622	8.84103	8.69804	7.75693	6.04614	6.55403	5.65342	5.63727	6.27985	5.79189	6.54974	5.90806	6.36432	6.01413	6.0588	6.82768	6.11063	6.66417	4.46622	3.53326	4.17188
VVTU14699_s_at	0	NA	NA	-1.22	VIT_01s0010g02670	3-oxoacyl-[acyl-carrier-protein] reductase, chloroplast	Metabolism.Cellular metabolism.Oxidation reduction	VVTU14699_s_at			0.000199864	10	CDMJ Down-regulated specific		6.18674	6.59151	7.01023	6.4091	6.20421	6.7122	6.31755	6.658	6.81458	5.78051	5.43537	6.07406	5.89447	6.58946	6.91803	5.61143	5.77949	5.95379	6.45953	6.58557	6.961	5.36627	5.31793	5.19744
VVTU1470_at	0	-1.114	NA	-1.607	VIT_07s0129g01100	Cyclin D	Regulation overview.Regulation of cell cycle	VVTU1470_at VVTU20275_at	0.00393689		0.00108728	5	MJ and CDMJ Down-regulated		3.9785	4.40393	4.46563	4.78916	5.221	4.93864	4.67395	3.98462	4.23183	4.5967	4.42391	4.94093	4.24994	4.32041	4.07242	3.92831	3.73613	3.73819	4.35618	4.13229	4.26751	3.55015	2.83509	3.64964
VVTU14715_at	0	0.511	-0.609	-1.082	GSVIVT00010278001	HAD-super hydrolase sub IIB	Unknown	VVTU14715_at	0.000927336	5.95874e-05	3.35366e-05	8	MJ Up-regulated and Down-regulated in others		5.60742	5.88906	5.86587	6.01421	6.26901	6.14809	5.44096	5.49723	5.51619	5.43557	5.09335	5.16718	5.002	5.08863	5.44345	5.92164	6.11568	6.09897	5.52965	5.33661	5.17837	4.95764	4.12217	4.7881
VVTU14717_at	0	-1.755	NA	NA	VIT_08s0007g06670	Homeobox-leucine zipper protein 14	Regulation overview.Regulation of gene expression.Regulation of transcription.Transcription factor.Homeobox domain family transcription factor	VVTU14717_at	0.00590942			4	MJ Down-regulated specific		5.56385	5.10331	5.21699	5.62596	5.04256	5.71041	5.9133	5.10781	4.69148	6.30908	6.2683	5.89791	5.76856	5.86815	4.71052	3.73564	4.37219	3.46977	5.21519	5.55846	5.09621	6.03727	6.83114	5.86904
VVTU14736_s_at	0	NA	NA	-1.728	VIT_11s0118g00350	Vacuolar pyrophosphatase	Transport overview.Ion transport.Cation transport.Proton transport.Vacuolar proton transport	VVTU14736_s_at			0.00017922	10	CDMJ Down-regulated specific		8.18819	8.95053	8.86754	8.56902	9.24694	8.7934	8.87085	7.99504	8.55787	8.07084	7.7478	7.60578	8.38679	8.70071	8.16167	7.78772	8.28892	8.0693	8.38841	7.8659	8.33904	7.50606	5.98521	6.52051
VVTU14756_at	0	NA	NA	-1.033	VIT_18s0001g09260	Unknown protein	Unknown	VVTU14756_at VVTU7798_at			0.000674028	10	CDMJ Down-regulated specific		4.1789	5.09717	4.86881	4.72088	4.8768	5.22462	4.50805	4.48505	4.3929	4.23682	4.7139	4.34854	4.3109	3.86687	4.47127	4.31403	4.24261	3.91961	4.68591	4.0696	4.50658	4.024	3.33607	3.48046
VVTU14757_at	0	NA	NA	2.501	VIT_14s0066g01240	L-aspartate oxidase	Metabolism.Primary metabolism.Amino acid metabolism.Amino acid catabolism|Metabolism.Primary metabolism.Amino acid metabolism.Aspartate metabolism.Aspartate catabolism	VVTU14757_at			0.00112667	1	CDMJ Up-regulated specific		7.8274	6.75792	6.45463	6.17	6.61941	6.35985	6.42136	6.65875	6.20024	7.32212	7.19581	6.91027	8.53385	7.18405	6.73029	8.77129	8.72975	8.48776	6.63542	6.66942	6.1399	8.46265	8.29884	8.29559
VVTU14761_s_at	0	2.708	NA	2.885	VIT_14s0060g01490	DnaJ homolog, subfamily A, member 5	Metabolism.Primary metabolism.Protein metabolism and modification.Protein folding.Chaperone-mediated protein folding.HSP-mediated protein folding.HSP-mediated protein folding co-chaperone	VVTU14761_s_at VVTU3518_s_at	8.48446e-05		2.93526e-05	11	MJ and CDMJ Up-regulated		6.80966	5.51645	6.57045	7.09711	6.50747	5.6376	6.05599	6.23287	7.11019	6.5195	7.0224	6.50743	7.78801	6.14419	7.37594	9.88804	9.99423	9.89418	6.30155	6.95851	7.29845	9.48427	10.123	9.95152
VVTU14763_s_at	0	1.095	3.319	3.273	TC52372	No hit	Unknown	VVTU14763_s_at	0.00057174	4.51007e-06	1.0614e-05	6	Three treatments Up-regulated		5.36856	4.7907	4.80092	3.90518	3.74779	3.34306	4.57816	4.37621	4.59808	6.54737	6.69199	6.30629	5.19428	5.08102	5.60718	4.67497	5.53553	4.99358	4.78714	4.4328	4.92517	6.91991	6.70762	6.37298
VVTU14774_s_at	0	NA	NA	-1.822	VIT_13s0019g03170	Heat shock protein 16.9 kDa class I	Metabolism.Primary metabolism.Protein metabolism and modification.Protein folding.Chaperone-mediated protein folding.HSP-mediated protein folding	VVTU14774_s_at			0.000607609	10	CDMJ Down-regulated specific		8.45834	8.80746	9.30019	9.45843	9.6232	9.65035	9.38005	8.42317	8.71908	8.0935	8.28844	8.75107	9.06115	8.62178	8.50387	8.6253	8.05945	8.93476	8.68643	8.47826	8.83219	7.63636	6.90139	8.15827
VVTU14778_s_at	0	-0.839	-1.662	-2.097	VIT_11s0078g00430	L-fucokinase	Metabolism.Primary metabolism.Carbohydrate metabolism.Oligosaccharide metabolism.Glycan metabolism.Glycan catabolism	VVTU14778_s_at	9.92738e-05	5.24028e-06	2.02437e-07	15	Three treatments Down-regulated		7.11345	7.45858	7.13533	7.64185	7.48831	7.73869	7.14851	7.26061	7.29487	5.81218	5.89468	6.17144	6.67841	7.03238	6.98445	6.72289	6.30806	6.30792	7.0423	7.29408	7.17857	5.51557	5.41284	5.45685
VVTU14787_s_at	0	2.051	2.883	3.408	VIT_14s0108g01330	Chorismate mutase, chloroplast (CM1)	Metabolism.Cellular metabolism.Shikimate metabolism|Metabolism.Primary metabolism.Amino acid metabolism.Amino acid biosynthesis|Metabolism.Primary metabolism.Amino acid metabolism.Aromatic amino acid metabolism.Aromatic amino acid biosynthesis	VVTU14787_s_at	3.53836e-07	3.96953e-06	5.50361e-08	6	Three treatments Up-regulated		7.92363	7.79211	7.72141	7.39918	7.05144	7.04997	7.48572	7.94584	7.16068	9.86013	9.83504	9.60942	7.96312	8.04378	7.88068	9.2759	9.5279	9.30051	7.8296	7.77495	7.43259	10.6042	10.4187	10.3011
VVTU1479_at	0	-1.26	-0.886	-1.016	VIT_11s0016g02270	Transducin protein	Unknown	VVTU1479_at	3.43175e-06	0.000202852	5.81617e-06	15	Three treatments Down-regulated		7.95818	8.33143	7.96195	7.696	7.70332	7.76087	8.38972	7.97253	8.37854	7.06738	7.11284	6.8099	8.22828	8.36202	8.1981	6.7679	6.44107	6.70757	8.07954	7.94111	8.0859	6.57823	6.84689	6.54286
VVTU14798_at	0	NA	0.535	1.114	VIT_14s0219g00160	Nitrate-responsive NOI protein	Unknown	VVTU14798_at		0.000177229	1.24779e-05	2	CD and CDMJ Up-regulated		3.88767	3.98173	4.16256	4.55121	4.54237	4.40981	4.45568	3.86607	3.93862	5.05184	4.97512	5.31051	4.1098	3.6068	3.85647	4.29735	4.72331	4.43371	3.84854	3.59306	3.87559	5.36479	5.13138	5.6338
VVTU1480_s_at	0	-1.324	NA	NA	VIT_16s0050g02460	Beta-1,3-galactosyltransferase sqv-2	Metabolism.Primary metabolism.Carbohydrate metabolism.Oligosaccharide metabolism	VVTU1480_s_at VVTU25640_s_at VVTU35794_s_at VVTU37134_at	0.00133665			4	MJ Down-regulated specific		4.24565	4.8333	4.5589	5.09633	5.43698	5.29686	5.64744	5.64367	4.77392	4.96369	4.7229	4.25935	4.79011	4.59758	4.30879	4.25634	3.8011	3.85932	5.28655	5.51365	4.3978	4.04502	4.3978	3.62336
VVTU14806_at	0	1.674	2.226	1.752	VIT_17s0000g04930	Desulfo-glucosinolate sulfotransferase 18	Metabolism.Secondary metabolism.Glucosinolate metabolism	VVTU14806_at	1.35593e-05	9.30435e-05	2.18928e-05	6	Three treatments Up-regulated		5.62172	5.10685	4.78541	4.81946	4.84633	4.43897	5.82413	5.40084	4.86839	7.17426	6.993	7.19435	5.67343	5.75938	5.34772	6.8122	6.64269	6.93736	5.75711	5.55147	5.30478	7.062	6.69639	6.70254
VVTU14809_at	0	NA	NA	-1.307	VIT_00s0187g00200	Unknown protein	Unknown	VVTU14809_at VVTU3275_s_at			0.00111207	10	CDMJ Down-regulated specific		7.80404	7.95811	8.08825	7.2796	7.34399	7.6922	7.39654	7.64798	8.28215	6.34467	6.20213	7.28323	7.43449	7.20468	8.25978	6.96462	6.78189	7.58138	7.4739	7.67717	8.40466	5.44448	5.90695	6.74814
VVTU14813_at	0	1.85	NA	2.433	VIT_13s0019g00010	Sulfate transporter 4.2	Transport overview.Ion transport.Anion transport.Sulfate transport	VVTU14813_at	8.6836e-05		8.40727e-05	11	MJ and CDMJ Up-regulated		5.19691	5.04793	4.82822	3.99708	5.15115	4.12924	5.06345	5.60001	5.38814	5.91397	5.24853	5.42355	5.35693	5.40519	5.33913	6.33393	6.84562	6.67702	5.19495	5.45779	5.09116	7.13922	7.32572	6.78223
VVTU14818_at	0	NA	NA	-1.288	VIT_12s0035g01430	Zinc finger (CCCH-type) family protein	Regulation overview.Regulation of gene expression.Regulation of transcription.Transcription factor.C3H family transcription factor	VVTU14818_at			0.00568366	10	CDMJ Down-regulated specific		5.87706	5.84754	6.01437	6.12802	6.73503	6.23395	6.15443	6.16495	5.91493	6.08817	6.08744	5.59854	6.0588	6.04361	5.7343	5.76644	5.20224	5.34137	6.30714	6.10232	5.60514	5.44788	4.71277	5.34669
VVTU1482_at	0	NA	0.792	1.397	VIT_19s0014g02320	Unknown protein	Unknown	VVTU1482_at		0.00649631	0.000231086	2	CD and CDMJ Up-regulated		5.49622	5.81174	5.89065	5.69124	6.11236	6.15121	5.68565	5.81808	5.89065	7.08544	7.0959	6.34513	6.85886	6.1787	6.18521	6.41847	6.35487	5.78365	6.02318	5.91873	6.05253	8.20298	7.86011	6.87981
VVTU1483_at	0	0.719	1.053	1.515	VVTU1483_at	Alanine aminotransferase 2	Metabolism.Primary metabolism.Amino acid metabolism	VVTU1483_at	0.00037915	0.00162757	0.000620125	6	Three treatments Up-regulated		10.0111	10.0191	9.99028	9.59317	9.55395	9.15782	10.1338	10.02	10.1125	10.2578	10.8418	10.6097	10.3982	10.163	10.2979	10.4841	10.1347	10.6808	9.64172	10.1383	10.2794	10.6552	11.086	11.1484
VVTU14838_at	0	0.938	2.101	2.197	VVTU14838_at	Nitrilase 4 (NIT4)	Metabolism.Cellular metabolism.Nitrogen metabolism	VVTU14838_at	0.000681382	0.000104415	4.59899e-06	6	Three treatments Up-regulated		5.82383	5.18969	5.11393	5.01616	5.26536	4.81254	5.51886	5.24766	5.43486	7.23779	6.57783	7.65597	5.47138	5.53817	5.95456	6.06958	6.05782	6.61633	5.66313	5.42087	5.8823	7.45475	7.36109	7.70837
VVTU14841_at	0	-2.586	NA	-2.69	VIT_01s0011g03050	Unknown protein	Unknown	VVTU14841_at VVTU9171_at	8.31773e-05		7.78057e-05	5	MJ and CDMJ Down-regulated		7.10449	6.36811	7.22058	7.2604	5.94111	5.90198	6.77262	6.21064	6.96028	4.09858	4.01771	6.01022	7.07607	6.49188	7.08354	3.54278	3.41474	4.34701	6.17941	6.09939	7.48937	3.20775	3.40863	3.49178
VVTU14844_at	0	1.223	NA	NA	VIT_14s0108g01430	Zinc finger (C3HC4-type ring finger)	Regulation overview.Regulation of gene expression.Regulation of transcription.Transcription factor.Zinc finger C3HC4 family transcription factor	VVTU14844_at VVTU7224_at	2.15471e-05			12	MJ Up-regulated specific		3.63596	3.81106	3.85591	3.64124	3.74375	4.06798	3.69704	3.57844	3.46364	4.85736	3.63651	4.12482	3.33875	3.72224	3.50971	4.80416	4.99548	4.58897	3.81248	3.83575	3.25854	5.04418	3.46166	3.82537
VVTU14871_at	0	-0.503	-1.435	-1.391	VIT_12s0034g02160	Importin beta-2	Transport overview.Macromolecule transport.Protein transport.Protein import into nucleus|Transport overview.Nucleocytoplasmic transport	VVTU12739_at VVTU14871_at	1.17635e-05	1.35786e-05	1.11162e-05	15	Three treatments Down-regulated		7.30828	7.22148	7.41448	6.57314	6.97295	6.94278	6.78594	6.72725	7.29918	5.03202	4.71464	5.30533	6.9221	7.06463	7.21737	6.0695	5.94191	6.22724	6.64498	6.30894	6.87076	4.934	4.1299	5.13098
VVTU14872_at	0	NA	NA	1.8	VIT_05s0049g00460	Basic helix-loop-helix ILR3	Regulation overview.Regulation of gene expression.Regulation of transcription.Transcription factor.bHLH family transcription factor	VVTU14872_at			2.12218e-05	1	CDMJ Up-regulated specific		7.07816	6.96751	6.8691	7.16877	6.81332	6.31804	6.92894	6.98742	7.20988	7.04549	7.14622	7.24256	7.45186	6.76605	7.33628	7.86899	7.53551	7.86521	6.80709	7.29006	7.16099	8.41672	8.72528	8.9017
VVTU14878_s_at	0	NA	-1.023	NA	VIT_04s0023g02200	S-adenosyl-L-methionine:salicylic acid carboxyl methyltransferase	Metabolism.Secondary metabolism.Aromatic compound metabolism	VVTU14878_s_at		0.00144546		13	CD Down-regulated specific		3.22729	3.38472	3.32347	3.59652	3.3406	3.20942	3.96739	4.16559	3.52275	2.89708	3.17707	2.72371	3.36563	3.72493	3.45348	3.09535	2.98151	3.18881	4.05514	3.70836	3.51302	2.99649	2.9829	3.42708
VVTU14880_at	0	0.67	1.098	NA	VIT_14s0083g01000	Zinc finger (C3HC4-type ring finger)	Regulation overview.Regulation of gene expression.Regulation of transcription.Transcription factor.Zinc finger C3HC4 family transcription factor	VVTU14880_at VVTU24788_at	1.1882e-05	0.000219324		7	More highly Up-regulated in MJ and CD single treatments		5.3085	5.25391	5.41019	5.92968	6.25776	6.13087	5.17373	5.66635	5.05433	7.49294	7.46988	6.57066	5.15492	5.05139	4.82598	6.29627	6.6801	6.41031	5.58799	5.52186	4.91383	7.05501	6.33977	6.26457
VVTU14883_at	0	NA	-1.482	-2.392	VIT_05s0077g02200	Unknown protein	Unknown	VVTU14883_at		4.54112e-05	1.06519e-08	9	CD Down-regulated and CDMJ intensified repression		8.53135	8.51497	8.64919	8.08736	7.80455	8.18194	8.18526	8.75744	9.00861	6.51289	6.70369	6.66667	7.77252	8.46016	9.25388	7.04741	6.68603	7.41933	8.62105	8.63344	8.83665	5.65311	5.79628	5.84441
VVTU14888_s_at	0	1.188	1.335	1.23	VIT_18s0001g09990	Cysteine protease CP1	Metabolism.Primary metabolism.Protein metabolism and modification.Proteolysis.Peptidase-mediated proteolysis	VVTU14888_s_at VVTU39770_s_at	5.69904e-05	6.36306e-07	5.02916e-07	6	Three treatments Up-regulated		10.6912	10.5135	10.4912	11.1236	11.204	10.8655	10.661	10.4933	10.3356	12.4142	12.2858	12.2907	10.9384	10.5837	10.3343	12.0982	12.3795	12.4386	10.5592	10.5773	10.5813	12.4735	12.2193	12.2126
VVTU14898_at	0	NA	0.919	1.097	VIT_17s0000g08140	MLK/Raf-related protein kinase 1	Signalling.Signalling pathway.Protein kinase	VVTU14898_at VVTU28249_at VVTU28249_x_at		0.000390093	0.000183548	2	CD and CDMJ Up-regulated		7.54775	7.09534	7.26174	7.10772	6.99753	6.68867	7.377	7.46409	7.34894	7.78687	8.04805	8.00191	7.93982	7.28505	7.52319	7.69107	7.53286	7.73203	7.36332	7.40047	7.33487	8.15992	8.01292	8.1069
VVTU1490_s_at	0	0.222	1.471	1.001	VIT_07s0289g00050	UDP-glucose:salicylic acid glucosyltransferase	Metabolism.Secondary metabolism.Aromatic compound metabolism.Aromatic compound glycosylation	VVTU1490_s_at	6.06562e-05	7.98002e-05	5.24939e-05	2	CD and CDMJ Up-regulated		5.70782	6.12923	5.80594	6.48306	6.43638	6.35901	6.26128	6.17427	5.78349	8.34253	8.43082	7.4942	6.20681	6.35408	5.88703	6.97988	6.93211	6.83852	6.10595	6.35495	5.76907	7.85841	7.73939	7.26928
VVTU14900_s_at	0	0.9	1.158	NA	VIT_18s0001g12430	Unknown protein	Unknown	VVTU14900_s_at	0.000265264	9.84228e-06		7	More highly Up-regulated in MJ and CD single treatments		7.56877	7.68651	7.58088	7.48334	7.91457	7.39878	7.28843	7.56542	7.54303	8.57616	8.61192	8.64349	7.50656	7.32097	7.19492	8.3128	8.08032	8.28917	7.56425	7.63468	7.24583	7.72734	7.68694	8.27274
VVTU14904_at	0	NA	1.322	1.772	VIT_14s0128g00180	Zinc finger (C3HC4-type ring finger)	Regulation overview.Regulation of gene expression.Regulation of transcription.Transcription factor.Zinc finger C3HC4 family transcription factor	VVTU14904_at		0.00129516	2.28628e-05	2	CD and CDMJ Up-regulated		5.19831	4.35335	4.45485	4.56169	4.38536	4.49382	4.68187	4.67434	4.71527	6.18832	5.91973	5.36448	5.61962	5.1248	4.71394	5.10695	5.73345	5.14058	4.65978	4.98163	4.88235	6.3693	6.74901	6.15464
VVTU14906_at	0	NA	1.358	NA	VIT_14s0006g00640	DELLA protein RGL1 (RGA-like protein 1)	Regulation overview.Regulation of gene expression.Regulation of transcription.Transcription factor.GRAS family transcription factor|Signalling.Hormone signalling.Gibberellic acid signalling.Gibberellic acid-mediated signalling pathway	VVTU14906_at VVTU15900_at		0.000655175		3	CD Up-regulated specific		8.52524	7.78395	7.69133	8.08252	8.27051	7.74174	8.19282	7.54272	7.5965	9.07319	9.31731	9.10849	8.73893	8.14367	7.8422	7.98407	8.10206	7.93506	8.04153	7.59769	7.54735	8.70351	8.83552	8.74253
VVTU1491_s_at	0	-1.935	NA	-5.268	VIT_04s0008g06670	Plastocyanin domain-containing protein	Metabolism.Primary metabolism.Generation of metabolite precursors and energy.Electron transport|Metabolism.Primary metabolism.Generation of metabolite precursors and energy.Photosynthesis.Photosynthetic-chain phosphorylation	VVTU1491_s_at VVTU21227_at	1.96258e-06		1.56632e-06	5	MJ and CDMJ Down-regulated		10.4122	11.2183	10.9471	11.2101	11.7472	11.7484	11.358	9.93842	10.532	9.03923	9.03426	10.3268	9.83008	9.75104	9.97701	8.90573	8.38242	8.59303	10.5083	9.70671	10.4803	6.49329	4.67057	5.85667
VVTU14911_s_at	0	NA	NA	1.77	VIT_13s0101g00220	Ribosomal RNA 16S	Metabolism.Primary metabolism.Protein metabolism and modification.Translation	VVTU14911_s_at VVTU17081_s_at VVTU3160_s_at VVTU33482_s_at			5.2606e-05	1	CDMJ Up-regulated specific		3.89216	4.25022	4.52139	3.89479	4.55997	4.20353	4.92055	4.74887	4.59867	4.72781	4.74429	4.45241	4.52516	4.65999	4.64095	4.54786	5.02474	4.59498	4.73475	4.23417	4.44038	6.66334	5.66571	6.38509
VVTU14915_s_at	0	-1.264	-0.711	NA	VIT_11s0016g00470	Sucrose synthase	Metabolism.Primary metabolism.Carbohydrate metabolism.Polysaccharide metabolism.Starch and sucrose metabolism	VVTU14915_s_at VVTU16744_s_at	0.000112584	0.00172434		4	MJ Down-regulated specific		6.71709	6.45036	6.69068	6.81023	6.81898	7.03761	6.82904	6.42388	6.50288	6.35687	6.09914	5.97483	6.64545	6.51159	6.30495	5.50349	5.84337	5.13177	6.54621	6.83321	6.55048	6.65863	5.91332	5.68083
VVTU14918_at	0	1.192	1.08	NA	VIT_14s0060g00100	Phytochrome A (PHYA)	Signalling.Signalling pathway.Light signalling.Red/Far red light signalling	VVTU14918_at VVTU24637_at	0.00313295	0.00133508		7	More highly Up-regulated in MJ and CD single treatments		8.07165	7.64876	7.434	7.62676	7.73089	7.24073	7.53708	7.73967	7.44268	8.57002	8.55786	8.27461	7.48049	7.9012	7.52582	8.43854	8.94332	8.54574	7.98387	7.64558	7.13168	8.66483	8.70312	8.27989
VVTU14926_x_at	0	NA	NA	-1.516	VIT_05s0049g00800	Unknown protein	Unknown	VVTU14926_x_at VVTU22055_x_at VVTU25703_x_at VVTU35221_s_at VVTU35221_x_at VVTU3622_s_at			0.00148772	10	CDMJ Down-regulated specific		12.4127	12.6389	12.7972	12.8202	12.5351	12.4749	12.3736	12.2212	12.5709	12.2756	11.9342	12.625	11.943	12.3905	12.3191	12.0638	12.2382	12.4037	12.3853	12.3427	12.883	11.4535	10.2415	11.3495
VVTU14930_at	0	2.276	NA	NA	VIT_09s0002g06010	Phospholipase/Carboxylesterase	Metabolism.Cellular metabolism.Esterase activity	VVTU14930_at VVTU35274_at	1.58952e-06			12	MJ Up-regulated specific		4.21307	4.304	4.59995	4.49125	3.87915	4.36667	4.165	3.77531	4.20661	4.05211	3.76489	4.07124	3.90529	4.16336	4.38931	6.2796	6.11303	6.51222	4.0359	3.80991	4.13216	4.38473	3.92394	4.41064
VVTU14947_at	0	2.246	NA	NA	VIT_04s0023g01140	GNS1/SUR4 membrane protein	Metabolism.Primary metabolism.Lipid metabolism.Fatty acid metabolism	VVTU14947_at	0.000211555			12	MJ Up-regulated specific		4.85435	3.78675	3.44325	4.14968	4.06955	3.68264	3.58529	3.88044	3.91665	4.01053	4.1019	5.37621	5.8379	3.92149	4.26297	6.80493	6.53899	7.23276	3.2206	3.77181	4.54409	5.52169	5.07009	6.8246
VVTU14960_at	0	-1.211	-0.8	-0.996	VIT_14s0083g00080	Unknown protein	Unknown	VVTU14960_at	0.000331036	0.00250038	0.00244068	15	Three treatments Down-regulated		3.01974	3.40038	3.19849	3.7909	4.24012	4.07959	3.28835	2.80022	3.33826	3.25564	3.22959	3.03226	3.20515	3.49268	3.19588	2.88974	2.84311	3.01974	3.19494	3.32418	3.06929	3.07036	3.17306	2.84839
VVTU14961_s_at	0	1.906	NA	2.045	VIT_01s0010g03850	Calmodulin-binding protein	Regulation overview.Regulation of gene expression.Regulation of transcription.Transcription factor.CAMTA family transcription factor	VVTU14961_s_at	3.14073e-07		2.32284e-07	11	MJ and CDMJ Up-regulated		6.48511	6.33329	6.28046	6.72553	6.603	6.57038	6.19254	6.409	6.43643	6.61769	7.2132	7.3524	6.68916	6.1378	6.25869	8.35551	8.57362	8.6759	6.31527	6.35761	6.12291	8.33252	8.47192	8.92631
VVTU14963_s_at	0	-1.442	NA	-3.532	VIT_03s0088g00380	Tubulin alpha chain	Cellular process.Cellular component organization and biogenesis.Cytoskeleton organization and biogenesis.Microtubule organization and biogenesis	VVTU14963_s_at VVTU16726_at	4.20754e-05		9.93445e-06	5	MJ and CDMJ Down-regulated		10.3567	11.5328	11.4724	10.5762	11.5505	11.724	11.1325	10.4362	11.2404	9.64072	9.26156	10.6099	9.71923	10.2157	10.623	8.92591	8.66705	9.12767	10.7742	10.396	10.8712	7.80385	6.57705	7.55464
VVTU14965_s_at	0	0.986	2.269	2.275	VVTU14965_s_at	Glutamine synthetase cytosolic isozyme 2	Metabolism.Cellular metabolism.Nitrogen metabolism|Metabolism.Primary metabolism.Amino acid metabolism.Amino acid biosynthesis|Metabolism.Primary metabolism.Amino acid metabolism.Glutamine metabolism.Glutamine biosynthesis	VVTU14965_s_at	0.000111744	4.54097e-05	4.43017e-05	6	Three treatments Up-regulated		12.6577	11.9824	11.8976	11.3084	11.2521	10.8262	12.2946	12.2468	12.0167	13.4697	13.4541	13.2891	12.6905	12.7432	12.4253	12.5073	12.5487	12.6092	12.1025	12.2663	12.128	13.3321	13.5479	13.2901
VVTU1497_s_at	0	1.444	1.031	2.069	VIT_07s0005g00010	Glutathione S-transferase 8 GSTF8	Metabolism.Primary metabolism.Coenzyme and prosthetic group metabolism.Glutathione metabolism|Response to stimulus.Stress response.Abiotic stress response.Oxidative stress response	VVTU1497_s_at VVTU15805_x_at VVTU22569_s_at VVTU2820_s_at	8.09726e-06	0.00167652	0.000147856	6	Three treatments Up-regulated		11.0291	10.4961	10.8774	10.4752	10.2112	10.154	10.9896	10.7045	11.0695	11.0835	11.6039	11.6076	11.233	11.073	11.4722	12.1797	12.0101	12.3571	10.7021	10.6072	11.1994	12.3853	12.1724	12.596
VVTU14975_s_at	0	3.328	NA	3.275	VIT_16s0039g00570	10-deacetylbaccatin III 10-O-acetyltransferase	Metabolism.Secondary metabolism.Terpenoid metabolism.Diterpenoid metabolism.Diterpenoid biosynthesis.Taxol biosynthesis	VVTU14975_s_at	5.73967e-09		1.11314e-09	11	MJ and CDMJ Up-regulated		3.02121	3.31872	3.31503	3.10551	3.49623	2.95522	3.31872	3.37181	3.16143	3.78038	3.80488	4.75724	3.21568	3.39342	3.11982	6.71369	6.6395	6.26191	3.15909	3.22918	3.08718	6.34847	6.49903	6.35504
VVTU14978_at	0	-2.435	-1.752	-2.671	VIT_06s0009g02710	DUTP pyrophosphatase	Metabolism.Primary metabolism.Nucleobase, nucleoside, nucleotide, nucleic acid metabolism.Nucleotide metabolism.Pyrimidine metabolism	VVTU14978_at	3.18728e-05	4.69901e-06	6.02614e-08	15	Three treatments Down-regulated		6.12333	6.42617	6.65082	6.00938	6.39478	6.32048	6.42532	6.80134	6.73848	4.6487	4.55857	5.0247	5.72558	7.1551	6.87887	3.78487	4.12859	4.06535	6.54791	6.32288	6.67044	3.74957	3.43947	3.86455
VVTU14982_at	0	2.054	NA	NA	VIT_19s0027g00010	Leucine-rich repeat family protein	Diverse functions.Gene family with diverse functions.NBS-LRR superfamily	VVTU14982_at	0.00165413			12	MJ Up-regulated specific		5.82176	6.22285	5.86002	5.1572	6.14366	5.76089	4.86496	5.96265	5.07215	6.63172	6.23372	5.16425	5.94933	5.38445	4.99138	7.28496	7.7046	6.65365	5.59359	5.61512	4.83112	7.33319	6.87494	5.93928
VVTU14984_at	0	NA	1.368	NA	VIT_06s0004g07280	UDP-glucuronosyl/UDP-glucosyltransferase	Metabolism.Primary metabolism.Carbohydrate metabolism.Monosaccharide metabolism.Pentose glucuronate interconversion|Metabolism.Primary metabolism.Organic acid metabolism.Ascorbate and aldarate metabolism	VVTU14984_at		0.000488348		3	CD Up-regulated specific		3.55817	3.44936	3.53801	3.1083	3.16979	2.95618	3.35168	3.41992	3.80892	4.44175	4.10455	4.82681	3.63559	3.4196	4.36573	3.06155	3.19158	3.41788	3.09813	3.27707	3.71329	4.3689	3.17316	4.40393
VVTU14985_at	0	-3.421	-2.934	-4.081	VIT_00s0207g00180	Unknown protein	Unknown	VVTU14985_at	2.87834e-05	0.000404555	2.62045e-06	15	Three treatments Down-regulated		7.03646	6.75915	6.26724	7.66221	6.34986	6.27004	7.79878	7.54476	7.17183	3.80767	4.82156	5.30246	6.62182	7.76744	7.19218	3.74381	4.11112	3.68393	7.38423	7.5335	7.28066	3.69265	3.02838	3.45458
VVTU14990_at	0	NA	1.489	NA	VVTU14990_at	WRKY DNA-binding protein 39	Regulation overview.Regulation of gene expression.Regulation of transcription.Transcription factor.WRKY family transcription factor	VVTU14990_at		9.62626e-06		3	CD Up-regulated specific		5.31972	4.79025	4.86684	5.58179	4.72551	4.80851	5.36156	5.95317	5.95151	6.89332	7.6716	7.30851	6.03597	5.30532	6.14762	5.53744	5.50159	5.65778	5.16776	6.18331	5.53598	5.63371	6.01443	6.67699
VVTU14995_at	0	1.177	NA	NA	VIT_17s0000g06200	Mini zinc finger 1 MIF1	Regulation overview.Regulation of gene expression.Regulation of transcription.Transcription factor.zf-HD family transcription factor	VVTU14995_at	0.00166703			12	MJ Up-regulated specific		8.65113	8.56612	9.00701	8.45105	8.56297	8.48018	8.52116	8.48368	8.84256	8.71768	9.09739	9.28405	8.63097	8.45237	9.09887	9.48361	9.42238	10.0774	8.35063	8.54004	8.8724	8.75208	9.17337	9.91212
VVTU14998_at	0	-0.15	2.684	2.927	VIT_13s0074g00570	Gamma-aminobutyric acid transporter	Transport overview.Macromolecule transport.Amino acid transport	VVTU14998_at	0.00136677	0.00417681	0.00286403	2	CD and CDMJ Up-regulated		8.22359	6.38008	6.19695	6.03479	4.88973	4.56185	7.54779	7.72287	7.25072	8.10843	8.42456	8.72684	9.37385	8.00255	8.01507	6.60238	6.46168	6.56438	7.09514	7.66225	7.51785	8.31618	8.59966	8.82688
VVTU1500_at	0	1.218	0.609	1.856	VIT_04s0008g02750	BZIP transcription factor BZO2H2	Regulation overview.Regulation of gene expression.Regulation of transcription.Transcription factor.bZIP family transcription factor	VVTU1500_at	3.87079e-06	0.000269516	4.09614e-06	11	MJ and CDMJ Up-regulated		5.7387	5.16944	5.57992	5.07516	5.1658	4.96686	6.24455	5.76533	5.89257	5.92197	6.19954	6.32823	6.03653	5.79269	6.08921	6.88705	6.70961	6.6963	5.65027	6.1684	6.13731	7.08856	7.54322	7.61209
VVTU15016_at	0	NA	NA	1.206	VIT_13s0019g04730	Glycerol-3-phosphate dehydrogenase	Metabolism.Primary metabolism.Carbohydrate metabolism.Glycerol-3-P shuttle|Metabolism.Primary metabolism.Lipid metabolism.Glycerolipid metabolism.Glycerophospholipid metabolism.Glycerophospholipid biosynthesis	VVTU13853_s_at VVTU15016_at			0.000698873	1	CDMJ Up-regulated specific		3.22729	3.23544	2.95423	2.72891	3.09456	3.07384	2.83778	3.46526	2.93801	4.5869	3.66559	3.48957	3.1863	3.25799	3.01819	3.50005	3.94356	3.07352	3.29234	3.29749	3.1619	4.92047	3.95045	3.97771
VVTU15024_at	0	-4.382	NA	-4.536	VIT_18s0001g15240	Blue (type 1) copper domain	Unknown	VVTU15024_at	9.80897e-05		0.000152346	5	MJ and CDMJ Down-regulated		7.89845	6.30631	5.78296	7.80864	5.9957	5.90187	7.32756	8.68646	7.35724	4.89709	6.14788	4.72687	8.04359	7.34771	7.46558	2.92037	3.3059	3.204	7.13	8.56287	7.47056	2.96498	3.42164	2.8866
VVTU15041_x_at	0	-1.17	NA	NA	VIT_18s0001g03910	Nitrate reductase 2 (NR2)	Metabolism.Cellular metabolism.Nitrogen metabolism.Nitrogen assimilation	VVTU15041_x_at VVTU9432_at	0.000424016			4	MJ Down-regulated specific		5.18744	4.97888	5.03329	5.39313	4.87184	5.13357	4.69527	4.59471	5.5968	5.09087	6.17595	6.40218	4.79933	4.88746	5.15096	3.98134	4.16532	3.38111	4.78464	4.62739	5.74333	4.25542	4.25018	4.32401
VVTU15042_at	0	0.619	1.441	NA	VIT_12s0057g00470	C2 domain containing protein	Unknown	VVTU15042_at	1.98767e-05	0.000396648		3	CD Up-regulated specific		4.23011	4.24465	4.19913	4.72923	4.58369	4.68352	4.82933	4.27314	3.88008	6.83356	6.22756	5.56615	4.21318	4.21693	4.00513	5.10792	5.43466	5.07344	4.56328	4.0381	4.054	5.76529	5.48506	4.90274
VVTU15046_at	0	NA	-1.376	-0.969	VIT_07s0104g01150	RNA-binding protein	Unknown	VVTU10563_at VVTU15046_at		0.000185264	0.000168734	14	CD and CDMJ Down-regulated		6.72761	7.05036	7.09644	7.34773	7.14859	7.09715	7.01348	7.22422	6.93823	5.91276	6.29514	5.55945	6.84684	7.07841	7.04997	7.0332	6.88736	6.78566	7.0564	7.08851	6.95187	6.35732	6.22797	6.32327
VVTU15047_at	0	NA	1.986	5.531	VIT_19s0090g00360	Unknown	Unknown	VVTU15047_at		0.000333152	4.83256e-08	1	CDMJ Up-regulated specific		4.75946	4.70436	3.88811	5.31792	4.33788	4.11679	4.11012	4.26571	4.8302	6.23615	6.97626	6.37301	6.26661	5.02068	5.03816	5.54835	5.03519	5.57232	4.14462	4.13368	4.73434	9.75974	10.0122	10.2542
VVTU15063_s_at	0	NA	NA	-1.052	VIT_09s0002g02540	RWD domain containing 1	Unknown	VVTU14551_at VVTU15063_s_at VVTU37443_at			0.000120164	10	CDMJ Down-regulated specific		6.25909	6.53522	6.13147	6.0524	5.74229	6.36167	6.32717	6.64922	6.69278	5.61793	5.46566	5.94986	5.93069	6.15614	6.57043	5.82598	5.41702	5.83095	6.51839	6.55643	6.52073	5.13348	5.1065	5.43148
VVTU15069_at	0	-0.85	NA	-2.361	VIT_07s0031g02770	Unknown protein	Unknown	VVTU15069_at	0.00197984		0.000138391	5	MJ and CDMJ Down-regulated		5.60484	6.80838	6.44435	6.66453	6.75188	7.26128	6.99018	5.67714	5.84785	4.95626	4.52094	5.36961	5.24983	5.44442	5.19084	5.87524	4.73278	4.54647	6.59227	5.77654	5.7482	4.19071	4.27154	4.39191
VVTU15080_at	0	-1.902	NA	-1.859	VIT_14s0128g00110	Basic helix-loop-helix (bHLH) family	Regulation overview.Regulation of gene expression.Regulation of transcription.Transcription factor.bHLH family transcription factor	VVTU15080_at	0.00015452		0.00111005	5	MJ and CDMJ Down-regulated		3.57954	3.61146	3.77042	4.59479	5.52013	5.54372	3.85798	3.73411	3.65542	3.88538	4.99398	3.97344	3.67552	3.71333	3.64478	3.29775	3.46905	3.25662	4.1346	3.58909	3.56617	3.3249	3.83102	3.25286
VVTU15081_at	0	NA	2.115	NA	VIT_03s0038g03800	Protein kinase APK1B	Signalling.Signalling pathway.Protein kinase	VVTU15081_at		0.0067541		3	CD Up-regulated specific		9.13549	8.39816	8.09297	7.72666	6.90052	7.36351	8.3111	8.3892	9.01247	8.97629	9.36548	10.0797	9.51736	8.33507	9.46334	8.31421	7.94365	8.18449	7.85161	8.56068	9.07248	8.17505	8.5793	9.27753
VVTU15089_at	0	-3.693	-4.641	-5.044	VIT_11s0052g01280	Xyloglucan endotransglucosylase/hydrolase 23	Cellular process.Cellular component organization and biogenesis.Cell wall organization and biogenesis.Cell wall metabolism.Cell wall modification.Xyloglucan modification	VVTU15089_at	0.000366737	9.94281e-05	2.61579e-05	15	Three treatments Down-regulated		9.26856	8.36099	7.72212	9.94629	7.59716	7.43865	8.53783	8.60055	8.94768	3.62754	3.20469	4.96231	8.81626	8.53615	8.74641	5.66854	4.53159	4.45076	8.08081	8.74195	8.99655	3.19882	3.16113	3.9591
VVTU15091_s_at	0	-1.253	NA	NA	VIT_17s0000g03280	Alcohol dehydrogenase 7	Metabolism.Cellular metabolism.Oxidation reduction.Alcohol dehydrogenase superfamily	VVTU15091_s_at VVTU35353_s_at	0.000218092			4	MJ Down-regulated specific		11.5983	12.108	12.2916	12.0968	12.1754	12.2344	12.1444	11.7229	11.9721	11.752	11.7273	12.4258	11.5878	12.0031	11.7946	10.599	10.3558	11.1797	12.0062	11.8028	12.1455	11.6166	11.0325	11.8174
VVTU151_at	0	NA	3.587	3.486	VIT_04s0023g01330	Homeobox protein 5	Regulation overview.Regulation of gene expression.Regulation of transcription.Transcription factor.Homeobox domain family transcription factor	VVTU151_at		0.000115891	0.000166915	2	CD and CDMJ Up-regulated		7.22533	4.42425	3.9951	3.85193	3.81831	3.50877	6.3658	7.45599	6.30933	8.6895	9.06577	8.66994	8.46909	7.47684	7.22042	4.14689	4.90733	4.01041	6.08414	7.65191	6.81461	8.04975	9.32174	9.17186
VVTU15107_at	0	NA	NA	-1.804	VIT_13s0019g04890	Shugoshin-1	Regulation overview.Regulation of cell cycle.Regulation of mitosis|Regulation overview.Regulation of cell cycle.Regulation of meiosis	VVTU15107_at			0.000573435	10	CDMJ Down-regulated specific		7.79003	8.71421	8.42339	8.25832	8.87107	9.14651	8.30965	8.37685	7.98532	7.70067	7.65697	7.46869	7.26075	7.98767	7.84276	7.54973	7.58547	7.1954	8.51195	8.23748	7.8899	7.12237	6.89331	6.56125
VVTU15111_s_at	0	NA	NA	-1.202	VIT_18s0001g09460	GASA5	Diverse functions.Gene family with diverse functions.GASA family	VVTU12251_s_at VVTU12305_s_at VVTU12305_x_at VVTU15111_s_at VVTU15111_x_at VVTU17951_s_at VVTU17973_s_at VVTU18191_s_at VVTU18690_at VVTU19167_s_at VVTU19657_s_at VVTU4769_at VVTU4769_s_at VVTU4769_x_at			0.00237549	10	CDMJ Down-regulated specific		5.48107	5.0825	5.26495	4.79328	3.84182	4.79824	4.50478	4.87811	5.46693	4.60638	3.97575	4.89813	4.51093	5.1657	5.56338	4.71484	4.86176	4.86855	5.46571	5.94764	6.24411	3.87603	3.59857	4.18168
VVTU15111_x_at	0	NA	NA	-1.652	VIT_18s0001g09460	GASA5	Diverse functions.Gene family with diverse functions.GASA family	VVTU12251_s_at VVTU12305_s_at VVTU12305_x_at VVTU15111_s_at VVTU15111_x_at VVTU17951_s_at VVTU17973_s_at VVTU18191_s_at VVTU18690_at VVTU19167_s_at VVTU19657_s_at VVTU4769_at VVTU4769_s_at VVTU4769_x_at			0.00189013	10	CDMJ Down-regulated specific		3.9018	3.65465	3.63561	3.62759	3.81021	3.72858	4.54288	5.82159	4.11773	3.54768	3.16289	3.38586	3.59174	4.92893	3.87294	3.26847	3.30131	3.29709	4.26795	5.71636	4.41057	3.19861	3.31013	2.9039
VVTU15114_at	0	NA	NA	1.229	VIT_19s0014g00870	Brassinosteroid Signaling positive regulator (BZR1)	Signalling.Hormone signalling.Brassinosteroid signalling.Brassinosteroid-mediated signalling pathway|Regulation overview.Regulation of gene expression.Regulation of transcription.Transcription factor.BES1 family transcription factor	VVTU15114_at			0.000331393	1	CDMJ Up-regulated specific		5.85497	5.76951	5.5589	5.40934	5.60633	5.11392	5.64453	5.9264	5.59695	6.14792	5.9509	5.97868	6.57068	6.00575	5.79704	5.98378	5.99182	5.77374	5.8212	5.80105	5.55268	6.75621	6.51028	6.54286
VVTU15125_at	0	NA	-1.31	-1.513	VIT_12s0028g02640	GTP-binding protein typA/bipA	Signalling.Signalling pathway.G-protein signalling pathway	VVTU15125_at		0.000145341	1.24047e-05	14	CD and CDMJ Down-regulated		5.64266	6.11701	5.93	5.30662	5.59055	5.81947	5.83602	6.04108	6.399	4.51427	4.12394	4.7346	4.97698	5.26173	6.52627	4.76628	4.68446	4.88424	6.02308	5.97013	6.05386	4.38605	3.87017	4.27792
VVTU1515_at	0	0.937	1.147	1.04	VIT_00s0780g00010	6-phosphofructokinase 2	Metabolism.Primary metabolism.Carbohydrate metabolism.Glycolysis and gluconeogenesis|Metabolism.Primary metabolism.Carbohydrate metabolism.Monosaccharide metabolism.Fructose and mannose metabolism	VVTU1515_at VVTU3397_at	0.000173499	0.000184136	0.00422364	6	Three treatments Up-regulated		7.01268	7.06476	7.32866	6.55561	7.16042	7.03143	7.04302	7.03166	7.27662	7.94902	8.09458	8.0903	7.27209	7.10183	7.5288	7.96903	7.93939	8.1461	6.67944	7.10349	7.42682	7.87014	7.81067	7.99015
VVTU15152_s_at	0	-1.271	-1.706	-2.721	VIT_17s0000g05840	Calmodulin binding IQD31 (IQ-domain 31)	Signalling.Signalling pathway.Calcium sensors and signalling	VVTU15152_s_at VVTU35062_at	0.000166751	0.000966263	9.3866e-05	15	Three treatments Down-regulated		6.71798	7.71098	7.20093	7.72084	8.14487	8.43788	6.9533	7.23267	6.41375	6.28816	6.17309	5.69279	5.95334	6.68168	5.87399	6.01787	6.13336	5.21981	7.26497	7.11443	6.09909	5.22559	5.10344	4.65923
VVTU15154_s_at	0	NA	NA	-1.326	VIT_06s0061g00440	Heavy-metal-associated domain-containing protein	Unknown	VVTU15154_s_at			0.00588132	10	CDMJ Down-regulated specific		11.4765	10.4082	10.6981	10.9762	9.97062	10.1051	10.5041	10.5664	10.7892	9.73304	10.3763	10.4487	11.3002	9.79349	10.7928	9.75727	8.74659	9.695	9.87921	10.7973	11.0867	8.10393	8.96527	9.18467
VVTU15163_s_at	0	NA	NA	-2.542	VIT_07s0005g00410	Glycosyl hydrolase family 1 protein	Metabolism.Primary metabolism.Carbohydrate metabolism.Carbohydrate catabolism	VVTU10042_s_at VVTU15163_s_at VVTU6282_at			0.00201437	10	CDMJ Down-regulated specific		6.4016	6.13044	6.48343	7.32613	5.96725	6.57976	6.50614	6.45363	6.91096	6.51598	5.41794	7.07122	6.44836	5.3769	6.89754	6.40529	5.83515	6.77184	6.29474	6.62314	7.13806	4.11552	3.63699	5.53598
VVTU15167_at	0	1.582	NA	1.5	VIT_02s0012g00450	1-aminocyclopropane-1-carboxylate oxidase	Signalling.Hormone signalling.Ethylene signalling.Ethylene metabolism.Ethylene biosynthesis	VVTU15167_at	4.0606e-05		0.000961396	11	MJ and CDMJ Up-regulated		3.97921	3.20831	3.57587	4.00829	3.69327	3.20743	3.8071	4.11947	3.23262	4.85065	5.16148	4.58828	3.95532	3.79663	3.82969	5.70125	5.09793	5.67458	3.47707	3.97435	3.79796	5.63361	4.71523	5.54679
VVTU15176_at	0	NA	NA	1.047	VIT_08s0007g04890	ACT domain-containing protein	Unknown	VVTU15176_at			0.00769489	1	CDMJ Up-regulated specific		6.37027	5.7608	6.07118	6.5294	5.72805	5.72696	5.94191	6.16982	6.04476	5.48268	5.56027	5.96767	7.26349	5.69563	6.08823	7.23951	7.02402	7.42213	5.89267	6.1364	5.91923	6.74839	7.08504	7.0372
VVTU15178_at	0	NA	NA	-1.01	VIT_16s0098g01160	Subtilisin protease	Metabolism.Primary metabolism.Protein metabolism and modification.Proteolysis.Peptidase-mediated proteolysis.Subtilase-mediated proteolysis	VVTU15178_at VVTU36692_at			0.0064095	10	CDMJ Down-regulated specific		3.43188	3.45762	3.85461	4.23003	3.74295	4.72035	3.55546	3.45969	3.36599	3.59392	3.50851	3.69008	3.19782	3.45087	3.22257	3.23156	3.09491	3.41818	3.55062	3.30925	3.40233	3.12538	3.12316	2.9331
VVTU1518_at	0	1.562	NA	NA	VIT_10s0116g00940	Early-responsive to dehydration protein / ERD protein	Unknown	VVTU1518_at	9.53231e-05			12	MJ Up-regulated specific		6.16583	6.3135	5.37764	6.53663	6.46705	6.44181	6.19614	6.11541	5.85246	5.85483	5.82342	5.63241	5.41052	5.66431	5.45275	7.76295	7.48223	7.55563	6.35665	5.94892	5.86312	6.25091	6.5508	6.36299
VVTU15182_at	0	-1.948	NA	-2.236	VIT_19s0090g00830	Phytepsin	Transport overview	VVTU15182_at	0.00247173		0.00189765	5	MJ and CDMJ Down-regulated		5.52183	5.569	5.48977	6.82728	6.7866	6.31395	6.1222	6.19953	5.64985	6.66263	6.21153	6.41874	4.70117	5.8306	5.19763	4.54124	5.01462	3.67801	6.12436	6.09426	5.49164	5.43754	4.59812	4.3138
VVTU15184_at	0	NA	-0.621	-1.08	VIT_08s0007g07560	Glucan endo-1,3-beta-glucosidase 5 precursor	Metabolism.Primary metabolism.Carbohydrate metabolism.Polysaccharide metabolism.Beta-1,3 glucan metabolism.Beta-1,3 glucan catabolism	VVTU15184_at		0.000113868	0.00039677	9	CD Down-regulated and CDMJ intensified repression		8.85728	8.85208	8.60726	9.07866	8.93667	8.71267	8.79524	8.44994	8.29933	8.14733	7.81691	8.12971	8.32504	8.34736	7.89534	8.83129	8.57453	8.26885	9.21565	8.25378	8.23	7.61195	7.58875	7.67022
VVTU15197_x_at	0	NA	-3.069	-3.014	VIT_11s0052g01270	Xyloglucan endotransglycosylase 6	Cellular process.Cellular component organization and biogenesis.Cell wall organization and biogenesis.Cell wall metabolism.Cell wall modification.Xyloglucan modification	VVTU15197_x_at VVTU37248_x_at		0.000295221	0.000271093	14	CD and CDMJ Down-regulated		6.37444	6.04705	5.54803	7.35115	4.99088	5.68365	5.46134	5.66098	6.56318	2.51339	3.29713	2.72371	5.27586	5.83849	5.69417	4.28951	3.82291	3.59447	5.58719	6.18997	6.43912	3.05467	3.28942	2.8866
VVTU152_at	0	NA	NA	-2.028	VIT_02s0087g00460	Oxidoreductase, 2OG-Fe(II) oxygenase	Metabolism.Cellular metabolism.Oxidation reduction.2OG-Fe(II) oxygenase superfamily	VVTU152_at			9.67529e-06	10	CDMJ Down-regulated specific		5.73957	6.78283	6.58684	6.42308	6.5224	6.71946	6.33857	6.45108	5.94514	5.47232	5.39575	5.1646	4.87726	6.31938	5.52498	5.31691	5.89831	5.52315	6.03458	6.11189	5.71708	3.88954	4.04793	4.39735
VVTU15204_at	0	NA	-1.909	-1.626	VIT_17s0000g08590	Unknown protein	Unknown	VVTU15204_at		0.000140237	0.00135061	14	CD and CDMJ Down-regulated		4.78942	4.7629	5.21407	5.69378	5.13854	4.45719	5.25185	4.81955	5.13378	3.28335	3.32803	3.39083	3.10113	4.1959	4.3604	4.7709	4.44642	4.62835	4.81878	4.89815	4.83212	2.81159	3.77411	3.60905
VVTU15205_s_at	0	0.692	1.362	NA	VVTU15205_s_at	No hit	Unknown	VVTU15205_s_at	0.00156983	1.58426e-05		3	CD Up-regulated specific		4.24234	4.33431	4.6506	4.43407	4.87796	4.74731	4.93386	5.19447	4.59151	6.90579	6.56543	6.16547	4.29847	4.89747	4.76602	5.36672	5.97124	5.53246	4.5778	4.66058	4.42865	5.81727	4.80532	4.97885
VVTU15215_at	0	NA	NA	1.069	VIT_14s0083g01170	Mitochondrial substrate carrier family protein	Signalling.Signalling pathway.Calcium sensors and signalling|Transport overview.Mitochondrial membrane transport	VVTU1019_s_at VVTU15215_at			0.000150863	1	CDMJ Up-regulated specific		7.76002	7.17038	7.2801	7.33656	7.05192	7.42925	7.09913	7.32266	7.41164	6.78321	7.12439	6.87353	7.66417	7.34411	7.33338	8.01951	8.004	7.92674	7.429	7.31557	7.35421	8.45097	8.20622	8.25578
VVTU1522_at	0	-0.717	-0.627	-1.325	VIT_09s0002g01860	DNA-directed RNA polymerase	Metabolism.Primary metabolism.Nucleobase, nucleoside, nucleotide, nucleic acid metabolism.Nucleic acid metabolism.RNA metabolism	VVTU1522_at	0.000171931	0.000613228	6.96114e-05	15	Three treatments Down-regulated		8.03163	8.11313	8.17016	7.93661	7.80799	7.93264	8.24912	7.83606	8.36691	7.12764	7.32927	7.47628	7.85882	7.89215	8.1924	7.06747	6.73977	7.34668	7.92919	7.85882	8.22728	6.22984	6.10303	7.06904
VVTU15221_s_at	0	NA	NA	-1.655	VIT_11s0016g03280	Protein phosphatases PP1 regulatory subunit SDS22	Unknown	VVTU15221_s_at			7.63094e-05	10	CDMJ Down-regulated specific		5.82611	6.36345	6.05181	6.02991	6.25009	6.57335	5.70289	6.01412	6.31009	5.80236	5.53498	5.82366	5.67734	5.8785	6.11555	5.52129	5.42068	5.51747	6.22617	6.32541	5.99579	5.08695	4.39338	4.71518
VVTU15232_at	0	-0.626	-0.982	-1.038	VIT_07s0005g04710	Protein kinase	Signalling.Signalling pathway.Protein kinase	VVTU15232_at	3.4598e-05	0.00131659	0.000542219	15	Three treatments Down-regulated		4.19516	4.89942	4.53101	4.92815	5.2748	5.13835	4.58214	4.0608	4.25844	3.83564	3.87476	3.96041	3.68986	3.4703	3.88198	3.6356	3.86014	3.38345	4.01481	4.29279	4.06239	3.23253	3.99003	3.75036
VVTU15236_at	0	NA	NA	-1.051	VIT_09s0002g07130	CUE domain containing protein	Unknown	VVTU15236_at			0.000250858	10	CDMJ Down-regulated specific		7.81242	8.43741	8.64233	7.95028	8.40377	8.14561	8.15446	7.93489	8.31635	7.39894	7.64672	7.74765	7.59007	7.89853	8.40896	7.57405	7.47323	7.67587	8.22135	7.92314	8.39438	6.96917	6.94163	7.08337
VVTU15260_at	0	NA	NA	1.603	VVTU15260_at	No hit	Unknown	VVTU15260_at			0.00050582	1	CDMJ Up-regulated specific		5.96198	5.45636	5.54442	5.73895	5.95125	5.26357	5.82828	5.76533	4.77804	6.34177	6.30289	5.39482	5.83143	6.07707	5.43797	6.7587	7.05531	6.40009	5.97024	5.22919	5.32751	7.33438	7.42782	6.56499
VVTU15269_s_at	0	NA	NA	-1.635	VIT_04s0023g03170	GDP-D-mannose-4,6-dehydratase (MUR1)	Cellular process.Cellular component organization and biogenesis.Cell wall organization and biogenesis.Cell wall metabolism.Cell wall biosynthesis.Cell wall glycan monomers generation|Metabolism.Primary metabolism.Carbohydrate metabolism.Monosaccharide met	VVTU15269_s_at VVTU742_at			0.000550769	10	CDMJ Down-regulated specific		6.90385	7.5064	7.82127	7.25617	7.83356	7.86255	7.54779	6.86397	7.76301	5.61072	5.02248	6.74288	7.0492	7.27485	7.68613	6.80134	6.69316	6.99682	6.80786	6.78595	7.68356	5.95818	4.99608	6.13778
VVTU15272_at	0	-1.804	NA	-2.621	VIT_00s0199g00210	Cyclin delta-2 (CYCD2)	Regulation overview.Regulation of cell cycle	VVTU15272_at	0.000464795		0.00178501	5	MJ and CDMJ Down-regulated		4.43711	5.83993	5.79283	5.03619	6.75188	6.49548	5.40595	4.6762	4.92659	4.18197	4.06743	4.55273	4.04012	4.88326	4.54101	3.50597	3.58111	3.17986	6.22564	4.57543	4.50378	3.23842	3.41067	3.00767
VVTU1528_at	0	1.712	1.88	3.537	VIT_14s0060g02300	Hypoxia-responsive	Unknown	VVTU1528_at	0.000961473	0.00621504	0.000309485	6	Three treatments Up-regulated		10.3426	9.02719	9.31249	8.7634	8.50326	8.07471	9.32052	9.74256	9.85549	10.1364	10.4703	10.6116	11.6895	9.87144	10.5132	11.4499	11.0257	11.3935	8.95263	9.83609	9.88817	11.9743	11.7613	12.2126
VVTU15283_at	0	-1.627	NA	-2.51	TC69381	Unknown protein	Unknown	VVTU15283_at	0.00040441		0.00467794	5	MJ and CDMJ Down-regulated		3.36127	4.7979	4.61256	5.55253	6.29768	5.87507	4.50767	3.66173	3.41119	4.7721	4.2549	3.83533	3.651	3.98145	3.2699	3.76975	3.77531	3.43124	4.68045	3.6853	3.35807	2.8273	3.26653	3.05322
VVTU15287_at	0	NA	NA	-1.336	VIT_14s0060g00910	Metallopeptidase M24	Metabolism.Primary metabolism.Protein metabolism and modification.Proteolysis.Peptidase-mediated proteolysis.Metallopeptidase-mediated proteolysis	VVTU15287_at VVTU24467_at			2.58248e-05	10	CDMJ Down-regulated specific		7.14066	7.43135	7.61416	6.83326	7.45446	7.38029	6.94076	7.44337	7.47415	6.12404	6.41749	6.56093	6.72808	6.78378	7.40697	6.49156	6.09908	6.39124	7.07461	7.30441	7.14975	5.65642	5.36131	5.98422
VVTU15289_at	0	NA	-1.112	-1.466	VIT_15s0021g02200	Nucleoporin 62kDa	Transport overview.Nucleocytoplasmic transport.Nuclear pore complex	VVTU15289_at		0.000109046	1.19163e-05	14	CD and CDMJ Down-regulated		8.15191	8.68027	8.57693	7.93474	8.49961	8.51775	8.12433	8.29346	8.61178	7.19765	6.91728	7.12032	7.43012	8.02158	8.40018	7.01439	7.23467	7.42044	8.19789	8.1176	8.2957	6.48972	6.92045	6.34597
VVTU1531_s_at	0	NA	NA	-2.954	VIT_16s0022g02100	Embryo-specific 3	Unknown	VVTU1531_s_at			0.00272596	10	CDMJ Down-regulated specific		6.42246	7.05411	7.31231	8.04225	8.19506	8.35836	7.52044	6.73207	6.78886	7.20353	6.81316	7.5491	7.03767	6.29511	6.29779	7.78831	7.41328	7.67484	7.23225	7.05637	6.84295	5.95089	4.16887	5.95621
VVTU15314_at	0	NA	-4.228	-4.752	VVTU15314_at	No hit	Unknown	VVTU15314_at		6.16152e-05	4.03213e-05	14	CD and CDMJ Down-regulated		5.61162	7.85898	7.15025	7.01835	6.68284	6.97189	8.25991	8.09277	6.76909	3.42662	3.73889	3.32461	4.24102	8.20555	6.86179	3.22533	3.09847	3.32943	8.18746	7.90512	6.20082	2.52477	2.58539	2.97916
VVTU15318_at	0	NA	NA	-4.637	VIT_19s0015g01230	Unknown protein	Unknown	VVTU15318_at			0.000151051	10	CDMJ Down-regulated specific		6.59007	8.64166	7.58671	8.01148	8.46635	9.03893	8.54842	7.74733	7.50353	6.77916	6.5435	6.58339	5.79899	6.81222	7.08207	6.39869	5.91373	4.94403	8.57438	7.74469	6.74742	3.76691	4.46474	3.62155
VVTU15327_at	0	NA	NA	1.433	DT037912	No hit	Unknown	VVTU15327_at			0.00204874	1	CDMJ Up-regulated specific		8.86568	8.31403	8.45967	8.6621	8.85562	9.45502	8.83597	8.39353	7.86638	9.27342	9.85471	8.69441	8.82115	9.04298	7.42716	9.01619	9.56418	8.49006	7.90891	8.1698	7.42682	9.63905	10.3385	9.16048
VVTU15333_at	0	NA	NA	-2.521	VIT_05s0029g00640	Retrotransposon	Xenoprotein.Protein from transposable element	VVTU15333_at			9.59385e-06	10	CDMJ Down-regulated specific		6.76044	7.06365	7.23178	5.79576	6.96439	7.39033	5.49462	6.60451	6.86963	4.94856	3.96343	5.4476	5.28754	5.87002	6.57328	4.39833	4.45221	5.63259	6.01623	6.19416	6.65348	3.76421	3.22394	3.40806
VVTU1534_at	0	1.25	NA	1.504	VIT_14s0083g00960	Auxin transport protein (BIG)	Signalling.Hormone signalling.Auxin signalling.Auxin transport	VVTU1534_at VVTU26637_at	0.000374592		0.000628202	11	MJ and CDMJ Up-regulated		8.43705	8.9313	8.69223	8.66649	9.40882	9.08102	8.79568	8.65488	8.29487	10.1458	10.4003	9.27046	8.11408	8.84705	8.33736	9.95246	10.17	10.0212	8.78588	8.30102	8.0278	10.3871	10.6555	9.67988
VVTU1535_s_at	0	NA	-1.501	-2.534	VIT_16s0098g01150	Auxin-responsive SAUR29	Signalling.Hormone signalling.Auxin signalling.Auxin responsive	VVTU1535_s_at VVTU18738_s_at		0.000477536	1.41303e-05	9	CD Down-regulated and CDMJ intensified repression		11.8955	11.7071	12.1603	11.7973	11.0712	11.5457	11.9707	11.4926	12.1405	9.32945	9.83385	10.5899	12.1368	11.5277	12.0581	11.0751	10.0529	10.7301	11.333	11.6593	12.113	8.03277	8.8044	9.31803
VVTU15353_at	0	1.138	4.546	5.954	VIT_11s0065g00350	Trans-cinnamate 4-monooxygenase	Metabolism.Secondary metabolism.Phenylpropanoid metabolism.Phenylpropanoid biosynthesis	VVTU15353_at	0.00100058	6.06023e-05	1.78259e-05	2	CD and CDMJ Up-regulated		9.83075	8.7986	8.92202	8.14796	7.58646	6.92333	8.84831	8.51828	9.25355	11.3493	11.6802	12.334	11.125	9.41489	10.0651	9.37055	9.54812	10.2072	7.96014	8.57054	9.57801	12.8736	12.9718	13.2323
VVTU1536_at	0	NA	NA	-1.159	VIT_03s0091g00710	Mitotic checkpoint protein BUB3	Regulation overview.Regulation of cell cycle.Regulation of mitosis	VVTU1536_at			7.40543e-05	10	CDMJ Down-regulated specific		7.49234	8.03629	8.27725	7.57605	7.69597	8.16702	7.82103	7.62835	7.93594	6.69096	6.85703	7.31948	7.17471	7.3161	7.77633	7.02646	6.46671	7.00145	7.82218	7.70664	7.69965	6.33924	6.4487	6.59718
VVTU15369_at	0	NA	NA	-3.768	VIT_01s0010g02430	Mitotic spindle checkpoint protein (MAD2)	Regulation overview.Regulation of cell cycle.Regulation of mitosis	VVTU15369_at			8.70106e-05	10	CDMJ Down-regulated specific		5.74468	7.38751	6.6755	6.70599	7.07083	7.73567	6.92403	6.15528	6.68281	5.72262	4.92411	5.97222	4.58369	5.6722	6.00291	5.53679	4.88261	4.7712	7.33458	6.20784	6.0719	3.81799	3.35896	2.83677
VVTU15412_at	0	NA	NA	4.128	VIT_08s0007g07670	NAC domain containing protein 47	Regulation overview.Regulation of gene expression.Regulation of transcription.Transcription factor.NAC family transcription factor	VVTU15412_at			0.000446476	1	CDMJ Up-regulated specific		8.21395	6.88304	6.69154	6.78811	5.54352	4.85609	7.39105	7.34968	7.52203	8.01346	8.48289	8.65373	9.02948	7.9688	7.68609	6.78235	6.52436	6.64266	7.06179	7.65637	7.64547	9.72028	10.6711	9.7548
VVTU1542_at	0	1.201	NA	NA	VVTU1542_at	No hit	Unknown	VVTU1542_at	3.83407e-06			12	MJ Up-regulated specific		2.87476	3.04879	3.1321	2.80829	2.80638	2.8302	2.86776	3.11471	2.95015	2.79181	2.71464	2.62303	2.76145	2.89266	2.95618	3.74738	3.89509	3.9604	2.86754	2.70643	3.00366	3.1794	3.43431	3.18617
VVTU15422_at	0	NA	1.008	NA	VIT_16s0039g01550	Unknown protein	Unknown	VVTU15422_at		0.000526287		3	CD Up-regulated specific		6.18165	6.11303	6.97341	6.905	6.66893	6.91336	6.80875	6.64305	6.52953	7.62585	8.11332	8.48475	5.90329	6.59024	6.71105	6.97427	6.89881	7.70221	6.6692	6.04975	6.75907	7.07972	6.2025	7.54253
VVTU15434_at	0	-1.451	NA	-2.007	VIT_08s0007g09000	Glycerol-3-phosphate dehydrogenase	Metabolism.Primary metabolism.Carbohydrate metabolism.Glycerol-3-P shuttle|Metabolism.Primary metabolism.Lipid metabolism.Glycerolipid metabolism.Glycerophospholipid metabolism.Glycerophospholipid biosynthesis	VVTU15434_at	0.000767655		4.35332e-06	5	MJ and CDMJ Down-regulated		5.40834	5.29801	5.28477	5.77289	6.02609	5.70453	6.12344	5.52983	5.22552	4.96278	5.14436	5.13562	5.30447	5.64823	4.98538	4.75386	4.35907	3.9835	5.43272	5.54142	5.081	4.03987	3.664	3.84308
VVTU15439_s_at	0	NA	NA	1.751	VIT_07s0151g00090	Quinone-oxidoreductase QR1	Metabolism.Primary metabolism.Generation of metabolite precursors and energy.Electron transport.Respiratory-chain phosphorylation	VVTU15439_s_at			0.0071547	1	CDMJ Up-regulated specific		6.49392	6.21153	6.60055	6.0562	6.11912	6.06502	6.32541	5.91615	6.53938	7.02671	6.85054	7.76198	6.81745	6.31618	6.84992	6.76708	6.16542	7.3856	5.85424	5.9872	6.7508	7.42786	7.08634	8.26508
VVTU1545_s_at	0	1.215	2.718	2.859	VIT_14s0030g01220	No hit	Unknown	VVTU1545_s_at VVTU35398_s_at	0.000309846	0.00485954	0.00479937	6	Three treatments Up-regulated		12.3283	11.2913	11.4124	10.7385	9.54009	9.16206	11.8245	12.1959	12.0228	12.7421	13.0709	12.7915	13.2415	12.2296	12.5412	12.2211	11.7197	12.1259	11.6248	12.0585	12.0111	12.784	12.7704	13.1261
VVTU15472_s_at	0	NA	1.025	NA	VIT_03s0132g00200	Methylmalonate-semialdehyde dehydrogenase	Metabolism.Primary metabolism.Amino acid metabolism.Amino acid catabolism|Metabolism.Primary metabolism.Amino acid metabolism.Valine, leucine, and isoleucine metabolism.Valine, leucine, and isoleucine catabolism|Metabolism.Primary metabolism.Organic acid	VVTU13042_x_at VVTU15472_s_at VVTU21466_x_at VVTU27513_s_at		0.00017795		3	CD Up-regulated specific		6.83145	7.42066	7.22798	7.04936	6.95414	7.10607	7.24998	7.40535	7.40313	8.05874	8.01613	8.6895	7.42647	7.05703	7.49733	7.76543	7.10529	7.70069	7.0401	7.26709	7.46828	7.35855	7.68617	8.09002
VVTU15480_s_at	0	1.902	NA	NA	VIT_05s0077g01270	Acyl-activating enzyme 7	Metabolism.Primary metabolism.Lipid metabolism.Fatty acid metabolism	VVTU15480_s_at	5.62448e-05			12	MJ Up-regulated specific		7.23501	7.69249	8.04412	7.02225	7.34481	7.32472	7.48992	7.58599	8.18193	7.57072	7.24196	7.77074	7.56414	7.9706	8.24497	9.0549	9.55406	9.59661	7.63447	7.38875	8.17869	8.6562	8.40658	8.15803
VVTU1549_s_at	0	NA	-1.573	-1.738	VIT_01s0026g00840	ARL1 (ARG1-like 1)	Metabolism.Primary metabolism.Protein metabolism and modification.Protein folding.Chaperone-mediated protein folding.HSP-mediated protein folding.HSP-mediated protein folding co-chaperone	VVTU1549_s_at VVTU5772_at		0.000179862	0.000848674	14	CD and CDMJ Down-regulated		7.61434	7.85324	7.93523	8.2981	8.3912	8.42457	7.96385	8.17657	7.70553	7.16811	7.03804	6.63265	7.07487	7.89602	7.6022	7.12902	7.66821	6.97191	8.12167	8.01389	7.43876	7.04713	6.74991	6.27571
VVTU15503_at	0	NA	NA	3.055	VIT_02s0033g01380	Alternative oxidase 1D	Cellular process.Cellular homeostasis.Cell redox homeostasis	VVTU15503_at			0.00186036	1	CDMJ Up-regulated specific		5.00985	3.68109	3.13241	3.51185	3.29804	3.39385	3.57884	3.57597	3.34462	3.56562	4.07809	3.90328	6.21962	4.14089	3.89279	3.63541	3.33088	3.4746	3.2474	4.14169	3.89685	6.52861	5.58732	6.71567
VVTU15513_at	0	-1.486	1.129	NA	VIT_16s0050g00900	AnthoMATE3, anthocyanin permease AM3	Transport overview.Macromolecule transport.Multidrug transport.Anthocyanin transport	VVTU15513_at	0.000511948	8.00031e-05		4	MJ Down-regulated specific		5.49731	5.71749	6.14155	6.13061	6.04447	6.04056	6.26131	5.79909	6.10216	7.29191	7.23206	7.88403	6.00575	5.91454	6.31898	4.55304	4.90687	5.17971	6.01745	5.51009	6.41926	6.8403	6.52999	7.37232
VVTU15528_at	0	0.178	0.816	1.098	VIT_00s0757g00030	Histidine triad family protein / HIT family protein	Metabolism.Primary metabolism.Nucleobase, nucleoside, nucleotide, nucleic acid metabolism.Nucleic acid metabolism.RNA metabolism.RNA catabolism	VVTU15528_at	0.000150062	0.000315794	0.000689928	2	CD and CDMJ Up-regulated		4.23611	3.72741	3.63734	3.75112	3.72185	3.37841	4.11214	3.95917	4.11754	4.47666	4.52669	4.88295	5.26542	4.63843	4.39527	4.6463	4.58035	4.85846	3.7921	4.24131	4.10381	4.54649	4.72374	5.41207
VVTU15529_s_at	0	1.084	NA	NA	VIT_08s0007g02630	Secoisolariciresinol dehydrogenase	Metabolism.Secondary metabolism.Phenylpropanoid metabolism.Lignan metabolism.Lignan biosynthesis	VVTU15529_s_at	0.000871525			12	MJ Up-regulated specific		10.0487	10.4639	10.6853	10.2472	10.4262	10.8656	10.1281	9.86174	10.0463	9.07202	9.27171	10.1392	9.68332	9.73587	9.88473	10.7623	10.8941	11.2405	9.91248	9.88669	10.0966	9.3941	10.0649	9.99411
VVTU15542_at	0	NA	NA	-2.52	VIT_01s0011g06330	Microtubule associated protein (MAP65-6)	Cellular process.Cellular component organization and biogenesis.Cytoskeleton organization and biogenesis.Microtubule organization and biogenesis.Microtubule-driven movement	VVTU15542_at			0.000199535	10	CDMJ Down-regulated specific		5.83972	5.74517	5.22174	6.53048	5.98396	6.16516	6.00899	5.94548	5.55441	5.80297	5.58366	5.38005	4.95047	5.73714	5.40675	5.4376	5.21692	4.65067	5.83916	5.87193	4.97386	3.83515	3.62684	3.53539
VVTU15545_at	0	NA	-2.584	-2.395	VIT_09s0002g03380	Poly(A) polymerase	Metabolism.Primary metabolism.Nucleobase, nucleoside, nucleotide, nucleic acid metabolism.Nucleic acid metabolism.RNA metabolism.RNA processing	VVTU15545_at VVTU18130_s_at VVTU7187_s_at		3.20457e-05	0.000181529	14	CD and CDMJ Down-regulated		6.36312	5.73862	5.9888	6.44997	5.03423	5.11652	6.10954	6.37655	6.37592	3.26283	3.35523	3.00205	5.90455	5.82322	6.28091	4.82598	4.5868	4.25738	5.81456	6.69758	6.38917	3.82959	3.44068	2.95535
VVTU15550_s_at	0	NA	NA	-4.941	VIT_17s0000g09810	Pectate lyase	Cellular process.Cellular component organization and biogenesis.Cell wall organization and biogenesis.Cell wall metabolism.Cell wall catabolism.Pectin catabolism	VVTU15550_s_at			1.28298e-06	10	CDMJ Down-regulated specific		7.61819	8.60132	9.32798	8.39602	8.77637	9.11537	8.19475	7.8338	8.86381	6.33433	5.62952	7.7866	7.21257	7.72559	8.54177	6.81375	6.65485	7.03472	7.78909	7.60893	8.91952	3.15315	3.3718	3.70958
VVTU15555_at	0	-3.883	-5.195	-5.781	VIT_16s0098g00820	Peroxidase 3	Response to stimulus.Stress response.Abiotic stress response.Oxidative stress response	VVTU15555_at	0.000126022	7.69253e-05	1.1868e-05	15	Three treatments Down-regulated		7.59373	8.06622	7.95242	10.0836	9.02359	8.35995	8.89272	8.14733	8.44017	4.57757	4.13095	5.04073	6.67986	7.77901	8.01374	4.39973	5.09082	5.1865	7.62042	7.85393	8.31447	3.41947	2.99479	3.8857
VVTU15558_at	0	NA	NA	-1.852	VVTU15558_at	S-receptor kinase	Signalling.Signalling pathway.Protein kinase	VVTU15558_at			4.20034e-05	10	CDMJ Down-regulated specific		7.06748	6.6285	6.54116	7.11586	6.25662	6.64298	6.799	6.64004	6.89077	5.95725	5.68134	6.22243	7.14618	6.24177	6.72692	6.34656	5.98616	6.60528	6.7433	6.87125	7.12062	4.74059	4.81818	5.39847
VVTU15571_s_at	0	NA	-1.556	-1.27	VIT_16s0050g00850	C2 domain-containing protein	Unknown	VVTU15571_s_at		0.00259414	0.00475029	14	CD and CDMJ Down-regulated		7.09406	6.04858	6.87867	5.93974	6.46003	6.81036	6.46982	5.86949	7.01436	4.23244	4.39212	5.25129	7.20015	6.48771	6.99947	5.72848	5.47006	6.25624	5.85764	6.41083	7.15806	4.52599	5.04838	5.2301
VVTU15574_at	0	NA	NA	-1.505	VIT_17s0000g03110	2OG-Fe(II) oxygenase	Metabolism.Cellular metabolism.Oxidation reduction.2OG-Fe(II) oxygenase superfamily	VVTU10842_at VVTU15574_at			0.000629332	10	CDMJ Down-regulated specific		5.39051	6.00295	6.18024	5.9119	6.01319	6.12492	6.39289	5.68072	6.31462	5.27132	4.76811	5.91585	5.65301	6.03437	6.28784	5.60681	5.34142	5.65937	5.99396	5.72872	6.38952	4.59495	4.38201	5.09601
VVTU15586_at	0	NA	NA	-1.64	VIT_01s0011g03500	Homocysteine S-methyltransferase 1	Metabolism.Primary metabolism.Amino acid metabolism.Methionine metabolism	VVTU13195_s_at VVTU15586_at			0.000173278	10	CDMJ Down-regulated specific		5.74453	6.12258	6.29068	5.32619	5.5487	5.6221	6.17362	5.71973	6.79773	4.33419	4.26969	5.72426	5.62505	5.87704	6.78387	4.36092	4.21029	4.6529	5.58361	5.87039	6.71289	3.59436	3.75717	4.23557
VVTU15590_at	0	0.483	1.548	1.889	VIT_16s0039g02500	Shikimate kinase	Metabolism.Cellular metabolism.Shikimate metabolism|Metabolism.Primary metabolism.Amino acid metabolism.Amino acid biosynthesis|Metabolism.Primary metabolism.Amino acid metabolism.Aromatic amino acid metabolism.Aromatic amino acid biosynthesis	VVTU15590_at	0.00144265	0.00392076	0.00131182	2	CD and CDMJ Up-regulated		7.82776	6.74902	6.54282	6.26121	6.07877	5.53286	7.17451	7.5886	7.69595	7.79695	7.96448	8.09442	8.58069	7.40925	8.22031	7.47954	7.2397	7.69473	7.04287	7.73755	7.69797	7.95048	8.46219	8.48683
VVTU156_at	0	1.145	NA	NA	VVTU156_at	No hit	Unknown	VVTU156_at	0.000355698			12	MJ Up-regulated specific		8.14097	8.37261	8.31067	7.86362	8.35233	8.00476	7.72397	7.95143	7.94524	7.77737	7.43943	7.42398	7.81015	8.20411	8.13434	8.91156	9.1701	8.89954	8.02025	7.9048	7.91097	8.62223	8.53001	8.2639
VVTU15602_at	0	-1.372	-1.418	-2.233	VIT_14s0030g01400	Unknown protein	Unknown	VVTU15602_at	2.58768e-06	3.50642e-05	6.35387e-06	15	Three treatments Down-regulated		5.5915	6.05654	5.9951	5.84969	5.91568	6.12705	5.64943	5.68019	5.97788	4.29206	4.14608	4.86537	5.50074	5.65411	5.88907	4.50418	4.23817	4.4355	5.61088	5.8572	6.00982	4.2803	3.26674	3.47992
VVTU15603_at	0	NA	1.57	2.232	VIT_11s0016g03500	Unknown protein	Unknown	VVTU15603_at		0.000199178	3.73411e-05	2	CD and CDMJ Up-regulated		3.83129	2.82387	2.71367	3.45282	3.02446	3.09642	2.97797	3.43638	3.17533	5.01629	4.94305	4.54511	4.17232	3.29773	3.91376	3.87995	4.17353	3.52764	3.24434	3.88329	2.90324	5.96878	5.39285	5.57098
VVTU15607_s_at	0	-2.427	-4.74	-5.253	VIT_18s0001g10160	Wuschel homeobox 4	Regulation overview.Regulation of gene expression.Regulation of transcription.Transcription factor.Homeobox domain family transcription factor	VVTU13263_at VVTU15607_s_at	0.000222345	0.000104498	2.39209e-05	15	Three treatments Down-regulated		5.75171	7.69959	8.22856	8.19596	7.73073	8.34941	7.36136	6.88141	7.92135	3.47335	3.1511	3.91688	4.41157	6.3206	6.66457	4.4084	4.10902	4.19473	7.3054	6.97018	7.64914	3.00782	3.01003	2.74355
VVTU15610_s_at	0	-0.718	-1.904	-2.978	VIT_13s0019g04030	Serine carboxypeptidase SCPL27	Metabolism.Primary metabolism.Protein metabolism and modification.Proteolysis.Peptidase-mediated proteolysis	VVTU15610_s_at VVTU8340_at	0.000189552	2.00355e-06	5.32619e-08	9	CD Down-regulated and CDMJ intensified repression		9.14114	9.27188	9.09029	9.40731	9.19923	8.85093	9.19334	9.01042	9.4043	7.39071	7.53737	6.92081	8.29106	8.95475	9.15794	8.22773	8.00775	7.96918	8.97216	8.9194	9.21348	6.49078	5.83662	5.79664
VVTU15623_at	0	-0.381	-1.043	-1.25	VIT_08s0007g07130	Pre-rRNA processing protein RRP5	Unknown	VVTU15623_at	1.70328e-05	6.89555e-06	4.38711e-07	15	Three treatments Down-regulated		6.26821	6.3855	6.12942	5.86018	5.87642	5.61742	5.97378	6.16731	6.47261	4.73514	4.67878	4.64243	6.06102	5.88108	6.2301	5.0701	5.1912	5.33832	6.34361	6.05945	6.03544	4.44923	4.42298	4.38667
VVTU15628_s_at	0	NA	5.863	7.053	VIT_16s0100g00950	Stilbene synthase 3	Metabolism.Cellular metabolism.Phytoalexin metabolism.Phytoalexin biosynthesis|Metabolism.Secondary metabolism.Phenylpropanoid metabolism.Stilbenoid metabolism.Stilbenoid biosynthesis	VVTU15628_s_at VVTU34554_s_at		0.00674811	0.000884066	2	CD and CDMJ Up-regulated		10.2941	8.28385	7.36697	7.51425	5.52359	3.88811	7.76385	8.69128	8.48878	11.0027	11.1494	11.3622	10.6374	9.03704	10.1676	8.86081	9.66223	9.13145	7.93671	8.52554	9.1052	12.7595	12.5451	12.4022
VVTU15629_at	0	NA	NA	-2.675	GSVIVT00012866001	Annexin 2 (ANN2)	Response to stimulus.Stress response.Abiotic stress response|Signalling.Signalling pathway.Calcium sensors and signalling	VVTU15629_at			0.000298521	10	CDMJ Down-regulated specific		9.09774	9.84158	9.90085	10.1536	10.6101	10.3818	9.96631	9.65164	10.3443	9.01441	9.13571	9.51997	9.14119	9.71015	9.99398	9.6033	9.55349	10.0455	9.56582	9.8193	10.2618	7.93728	7.76149	8.22888
VVTU15633_at	0	NA	NA	-1.402	VIT_13s0019g04760	Rhamnogalacturonan xylosyltransferase 1	Cellular process.Cellular component organization and biogenesis.Cell wall organization and biogenesis.Cell wall metabolism.Cell wall biosynthesis.Pectin biosynthesis	VVTU15633_at			0.000154501	10	CDMJ Down-regulated specific		5.45143	5.63558	5.54175	5.68904	6.02872	5.28155	5.59131	5.84874	5.71752	5.90851	5.60866	5.43271	4.75773	5.55741	5.5239	4.82598	4.99538	5.22929	5.53413	5.73746	5.71966	4.25756	4.76901	4.12965
VVTU1565_at	0	NA	NA	-1.089	VIT_18s0001g00900	EMB1793	Development.Reproductive development.Embryo development	VVTU1565_at			0.0083803	10	CDMJ Down-regulated specific		7.18752	6.83418	6.94667	7.14378	6.53186	6.67948	6.78605	6.56522	7.11442	6.16495	6.09896	6.7939	7.15024	6.26587	6.89105	7.19021	6.4274	6.91833	6.83829	6.76821	7.32716	5.09823	5.69966	6.25563
VVTU15656_at	0	1.152	NA	NA	VIT_04s0023g02230	S-adenosyl-L-methionine:salicylic acid carboxyl methyltransferase	Metabolism.Secondary metabolism.Aromatic compound metabolism	VVTU15656_at	0.00012578			12	MJ Up-regulated specific		3.07927	2.99971	2.92069	2.80476	3.20912	3.07743	3.08499	3.09482	2.89377	3.26551	2.9201	2.94145	2.93786	2.98932	3.19754	4.3545	4.57618	3.74215	2.96684	3.03569	2.9743	3.33512	3.27993	2.83925
VVTU15662_at	0	NA	-3.568	-4.915	VIT_00s0941g00020	Constans interacting protein 6	Development.Reproductive development.Flowering	VVTU15662_at		3.01644e-05	2.57699e-07	14	CD and CDMJ Down-regulated		8.00631	9.29697	9.86506	8.7765	8.49904	8.86827	8.84035	8.64469	8.90251	5.00239	3.88709	5.77085	6.11973	8.61387	8.62568	6.57976	6.99645	7.05925	9.04822	8.42033	8.79457	3.61511	3.40546	3.47435
VVTU15665_at	0	4.521	NA	3.854	VIT_13s0067g01120	Omega-3 fatty acid desaturase, chloroplast, temperature-sensitive (FAD8)	Metabolism.Primary metabolism.Lipid metabolism.Fatty acid metabolism.Fatty acid biosynthesis.Unsaturated fatty acid biosynthesis	VVTU15665_at	8.16772e-06		1.75868e-05	11	MJ and CDMJ Up-regulated		4.74908	4.44951	4.38805	6.36489	5.2831	4.3385	4.5428	4.78112	4.41223	4.73569	4.43143	5.63042	6.43182	4.39009	4.96627	10.8721	10.2013	10.6778	4.22472	4.74699	4.49496	8.55402	8.98662	9.8886
VVTU15668_at	0	NA	NA	2.062	GSVIVT00035581001	NADH dehydrogenase (ubiquinone) Fe-S protein 3	Metabolism.Primary metabolism.Generation of metabolite precursors and energy.Electron transport.Respiratory-chain phosphorylation	VVTU15668_at			0.000195011	1	CDMJ Up-regulated specific		6.41021	6.15037	6.37585	6.95763	6.62675	6.98757	6.49477	6.40601	5.5447	8.31139	8.29503	6.52536	6.79721	6.53081	5.9528	8.70153	8.4069	7.15822	5.87195	5.69929	4.75289	8.45991	8.20757	7.47896
VVTU15676_s_at	0	-0.981	-1.646	-2.213	VIT_17s0000g07310	3-phosphoserine phosphatase, chloroplast precursor	Metabolism.Primary metabolism.Amino acid metabolism.Amino acid biosynthesis|Metabolism.Primary metabolism.Amino acid metabolism.Serine metabolism.Serine biosynthesis	VVTU15676_s_at	0.000143472	0.000176511	2.44769e-05	15	Three treatments Down-regulated		7.72658	7.94521	8.10296	8.27943	8.41962	8.62412	7.75464	7.65807	8.02198	6.51146	6.37632	7.15725	7.40429	7.54472	7.7824	7.21962	6.89443	7.22343	7.53404	7.63143	7.86645	5.81098	5.69955	6.43035
VVTU1568_at	0	NA	NA	2.983	VIT_07s0005g02450	Unknown protein	Unknown	VVTU1568_at			0.000193926	1	CDMJ Up-regulated specific		5.25706	3.59482	3.59373	4.18412	3.71083	3.36244	4.19258	4.13929	3.85196	4.83611	5.49366	5.86312	6.11973	4.59289	3.7463	4.49562	5.00666	4.80839	4.24802	4.29746	3.78001	6.28214	7.04458	6.75973
VVTU15683_at	0	1.197	0.802	NA	VIT_00s0494g00020	Unknown protein	Unknown	VVTU15683_at	4.40736e-05	0.00116948		7	More highly Up-regulated in MJ and CD single treatments		7.50304	7.37407	7.6774	7.37806	7.57315	7.42258	6.97082	7.2412	7.53432	7.88068	8.01259	8.0774	7.37937	7.02605	7.60299	8.4034	8.35333	8.66104	7.24464	7.43571	7.63785	7.44142	7.81631	8.04816
VVTU15688_s_at	0	NA	NA	-1.113	VIT_07s0104g01030	Serine/threonine-protein phosphatase BSL1	Signalling.Signalling pathway.Protein phosphatase.PP2A	VVTU15688_s_at			4.08015e-05	10	CDMJ Down-regulated specific		7.31563	7.8068	7.62167	7.40535	7.76224	7.93114	7.08571	7.48667	7.54412	7.31509	7.12221	7.25066	6.7569	7.24947	7.70411	7.23603	7.4951	7.56008	7.48437	7.56474	7.30419	6.52537	6.50006	6.34374
VVTU1572_at	0	NA	NA	3.183	VIT_01s0010g03640	DnaJ homolog, subfamily A, member 3	Metabolism.Primary metabolism.Protein metabolism and modification.Protein folding.Chaperone-mediated protein folding.HSP-mediated protein folding.HSP-mediated protein folding co-chaperone	VVTU1572_at			0.00256444	1	CDMJ Up-regulated specific		7.4474	5.94916	6.71958	6.61563	5.11818	5.73602	6.96522	6.63056	6.6615	6.76748	7.12958	7.60838	8.43362	6.90066	7.16047	7.96844	7.69162	8.23613	6.25769	6.32456	6.69802	8.61545	8.22457	9.34227
VVTU15727_at	0	-0.557	NA	-1	VIT_08s0007g08550	Exosome complex component RRP43	Metabolism.Primary metabolism.Nucleobase, nucleoside, nucleotide, nucleic acid metabolism.Nucleic acid metabolism.RNA metabolism	VVTU15727_at	0.00267927		0.000221161	5	MJ and CDMJ Down-regulated		6.90414	7.08503	7.40624	6.89017	6.7866	6.98669	7.36763	6.9409	7.37731	6.39145	6.28485	6.65927	6.99361	6.92636	7.44992	6.4151	6.15414	6.39723	7.16229	7.03185	7.43223	5.87923	5.70098	6.31369
VVTU15728_at	0	NA	-0.973	-1.023	VIT_14s0066g00870	ATPase-like domain-containing	Unknown	VVTU15728_at VVTU20443_at		0.000490352	0.000695973	14	CD and CDMJ Down-regulated		5.49449	5.55537	6.12796	5.66681	5.42427	5.88056	5.56558	5.40007	5.73344	4.68582	4.3082	4.57928	4.50274	4.98991	5.55688	5.2601	5.10121	5.51545	5.60939	5.30262	5.70758	4.83123	4.11447	4.39932
VVTU15731_x_at	0	NA	-0.884	-1.209	VIT_03s0017g00680	UDP-d-apiose/udp-d-xylose synthase 1 AXS1	Cellular process.Cellular component organization and biogenesis.Cell wall organization and biogenesis.Cell wall metabolism.Cell wall biosynthesis.Cell wall glycan monomers generation|Metabolism.Primary metabolism.Carbohydrate metabolism.Monosaccharide met	VVTU15731_x_at VVTU2442_x_at VVTU30483_x_at VVTU3376_x_at		0.00233975	0.00299123	14	CD and CDMJ Down-regulated		5.75933	6.10065	6.25603	6.07672	6.16363	6.3944	6.0583	6.14138	6.11904	5.55523	5.19391	5.43618	5.66496	6.20221	5.86045	5.93392	6.07424	5.70028	6.32088	5.97188	5.89961	5.24826	4.43614	5.39847
VVTU15738_at	0	0.898	NA	1.082	VIT_11s0016g01790	Unknown protein	Unknown	VVTU15738_at	0.00117607		0.000890591	11	MJ and CDMJ Up-regulated		5.62904	5.53845	5.71292	5.38498	5.23691	5.14375	5.25317	5.2584	5.52447	5.72768	5.40553	5.30198	5.90942	5.35146	5.70573	6.10559	6.37434	6.06471	5.62404	5.73137	5.38026	6.30492	6.51028	6.05215
VVTU15741_at	0	2.527	3.107	4.426	VIT_10s0003g04080	Unknown	Unknown	VVTU15741_at	0.000404921	0.00321845	0.00179698	6	Three treatments Up-regulated		9.5295	7.17479	6.99042	6.41557	4.86658	4.57087	8.08891	8.9842	8.23895	9.04545	8.94637	8.80098	10.3266	8.96632	9.18934	9.65332	9.28219	9.28715	8.33517	8.92548	8.38509	10.201	10.1595	10.7219
VVTU15754_at	0	-1.404	-1.184	-1.336	VIT_08s0007g05600	Pyrroline-5-carboxylate reductase	Metabolism.Primary metabolism.Amino acid metabolism.Arginine and proline metabolism.Proline metabolism	VVTU15754_at	5.37254e-06	2.67118e-05	8.19554e-06	15	Three treatments Down-regulated		7.05538	7.19704	7.39698	7.08531	6.95383	7.06455	7.31725	7.25212	7.59299	5.87014	5.83627	6.35862	7.23015	7.42676	7.77329	5.85224	5.7633	6.05703	7.0784	7.01126	7.58731	5.61221	5.59792	5.91368
VVTU15757_at	0	NA	1.003	NA	VIT_06s0004g00380	Unknown protein	Unknown	VVTU15757_at		0.000593542		3	CD Up-regulated specific		6.07181	5.74004	5.59138	6.37679	6.3833	5.96114	5.37995	5.45183	5.26872	7.06542	6.90405	6.45657	5.66157	5.77844	5.30204	6.52036	6.49105	6.14269	5.79554	5.67006	5.03128	6.32535	6.83381	5.71554
VVTU15767_s_at	0	NA	1.448	NA	VIT_03s0180g00260	Cinnamyl alcohol dehydrogenase	Metabolism.Secondary metabolism.Phenylpropanoid metabolism.Phenylpropanoid biosynthesis	VVTU15767_s_at VVTU27826_x_at VVTU33563_s_at VVTU7571_s_at		0.000534103		3	CD Up-regulated specific		8.4933	8.07417	8.68806	8.21778	8.34467	8.26818	8.61507	8.25046	8.66572	9.28924	9.89852	10.2627	8.56858	8.36428	9.0085	8.22855	7.98247	8.866	8.03768	8.34605	8.80755	8.55491	8.33839	9.38115
VVTU15774_at	0	1.047	NA	1.885	VIT_18s0122g00160	Pitrilysin	Metabolism.Primary metabolism.Protein metabolism and modification.Proteolysis.Peptidase-mediated proteolysis	VVTU15774_at VVTU27963_at VVTU30640_at	0.000134001		1.48217e-05	11	MJ and CDMJ Up-regulated		6.96565	6.77303	6.63713	6.6224	6.72349	7.06448	6.26944	6.64077	6.55186	7.57322	7.81927	7.01627	6.81306	6.43966	6.6224	7.6072	7.93383	7.51097	6.23763	6.52916	6.00719	8.11786	8.52181	7.82413
VVTU15777_s_at	0	NA	1.596	1.583	VIT_19s0014g03520	fiber protein	Unknown	VVTU15777_s_at VVTU3819_at		0.00172045	0.000110357	2	CD and CDMJ Up-regulated		3.70226	3.88336	3.66762	3.46497	3.67626	3.96331	3.60493	3.75104	4.01358	4.94643	4.88747	6.17558	4.84191	3.91609	3.54342	3.35763	3.57285	3.53799	3.79053	3.52912	3.79577	5.17403	4.73133	5.80977
VVTU15778_at	0	NA	1.194	NA	VIT_17s0000g03660	NAC domain containing protein 58	Regulation overview.Regulation of gene expression.Regulation of transcription.Transcription factor.NAC family transcription factor	VVTU15778_at		0.000897001		3	CD Up-regulated specific		3.66024	3.12736	2.82119	3.07259	2.79439	2.87211	3.00027	3.70231	3.28225	4.32943	4.47894	3.88811	4.50768	3.70246	3.32714	2.9201	3.70942	3.09418	3.26007	3.79488	2.81333	3.93034	4.13915	3.44409
VVTU15780_at	0	NA	1.489	1.327	VIT_18s0001g12170	CYP72A1	Metabolism.Cellular metabolism.Oxidation reduction.Cytochrome P450 oxidoreductase	VVTU15780_at		0.000573201	0.0010264	2	CD and CDMJ Up-regulated		6.28605	5.52111	5.39571	6.02934	5.66496	5.18653	5.71524	6.46485	5.68088	7.51782	7.43718	7.05015	6.65747	6.32428	5.90273	6.80122	7.04448	6.50276	6.00424	6.40675	5.46032	7.48387	7.17482	6.8702
VVTU15781_at	0	NA	NA	2.003	VIT_16s0098g01350	Oligopeptide transporter 6	Transport overview.Macromolecule transport.Oligopeptide transport	VVTU15781_at			0.00173405	1	CDMJ Up-regulated specific		5.04803	4.82309	4.42385	4.44174	4.68338	4.22301	4.98094	4.55678	4.2836	5.45269	5.17616	4.75706	5.2339	5.02135	4.63408	5.49918	5.41854	5.11877	4.75777	4.52039	4.88123	7.33204	5.91323	5.97721
VVTU15786_at	0	NA	NA	-1.081	VIT_16s0100g00470	BCL2 binding anthogene	Cellular process.Cell growth and death.Cell death	VVTU13237_at VVTU14133_at VVTU15786_at			0.00711497	10	CDMJ Down-regulated specific		6.06851	5.69653	5.45084	6.02044	5.77731	5.88348	6.16616	6.07315	5.75154	6.17273	5.90461	5.72159	6.12402	6.18637	5.55178	5.13692	5.23926	4.5377	5.856	6.14108	5.56657	5.17983	5.06324	4.54245
VVTU15788_at	0	NA	2.124	2.104	VIT_18s0001g01110	Monooxygenase (MO2)	Unknown	VVTU15788_at		1.49114e-05	0.00011499	2	CD and CDMJ Up-regulated		6.56658	5.98348	5.86817	6.10304	5.30137	5.39139	6.4465	6.83131	6.41828	8.09827	8.19327	8.15382	7.41634	6.43681	6.85113	6.60311	6.5906	6.75318	5.94098	6.6213	6.48578	7.75071	8.1531	7.83394
VVTU15791_at	0	NA	NA	2.334	VIT_19s0090g00840	WRKY DNA-binding protein 6	Regulation overview.Regulation of gene expression.Regulation of transcription.Transcription factor.WRKY family transcription factor	VVTU15791_at VVTU25147_at			0.0058022	1	CDMJ Up-regulated specific		7.05158	6.69923	6.27384	5.82687	4.30876	4.21287	6.73153	6.67355	6.76344	7.49161	7.29728	7.27345	7.02453	7.219	6.95787	5.55559	5.1074	5.0344	6.60014	6.6249	6.8295	7.07615	7.49175	6.81143
VVTU15794_at	0	NA	1.116	NA	VIT_13s0156g00370	Myb family	Regulation overview.Regulation of gene expression.Regulation of transcription.Transcription factor.MYB family transcription factor	VVTU15794_at		0.000175096		3	CD Up-regulated specific		3.34505	3.85536	3.28505	3.77955	3.8203	3.8083	3.53326	3.89989	3.74431	4.97698	5.67678	4.79463	3.57927	3.68125	3.46988	3.66082	3.99587	3.89677	3.37814	3.41338	3.80454	4.07439	4.04767	4.02538
VVTU15797_at	0	-0.504	-1.618	-2.472	VIT_18s0072g00370	Cellulose synthase CESA2	Cellular process.Cellular component organization and biogenesis.Cell wall organization and biogenesis.Cell wall metabolism.Cell wall biosynthesis.Cellulose biosynthesis	VVTU15797_at	0.000317518	1.37461e-05	4.20904e-07	9	CD Down-regulated and CDMJ intensified repression		7.62383	6.99698	7.08986	7.36703	7.07424	7.01886	7.1734	7.34917	7.50839	5.36824	5.62314	5.93625	6.79607	7.07007	6.96922	6.34801	6.53103	6.19524	7.2804	7.2689	7.2779	4.34208	5.04612	4.77217
VVTU15799_at	0	1.532	NA	1.664	VIT_06s0004g04350	Unknown protein	Unknown	VVTU15799_at	3.7613e-06		2.81839e-05	11	MJ and CDMJ Up-regulated		5.54629	5.18853	5.053	4.97067	4.93753	4.70709	4.87628	5.48715	5.34171	5.49175	5.432	5.3433	6.09484	5.81478	5.46318	7.23385	6.78605	6.77689	5.51207	5.61685	5.25319	6.47599	6.8826	6.84268
VVTU15806_at	0	NA	-1.052	-1.163	VIT_19s0015g01340	Cytochrome oxidase assembly	Metabolism.Primary metabolism.Cofactor metabolism.Tetrapyrrole metabolism.Heme metabolism.Heme biosynthesis|Metabolism.Primary metabolism.Generation of metabolite precursors and energy.Electron transport.Respiratory-chain phosphorylation	VVTU15806_at		0.000915228	0.00109734	14	CD and CDMJ Down-regulated		8.13172	8.13455	8.50629	7.85492	7.42435	7.98766	8.33257	7.93572	8.53082	6.37141	6.54032	7.22474	8.40994	8.1376	8.62978	7.13308	6.72077	7.47433	7.88001	7.92086	8.71679	6.02797	6.47289	7.02226
VVTU1581_s_at	0	NA	-1.692	NA	VIT_12s0028g03270	Ethylene-responsive transcription factor 9	Regulation overview.Regulation of gene expression.Regulation of transcription.Transcription factor.AP2 family transcription factor.ERF subfamily transcription factor	VVTU1581_s_at		0.0015194		13	CD Down-regulated specific		10.383	10.84	11.1952	10.3631	9.97068	9.74132	10.7687	11.1323	11.2011	7.64957	8.57055	9.46246	10.6723	11.1546	11.2664	9.93527	10.1065	10.7283	10.5625	10.7256	11.0379	9.42754	9.63002	10.1413
VVTU15818_at	0	-0.931	NA	-2.417	VIT_07s0005g00940	Kinesin motor protein	Cellular process.Cellular component organization and biogenesis.Cytoskeleton organization and biogenesis.Microtubule organization and biogenesis.Microtubule-driven movement	VVTU15818_at	6.6043e-05		2.02293e-05	5	MJ and CDMJ Down-regulated		7.16031	7.38139	7.17912	6.76262	7.51159	7.76195	7.09729	7.00309	6.62873	6.55995	6.49402	6.4917	5.557	6.53302	6.1041	5.78742	5.46778	4.46243	7.69798	6.75372	6.5125	4.50087	4.85601	4.67166
VVTU1582_at	0	NA	-2.73	-3.786	VIT_03s0038g03860	Phosphate-induced protein 1	Unknown	VVTU1582_at		2.11498e-07	1.70495e-07	14	CD and CDMJ Down-regulated		11.1201	11.5712	11.6001	11.4678	11.5016	11.076	12.1323	11.9018	11.6622	8.87008	9.33139	9.05938	10.2438	11.8691	11.7641	10.9474	11.4009	11.4536	11.9056	11.6744	11.341	8.19847	7.17183	7.94677
VVTU15824_at	0	NA	-1.161	-1.913	VIT_05s0051g00930	DNA primase large subunit	Metabolism.Primary metabolism.Nucleobase, nucleoside, nucleotide, nucleic acid metabolism.Nucleic acid metabolism.DNA metabolism.DNA replication	VVTU15824_at		0.0018869	3.39741e-05	9	CD Down-regulated and CDMJ intensified repression		6.34889	6.88734	7.10875	6.07561	6.61882	6.88655	6.26852	7.03951	7.14391	5.41416	5.1896	5.60059	5.08023	6.48564	7.18785	5.07132	5.49472	5.82579	6.39318	6.73167	6.87647	4.49379	4.10265	4.90162
VVTU15859_at	0	NA	NA	1.043	TC68963	No hit	Unknown	VVTU15859_at			0.000104087	1	CDMJ Up-regulated specific		8.52748	8.17463	8.46856	8.51826	8.5663	8.27511	8.70644	8.38747	8.08787	8.56123	8.98859	9.00522	9.25682	8.73367	7.97465	8.89377	8.86844	8.69763	8.58827	8.32061	8.01542	9.19621	9.52589	9.51969
VVTU15863_at	0	-0.362	-1.81	-2.471	VIT_05s0020g01740	RanGAP1 interacting protein	Unknown	VVTU15863_at	0.00146661	0.00014042	0.000301569	14	CD and CDMJ Down-regulated		5.77085	6.09953	6.09308	6.37626	6.59685	6.98885	6.00995	6.08274	5.84022	5.18652	4.57536	4.74029	4.75567	5.80554	5.2868	5.64167	5.78701	5.33198	6.49253	6.0635	5.53773	4.33239	4.33625	4.00941
VVTU1587_at	0	2.38	1.36	1.706	VIT_02s0012g01220	Unknown protein	Unknown	VVTU1587_at	2.77645e-06	9.93719e-06	1.38839e-05	7	More highly Up-regulated in MJ and CD single treatments		5.90651	6.31304	6.30571	6.23304	6.66405	6.39044	5.97877	6.06187	5.8009	7.40327	7.69348	7.58708	6.32026	5.47884	6.23121	8.71976	8.38018	8.83329	6.04794	5.92267	6.06935	7.62033	7.87256	8.42755
VVTU15893_at	0	NA	NA	-1.612	VIT_01s0011g03310	Unknown protein	Unknown	VVTU15893_at			0.000370023	10	CDMJ Down-regulated specific		4.19608	4.7693	4.76836	4.79012	5.00849	5.07205	4.3074	4.54939	4.94999	3.87364	4.29756	4.30346	4.03133	4.82324	4.65375	3.48104	4.09976	3.93344	4.28799	4.65271	4.74023	3.19525	3.10866	3.6768
VVTU15901_at	0	2.385	NA	4.732	VIT_06s0080g00090	CYP94A1	Metabolism.Cellular metabolism.Oxidation reduction.Cytochrome P450 oxidoreductase	VVTU15901_at	0.000219573		7.70283e-06	11	MJ and CDMJ Up-regulated		2.72922	2.56458	2.67705	4.16587	3.09245	2.78948	2.93174	2.78412	2.73278	2.4894	2.98366	2.89463	3.4075	3.04556	2.81486	6.21213	5.12891	7.15962	2.52477	2.44282	2.61321	6.80879	7.8482	9.19684
VVTU15906_at	0	1.335	NA	NA	VVTU15906_at	Unknown protein	Unknown	VVTU15906_at	0.000290495			12	MJ Up-regulated specific		4.01514	3.51016	3.21568	3.70849	3.49097	3.11554	3.41946	3.50773	3.5646	3.20943	3.83565	3.2612	4.11352	3.66622	3.46978	4.8606	5.05825	4.90967	3.12234	3.54564	3.6739	4.65946	4.20945	4.27875
VVTU15909_s_at	0	1.164	NA	2.616	VIT_08s0007g05580	Embryo-abundant protein	Unknown	VVTU13949_at VVTU15909_s_at	0.000143685		5.8523e-06	11	MJ and CDMJ Up-regulated		3.25408	2.98321	3.03161	2.8823	3.45853	2.87003	3.1277	3.27046	3.09657	3.27335	4.35795	3.43193	3.11395	3.19404	2.84948	4.42359	4.24973	3.91874	3.13686	3.32461	3.21324	6.60573	5.44543	5.41483
VVTU15911_at	0	-3.757	2.444	NA	VIT_00s0471g00020	Unknown	Unknown	VVTU15911_at	0.000321727	0.00198905		4	MJ Down-regulated specific		7.61993	7.24287	6.5097	7.0328	4.73733	5.57283	8.08812	7.70378	7.22787	8.53446	8.98515	8.80348	9.12181	8.1432	7.07553	3.36706	2.84145	2.83002	7.19101	7.60785	7.50782	4.18019	5.01856	4.43377
VVTU15926_at	0	NA	NA	1.245	VIT_02s0025g02070	RWP-RK domain-containing protein	Regulation overview.Regulation of gene expression.Regulation of transcription.Transcription factor.RWP-RK family transcription factor	VVTU15926_at			6.17493e-06	1	CDMJ Up-regulated specific		5.24974	5.18116	4.95723	5.5612	5.64907	5.70442	4.88236	5.33439	4.78038	5.88962	5.9592	5.85226	5.54432	4.93843	4.73391	6.53569	6.12453	6.18206	4.84232	5.00367	4.6871	6.44361	6.87398	6.47563
VVTU15938_s_at	0	NA	NA	2.847	VIT_14s0006g02240	2-hydroxyacyl-CoA lyase 1	Cellular process.Cellular transport	VVTU15938_s_at VVTU4858_at			2.41866e-05	1	CDMJ Up-regulated specific		4.63389	4.14246	4.29275	3.78809	4.23562	3.69617	5.01761	4.21292	4.06761	5.75285	5.42291	4.65095	5.74116	4.7277	4.62372	4.44387	4.59549	4.5502	4.12464	3.98498	4.24803	7.19863	6.12497	6.22446
VVTU15948_s_at	0	2.004	NA	NA	VIT_10s0116g01650	5'-adenylylsulfate reductase (APR1)	Metabolism.Cellular metabolism.Sulfur metabolism.Sulfate assimilation	VVTU15948_s_at	0.00181007			12	MJ Up-regulated specific		4.59832	4.78385	5.42367	4.21779	5.18819	4.95446	4.81619	3.7482	4.35923	5.63988	5.567	6.00683	3.86588	4.10731	4.80149	5.65008	6.15696	6.53361	4.35367	3.77544	4.71314	5.54002	5.2893	6.46214
VVTU15949_at	0	1.724	-1.99	-0.612	VIT_03s0038g01350	Glutamine amidotransferase class-I	Metabolism.Primary metabolism.Coenzyme and prosthetic group metabolism.Pyridoxine metabolism	VVTU15949_at	0.000275839	1.11407e-05	0.000206873	8	MJ Up-regulated and Down-regulated in others		6.015	6.23375	6.41445	5.79378	5.63504	5.99542	5.74976	6.09924	6.31057	3.11511	4.14608	3.69008	5.59054	5.81625	6.17623	6.96338	7.23931	7.31348	5.94698	6.13147	6.38792	5.01392	5.31651	5.0611
VVTU1595_s_at	0	NA	-2.48	-2.511	VIT_00s0304g00070	Lipid-associated family protein	Unknown	VVTU1595_s_at VVTU18093_s_at VVTU19388_s_at		3.40001e-05	9.0976e-05	14	CD and CDMJ Down-regulated		11.3272	11.9596	12.25	12.287	12.3313	12.2761	12.0187	11.7721	12.3511	10.0336	9.74894	10.2779	11.161	11.6991	12.0216	11.7041	11.3916	11.7801	12.0777	11.5459	11.9105	10.1019	9.1012	10.1544
VVTU15957_s_at	0	2.65	NA	1.855	VIT_19s0093g00350	Glutathione S-transferase 25 GSTU25	Metabolism.Primary metabolism.Coenzyme and prosthetic group metabolism.Glutathione metabolism|Response to stimulus.Stress response.Abiotic stress response.Oxidative stress response	VVTU15957_s_at	2.83791e-06		2.12858e-05	11	MJ and CDMJ Up-regulated		6.99144	6.39726	6.50339	6.58342	6.42643	5.83264	6.77453	7.32627	6.57403	7.67044	7.49515	7.28406	6.72377	6.8141	6.48045	8.75578	8.99927	9.16352	6.78588	7.29331	6.97163	8.45627	8.30359	8.80619
VVTU1596_at	0	NA	-2.17	-1.954	VIT_18s0122g00610	3-hydroxy-3-methylglutaryl-coenzyme A reductase 3	Metabolism.Secondary metabolism.Terpenoid metabolism.Terpenoid biosynthesis.Mevalonate biosynthesis	VVTU1596_at VVTU22580_at VVTU6623_at		6.35063e-05	1.13064e-05	14	CD and CDMJ Down-regulated		7.19306	7.77423	7.64191	8.64381	8.76443	8.51734	8.15856	7.58025	7.57725	6.68525	6.71823	6.71749	7.21735	7.40635	6.82368	8.63309	8.72701	8.35387	7.6059	7.47554	7.47318	6.8591	6.62885	6.52205
VVTU15968_s_at	0	-1.028	NA	NA	VIT_05s0049g00520	No hit	Unknown	VVTU12246_s_at VVTU14656_s_at VVTU15120_s_at VVTU15968_s_at VVTU16453_s_at VVTU16453_x_at VVTU16634_s_at VVTU1992_s_at VVTU21448_s_at VVTU21490_s_at VVTU21493_s_at VVTU21493_x_at VVTU21692_s_at VVTU21757_s_at VVTU21757_x_at VVTU21765_s_at VVTU21774_s_at V	0.000338916			4	MJ Down-regulated specific		10.8183	10.8857	11.1671	11.4824	10.9667	10.9035	11.2323	10.5648	10.7485	11.1523	10.665	11.6676	10.8534	10.6127	10.6592	10.0032	9.30159	10.219	10.1895	10.4863	11.0334	10.3687	9.52999	10.425
VVTU15969_at	0	-2.117	-3.845	-5.655	VIT_16s0022g00940	Pectinesterase PME3	Cellular process.Cellular component organization and biogenesis.Cell wall organization and biogenesis.Cell wall metabolism.Cell wall modification.Pectin modification	VVTU15969_at	0.000144056	0.000193007	2.66656e-06	15	Three treatments Down-regulated		7.93942	8.43505	9.4561	10.2278	9.362	9.5066	8.44029	8.32421	7.87136	5.5326	4.30168	6.53153	5.97038	7.83538	7.08436	6.54737	5.56932	5.68967	8.25187	7.6849	8.061	3.9097	2.89745	3.49251
VVTU1598_at	0	-1.826	NA	-1.836	VIT_01s0011g04080	Zinc finger (C3HC4-type ring finger)	Regulation overview.Regulation of gene expression.Regulation of transcription.Transcription factor.Zinc finger C3HC4 family transcription factor	VVTU1598_at	0.000227303		0.000381021	5	MJ and CDMJ Down-regulated		5.85489	6.69122	6.0513	7.23649	6.94082	6.22551	6.99993	6.17489	5.5248	4.85463	5.19825	4.68805	5.68287	6.27302	5.32419	4.94049	4.58343	4.08275	6.28872	5.97382	5.63161	5.0476	4.78401	4.35889
VVTU15987_s_at	0	NA	NA	1.739	VIT_14s0083g00740	Amino acid permease	Transport overview.Macromolecule transport.Amino acid transport	VVTU15987_s_at VVTU7368_at			0.000321956	1	CDMJ Up-regulated specific		7.18604	6.00285	5.92882	6.96704	6.28303	6.23413	6.75061	6.61812	6.28499	7.94705	7.40499	8.00839	7.96403	6.48279	6.26106	7.76618	7.33376	8.05687	6.41094	6.67302	6.26323	8.1171	8.19505	8.61934
VVTU16009_s_at	0	-5.147	NA	-4.313	VVTU16009_s_at	No hit	Unknown	VVTU16009_s_at	4.41826e-06		8.40823e-05	5	MJ and CDMJ Down-regulated		10.1688	8.18022	9.0386	9.33757	7.97629	8.73776	8.99917	9.28214	9.60087	8.69271	9.3552	9.52346	10.0016	8.51641	9.54379	3.74381	3.72046	3.82111	8.15831	9.54853	10.2179	3.7447	4.74522	5.15998
VVTU16011_at	0	-2.46	NA	-2.781	VIT_14s0006g01930	Unknown protein	Unknown	VVTU16011_at VVTU40704_at	7.278e-05		5.043e-06	5	MJ and CDMJ Down-regulated		8.13159	7.91428	7.54181	8.2001	7.33877	7.31811	8.04816	8.6571	7.05727	6.54603	6.38935	7.76767	7.87816	8.46785	7.29752	4.86585	5.83252	4.83457	8.12184	8.25544	7.30532	4.74731	4.77638	5.08417
VVTU16041_at	0	-1.437	-1.387	-1.284	VIT_18s0122g00920	Zinc finger (DHHC type)	Regulation overview.Regulation of gene expression.Regulation of transcription.Transcription factor.Zinc finger DHHC family transcription factor	VVTU16041_at	0.000223237	0.000105239	0.000405047	15	Three treatments Down-regulated		6.45523	6.54556	6.43688	6.74177	6.763	6.81225	6.87564	6.64895	6.17077	5.5934	5.32021	5.50109	6.56588	6.77528	5.91582	5.17853	5.40972	5.23785	6.88824	6.25307	5.99608	5.73328	5.16206	5.26916
VVTU16045_at	0	NA	NA	1.824	CF513254	No hit	Unknown	VVTU16045_at			0.000846228	1	CDMJ Up-regulated specific		2.95503	3.25254	3.83884	2.61152	2.99834	2.71232	2.89308	3.30181	3.42731	3.2383	3.24221	3.25465	3.23778	3.18085	3.97666	2.87826	3.35969	3.11351	3.04436	3.54478	3.28835	4.43156	4.83422	4.36098
VVTU16057_at	0	5.054	NA	3.531	VIT_18s0001g11630	Allene oxide synthase	Metabolism.Primary metabolism.Lipid metabolism.Fatty acid metabolism.Oxylipin biosynthesis|Signalling.Hormone signalling.Jasmonate signalling.Jasmonate metabolism	VVTU16057_at	1.46535e-07		2.78967e-06	11	MJ and CDMJ Up-regulated		4.17905	4.42879	4.05199	4.86112	4.23184	3.72648	4.27067	4.11479	3.67802	4.76628	5.27419	4.75974	3.84665	4.94055	3.9813	8.85874	9.71618	9.51594	4.21572	3.97045	3.69963	8.06211	6.8648	7.71111
VVTU16058_at	0	-1.367	-1.111	-1.24	VIT_07s0129g00280	Unknown protein	Unknown	VVTU16058_at	3.09746e-06	0.000475351	6.7018e-06	15	Three treatments Down-regulated		6.35719	6.61129	6.82642	6.13868	6.31574	6.67748	6.07625	6.20773	6.62546	4.89489	4.58214	5.43763	6.08018	5.85182	6.3324	4.67721	4.32754	4.49637	6.11099	6.10955	6.5116	4.89481	4.74504	4.7091
VVTU16086_at	0	-0.882	NA	-3.464	VIT_12s0028g03190	Reticulon family protein	Unknown	VVTU16086_at	0.000825166		0.000141295	10	CDMJ Down-regulated specific		5.88146	7.14526	6.07711	6.78542	7.27183	8.0579	6.86504	5.8798	5.89346	5.41295	4.22066	5.80647	4.76659	5.23868	4.89695	5.73036	5.24673	4.2894	6.63368	5.77057	5.6855	4.17399	3.26674	3.26688
VVTU16087_at	0	0.737	2.056	1.84	VIT_04s0008g03160	G protein protein gamma subunit (AGG2)	Unknown	VVTU16087_at	1.56829e-06	1.1867e-07	4.45787e-07	6	Three treatments Up-regulated		6.62709	6.19754	6.36536	5.76971	5.78935	5.79693	6.69598	6.63419	6.49089	8.12696	8.00682	8.02084	7.44055	7.03508	7.19221	7.51905	7.12312	7.40222	6.54785	6.7795	6.78877	8.0468	7.82861	7.92712
VVTU16088_at	0	NA	NA	-1.08	VIT_08s0007g08990	Unknown protein	Unknown	VVTU1254_at VVTU16088_at			0.000174491	10	CDMJ Down-regulated specific		7.6048	7.8114	7.53726	7.59966	7.20132	7.8446	7.3476	7.4611	7.82423	7.43003	6.95047	7.16699	7.20967	7.8064	7.68609	7.11139	7.20901	7.14753	8.04121	7.91446	8.33248	6.96649	6.90116	6.87149
VVTU16092_at	0	-0.559	-2.601	-3.938	VIT_07s0005g02440	Pectinacetylesterase	Cellular process.Cellular component organization and biogenesis.Cell wall organization and biogenesis.Cell wall metabolism.Cell wall modification.Pectin modification	VVTU16092_at	0.00138745	0.000450683	4.87999e-08	9	CD Down-regulated and CDMJ intensified repression		7.1477	7.64725	7.61852	8.12726	8.3832	8.02463	7.96093	7.50554	7.27769	6.20528	5.45571	5.40312	6.82334	7.57604	6.77998	7.13254	7.35682	7.13351	7.57215	7.53817	7.21704	4.36992	4.10724	4.15706
VVTU16093_at	0	NA	-2.953	-3.793	VIT_00s0445g00030	Unknown	Unknown	VVTU16093_at		0.00314331	0.000354918	14	CD and CDMJ Down-regulated		6.78359	8.52202	8.21023	8.68419	9.04587	8.81764	8.63705	7.76033	7.90312	5.86776	5.95515	6.65185	6.05118	8.02578	7.38664	6.40532	7.03701	6.89014	8.37935	7.56763	7.76975	5.1285	5.18183	5.05918
VVTU1610_at	0	NA	-1.44	-1.611	VIT_06s0061g01120	UDP-D-apiose/UDP-D-xylose synthase	Cellular process.Cellular component organization and biogenesis.Cell wall organization and biogenesis.Cell wall metabolism.Cell wall biosynthesis.Cell wall glycan monomers generation|Metabolism.Primary metabolism.Carbohydrate metabolism.Monosaccharide met	VVTU1610_at VVTU37445_at		9.15422e-05	1.81759e-05	14	CD and CDMJ Down-regulated		10.8422	11.3474	11.3058	11.2106	11.6086	11.5113	10.9627	11.0471	11.4305	9.93413	9.86297	10.1572	10.4483	11.1346	10.9613	10.9328	11.2074	10.8317	11.1218	11.1437	11.2102	10.0594	9.75848	9.6613
VVTU16100_at	0	NA	NA	3.062	VIT_03s0063g02650	Hydrolase, alpha/beta fold	Unknown	VVTU16100_at			0.000633817	1	CDMJ Up-regulated specific		5.78148	5.29437	5.77239	4.77311	4.6444	4.9036	5.54112	5.05317	5.94131	4.60994	4.59666	6.15089	6.324	5.42086	6.66586	5.38807	5.15465	5.74967	5.1045	5.25391	5.9255	7.12841	7.54456	8.26958
VVTU16102_at	0	-1.333	-0.972	-1.174	TC67006	No hit	Unknown	VVTU16102_at	0.000135471	0.00021923	0.000315756	15	Three treatments Down-regulated		6.33842	6.1002	6.23318	5.96749	5.32976	5.98818	6.00131	5.84386	6.41568	4.70304	4.40879	4.84721	6.62418	6.08927	6.47704	4.3368	4.78052	4.68926	6.01555	5.77656	6.60497	4.25686	4.64258	4.58927
VVTU16115_at	0	NA	NA	1.179	VIT_09s0002g02430	ABC transporter C member 12	Transport overview.Macromolecule transport.Multidrug transport.Multidrug ABC transport	VVTU16115_at VVTU3744_at			0.00132704	1	CDMJ Up-regulated specific		3.11023	3.27166	3.15443	3.06023	3.20877	2.8407	2.84883	3.28154	3.25443	3.12722	3.28179	3.21393	3.07781	3.27937	3.06791	3.18583	3.29665	3.34746	3.05781	3.05008	3.00576	3.71915	3.83025	4.67374
VVTU16116_s_at	0	-1.94	NA	-2.914	VIT_05s0051g00590	Pectate lyase	Cellular process.Cellular component organization and biogenesis.Cell wall organization and biogenesis.Cell wall metabolism.Cell wall catabolism.Pectin catabolism	VVTU16116_s_at VVTU3621_at VVTU39804_s_at	0.000116032		2.41279e-06	5	MJ and CDMJ Down-regulated		6.54375	6.42425	6.45394	6.20788	6.44857	7.25764	6.3704	6.08491	5.91838	5.61025	4.58214	5.43881	5.58145	6.64806	5.78705	4.22279	4.78464	3.68104	6.58835	6.17505	6.11463	3.76787	3.04348	3.81611
VVTU16119_at	0	NA	-0.842	-1.055	VIT_02s0012g01000	Protein tyrosine phosphatase	Signalling.Signalling pathway.Protein phosphatase	VVTU16119_at		0.000734571	0.000139746	14	CD and CDMJ Down-regulated		7.58971	7.7873	7.70399	8.35105	7.94623	7.84577	7.69856	7.71032	7.48166	7.03019	7.27424	7.12341	7.45093	7.09471	7.29589	8.02173	7.45831	7.6634	7.71411	7.53481	7.31242	6.55528	6.95923	6.94396
VVTU16123_s_at	0	NA	-1.692	NA	VIT_11s0037g00950	S-adenosylmethionine decarboxylase proenzyme	Metabolism.Primary metabolism.Amino acid metabolism.Methionine metabolism|Metabolism.Secondary metabolism.Polyamine metabolism.Polyamine biosynthesis	VVTU16123_s_at		0.000277929		13	CD Down-regulated specific		6.95908	7.84767	7.43351	7.53817	7.33328	7.25874	8.24573	7.55125	7.29879	6.26256	5.79909	5.84708	6.8095	7.59687	7.3697	7.42804	7.51882	7.33246	7.63524	7.42998	7.1692	7.47505	7.12214	7.29752
VVTU16139_at	0	-1.483	NA	-0.891	VIT_16s0039g01880	Calmodulin	Signalling.Signalling pathway.Calcium sensors and signalling	VVTU16139_at	1.13543e-05		0.00247382	5	MJ and CDMJ Down-regulated		6.03641	6.11696	6.04727	5.58843	5.9164	5.63264	6.23323	6.14942	6.1399	6.09256	5.62057	5.56835	6.24299	6.76022	6.39272	4.48336	4.84203	4.55762	6.68199	5.83812	6.16367	5.2898	4.54732	5.11186
VVTU1614_at	0	NA	4.254	8.152	VIT_09s0002g01320	Germin-like protein	Metabolism.Primary metabolism.Generation of metabolite precursors and energy.Storage proteins	VVTU1614_at		3.67875e-07	2.06457e-12	2	CD and CDMJ Up-regulated		4.01369	3.41923	3.63666	3.73672	3.69893	3.316	3.18051	3.7964	3.90258	8.27388	8.02686	7.02212	6.44598	4.20033	4.09952	4.51757	4.06285	3.72029	3.67828	3.55276	3.62353	11.4898	11.8176	11.6858
VVTU16142_at	0	NA	NA	-1.192	VIT_12s0035g01990	Intron maturase, type II	Metabolism.Primary metabolism.Nucleobase, nucleoside, nucleotide, nucleic acid metabolism.Nucleic acid metabolism.DNA metabolism.DNA replication	VVTU16142_at VVTU25200_at			0.000442261	10	CDMJ Down-regulated specific		4.26789	5.07337	4.54929	4.4096	4.93575	4.77335	4.16725	4.60399	4.74731	4.38551	3.94899	3.95601	3.96928	4.63614	4.51058	3.74575	4.11878	4.2771	4.87434	4.5685	4.60278	3.50735	3.76061	3.42906
VVTU16143_s_at	0	NA	NA	-1.631	VIT_18s0072g01000	Dihydrolipoamide S-acetyltransferase	Metabolism.Primary metabolism.Carbohydrate metabolism.Glycolysis and gluconeogenesis.Pyruvate decarboxylation	VVTU16143_s_at			0.000605437	10	CDMJ Down-regulated specific		7.13784	7.48042	7.52715	7.07136	7.78503	7.6193	7.27628	6.7168	7.65696	6.07665	6.31779	6.86718	7.07201	7.34375	7.52783	6.47354	6.59171	6.91493	7.11409	6.93847	7.69059	5.1578	5.97645	6.0453
VVTU16148_s_at	0	NA	-2.105	-3.854	VIT_02s0154g00320	Protease inhibitor/seed storage/lipid transfer protein (LTP)	Transport overview.Macromolecule transport.Lipid transport	VVTU16148_s_at VVTU16716_s_at VVTU39625_s_at		0.0002665	1.20454e-05	9	CD Down-regulated and CDMJ intensified repression		10.0529	9.75581	9.19441	10.6015	9.69113	9.97826	9.97767	9.92413	9.63416	8.39386	7.94327	8.15215	9.30792	10.1905	9.42991	8.54938	9.23152	8.9722	10.4	10.314	9.90099	7.51746	6.34915	6.45518
VVTU16155_x_at	0	NA	1.716	NA	VIT_16s0098g00120	Polynucleotidyl transferase, Ribonuclease H fold	Metabolism.Primary metabolism.Nucleobase, nucleoside, nucleotide, nucleic acid metabolism.Nucleic acid metabolism.RNA metabolism.RNA processing	VVTU16155_x_at		0.00035276		3	CD Up-regulated specific		5.94907	5.60069	5.99542	5.56333	5.60861	5.42859	5.67276	6.1325	5.85038	7.5972	7.53047	6.73027	4.83372	6.05395	6.00593	5.45683	5.95944	5.43751	6.39716	6.21551	5.67856	6.1692	5.99479	6.13814
VVTU16163_at	0	-0.946	-1.688	-2.543	VIT_08s0007g07920	Unknown protein	Unknown	VVTU16163_at	0.000204198	3.81097e-05	1.32705e-05	15	Three treatments Down-regulated		6.33842	6.66572	6.31093	7.25376	7.37398	7.40404	6.93792	6.58073	6.43752	5.90338	5.85215	5.85346	5.98684	6.55186	5.88318	6.18296	5.93757	6.17894	6.5502	6.6215	6.16602	5.18299	4.83312	4.40872
VVTU16164_s_at	0	NA	NA	-1.225	VIT_15s0021g01580	COP9 signalosome complex subunit 7	Metabolism.Primary metabolism.Protein metabolism and modification.Proteolysis.Ubiquitin-mediated proteolysis.Deubiquitination	VVTU12314_x_at VVTU16164_s_at VVTU23251_s_at			0.000423916	10	CDMJ Down-regulated specific		5.89817	6.07378	6.27159	6.05446	5.98635	6.6344	5.66833	6.24114	6.63712	5.7192	5.08819	5.77123	5.53631	5.89951	6.15794	5.76644	6.16768	5.83076	6.04582	6.15914	6.34125	4.86297	5.03836	5.40152
VVTU16166_at	0	NA	NA	-1.097	VIT_06s0061g00690	ATP dependent DNA ligase	Metabolism.Primary metabolism.Nucleobase, nucleoside, nucleotide, nucleic acid metabolism.Nucleic acid metabolism.DNA metabolism.DNA replication	VVTU16166_at VVTU24859_at			0.000635678	10	CDMJ Down-regulated specific		6.03124	6.52496	6.36419	5.80089	6.585	6.52787	5.87113	6.59221	6.35346	5.66675	6.02984	5.78765	5.65111	6.16552	6.42168	5.68717	5.80109	5.77808	6.26139	6.56009	6.25443	5.08073	5.36197	5.3344
VVTU16168_s_at	0	-0.096	-1.384	-2.089	VIT_18s0041g00280	T-complex protein 11	Unknown	VVTU16168_s_at VVTU28709_at VVTU32273_s_at	5.58796e-06	5.02157e-05	2.54061e-08	9	CD Down-regulated and CDMJ intensified repression		7.54579	7.50444	7.70122	7.87296	7.7055	7.86774	7.41127	7.41433	7.35427	5.9004	6.11402	6.70841	6.96539	6.65366	6.92378	6.91688	6.89096	7.14273	7.24613	7.33472	7.48268	5.55891	5.29927	5.63395
VVTU16169_s_at	0	1.09	1.754	1.574	VIT_02s0025g04580	Hydroxymethylglutaryl-CoA synthase	Metabolism.Secondary metabolism.Terpenoid metabolism.Terpenoid biosynthesis.Mevalonate biosynthesis	VVTU13033_at VVTU16169_s_at	6.2885e-05	7.8766e-06	1.33121e-05	6	Three treatments Up-regulated		9.61025	9.26962	9.0232	9.22636	9.1699	8.9501	9.11021	9.55595	9.15109	11.0371	10.834	10.6521	9.46819	9.69381	9.3502	10.3361	10.6536	10.2367	9.4439	9.59945	9.07647	10.8107	10.8856	10.5901
VVTU16170_s_at	0	-1.262	NA	-1.246	VIT_16s0098g01900	Pectinesterase family	Cellular process.Cellular component organization and biogenesis.Cell wall organization and biogenesis.Cell wall metabolism.Cell wall modification.Pectin modification	VVTU16170_s_at VVTU34927_s_at VVTU35558_s_at	2.38338e-06		8.08937e-06	5	MJ and CDMJ Down-regulated		4.84119	4.82932	5.24935	5.24865	5.03292	5.47466	5.12372	4.44497	4.49389	3.4816	3.83174	4.73939	4.6236	4.38844	4.14424	3.57592	3.07403	3.55815	4.11525	3.83464	4.88249	3.37684	3.18789	3.36492
VVTU16177_at	0	NA	NA	1.045	VIT_00s0652g00010	Dof zinc finger protein DOF1.4	Regulation overview.Regulation of gene expression.Regulation of transcription.Transcription factor.C2C2-DOF family transcription factor	VVTU16177_at			0.000121624	1	CDMJ Up-regulated specific		3.17432	2.97924	2.93308	3.62885	3.00783	3.024	3.29564	3.27496	3.02668	3.03571	3.00563	3.09002	2.94166	3.20547	3.0026	3.11289	3.58906	3.16084	2.94006	2.92258	3.36055	4.22581	4.48764	4.21832
VVTU16181_at	0	1.217	1.307	1.447	VIT_06s0009g01610	Unknown protein	Unknown	VVTU16181_at	0.000453538	0.000550873	0.000300447	6	Three treatments Up-regulated		5.76075	5.18189	5.23786	5.74232	5.89229	5.24818	4.9988	5.23393	4.98217	6.75867	6.93932	6.13931	5.346	5.23061	4.96478	6.47121	7.00606	6.41892	5.18425	5.45528	4.9104	6.99724	7.18748	6.40721
VVTU16185_s_at	0	-0.663	-1.715	-3.216	VIT_04s0008g01910	ferredoxin-related	Metabolism.Primary metabolism.Generation of metabolite precursors and energy.Electron transport|Metabolism.Primary metabolism.Generation of metabolite precursors and energy.Photosynthesis.Photosynthetic-chain phosphorylation	VVTU12573_s_at VVTU16185_s_at VVTU35185_s_at VVTU38123_s_at	0.000184352	0.000223277	7.2494e-06	9	CD Down-regulated and CDMJ intensified repression		8.83639	9.1792	9.46104	9.84801	9.92893	9.76836	9.45778	8.72002	9.09637	8.21989	7.9018	8.0754	8.71156	9.06518	8.75341	8.97161	8.84083	8.79845	9.29682	8.86042	9.01	6.82315	6.01097	6.75449
VVTU16198_at	0	NA	NA	-1.789	VIT_07s0130g00120	Tetratricopeptide repeat (TPR)-containing	Unknown	VVTU16198_at			6.00195e-05	10	CDMJ Down-regulated specific		5.3693	5.64705	5.37467	5.16111	5.38995	5.85222	4.90084	5.50473	5.55191	4.43109	4.30197	4.66463	4.98659	5.54549	5.60795	4.37495	4.77372	4.41443	5.54473	5.44838	5.04709	4.17399	3.36357	3.14845
VVTU16202_at	0	-0.505	NA	-1.205	VIT_17s0000g00490	Sterile alpha motif (SAM) domain-containing	Unknown	VVTU16202_at	1.46591e-06		0.00013018	5	MJ and CDMJ Down-regulated		6.22426	6.23623	6.4784	6.33882	6.22767	6.45701	5.78576	6.07786	5.97887	6.3019	6.39773	6.02708	5.96572	6.00575	6.00715	5.56502	5.64166	5.34288	6.81284	6.14278	6.16888	5.14397	5.45725	4.99412
VVTU16206_at	0	NA	NA	1.245	VIT_03s0038g01310	Auxin responsive SAUR protein	Signalling.Hormone signalling.Auxin signalling.Auxin responsive	VVTU16206_at			0.00070486	1	CDMJ Up-regulated specific		6.29115	5.70529	6.18713	5.86935	6.07703	5.64428	6.04601	6.15744	5.91454	6.42777	6.41828	6.76249	6.87622	6.28977	6.17585	6.56341	6.66816	6.80048	6.21014	6.0698	6.10339	7.41462	6.68734	7.42495
VVTU16210_at	0	NA	NA	-1.767	VIT_18s0072g00830	forkhead-associated domain-containing protein	Regulation overview.Regulation of gene expression.Regulation of transcription.Transcription factor.FHA family transcription factor	VVTU16210_at VVTU22597_at VVTU31191_at			0.000834896	10	CDMJ Down-regulated specific		6.29678	7.26356	6.83204	6.1671	6.9825	7.22361	6.89663	6.28081	5.96319	5.88287	5.43347	5.7167	5.48928	6.29573	5.72949	5.54456	5.8135	4.96937	7.43646	5.89855	5.81541	4.95793	4.51126	4.36179
VVTU16211_at	0	NA	NA	-1.333	CF373050	No hit	Unknown	VVTU16211_at			0.000104645	10	CDMJ Down-regulated specific		5.76251	6.47715	6.67424	6.55259	6.49658	6.60648	6.04989	5.97301	5.89411	5.16954	5.42825	5.83342	6.08797	6.21889	6.04166	5.98447	5.40834	5.73021	5.97348	5.97575	6.08471	4.89149	4.54771	5.33787
VVTU16213_s_at	0	1.49	NA	0.807	VIT_04s0008g07340	Constans-like 4	Development.Reproductive development|Regulation overview.Regulation of gene expression.Regulation of transcription.Transcription factor.CO-like / B-box family transcriprion factor	VVTU16213_s_at	0.000167427		0.00073109	11	MJ and CDMJ Up-regulated		9.83756	9.27628	9.25494	9.70861	9.17828	8.90501	9.65714	9.77653	9.40527	9.89757	9.98412	9.75789	9.91501	9.67086	9.37999	10.8672	10.8213	11.1704	9.76947	9.81467	9.47927	10.2159	10.2372	10.4541
VVTU16219_at	0	2.902	NA	1.111	VVTU16219_at	No hit	Unknown	VVTU16219_at	8.23673e-09		2.66848e-06	12	MJ Up-regulated specific		2.8733	3.24859	3.11266	3.08339	2.96074	3.00206	3.39622	2.93842	2.85187	2.89957	3.22542	3.02451	2.95712	2.94298	2.90377	5.86293	5.42929	6.02986	3.0431	3.01651	3.01239	3.93243	4.0173	4.26774
VVTU16221_s_at	0	NA	-4.55	-4.852	VIT_12s0028g03060	HSL1 (HAESA-like 1)	Signalling.Signalling pathway.Protein kinase	VVTU16221_s_at VVTU25032_at VVTU5141_at		3.75631e-05	7.40164e-05	14	CD and CDMJ Down-regulated		8.97568	10.3833	10.1301	10.2161	11.209	11.0191	9.71646	9.20758	8.90133	6.59435	5.2618	5.27325	6.16159	8.93206	7.80125	8.07579	9.16287	8.30053	10.3794	8.87082	8.63293	6.25681	5.41147	4.61431
VVTU16229_at	0	-3.54	NA	-3.837	VIT_11s0052g01180	Xyloglucan endotransglucosylase/hydrolase 23	Cellular process.Cellular component organization and biogenesis.Cell wall organization and biogenesis.Cell wall metabolism.Cell wall modification.Xyloglucan modification	VVTU16229_at VVTU37172_x_at	0.000452325		0.000785146	5	MJ and CDMJ Down-regulated		8.18314	6.9687	6.76824	8.82342	5.68046	6.57093	7.19663	6.85731	7.93063	2.99269	3.81915	4.88208	7.5075	6.56865	7.42562	3.57868	3.03317	3.42593	6.10405	7.75285	8.14434	3.56912	2.71544	3.36094
VVTU1623_at	0	NA	0.817	1.167	VIT_14s0128g00770	F-box protein	Metabolism.Primary metabolism.Protein metabolism and modification.Proteolysis.Ubiquitin-mediated proteolysis	VVTU1623_at		0.000315667	2.19269e-06	2	CD and CDMJ Up-regulated		7.49984	7.17729	7.37669	7.23081	7.5007	7.33289	7.31749	7.591	7.29752	8.36456	8.42893	7.87348	8.02676	7.49566	7.19489	7.90777	7.92717	7.6459	7.19575	7.37377	7.11706	8.44066	8.50075	8.25553
VVTU16231_s_at	0	-1.135	NA	-1.327	VIT_18s0089g00900	Whirly 2	Regulation overview.Regulation of gene expression.Regulation of transcription.Transcription factor.PBF-2-like	VVTU16231_s_at	3.66252e-05		5.63525e-05	5	MJ and CDMJ Down-regulated		7.48357	7.7388	8.00421	7.80976	7.73361	7.66031	7.99215	7.28283	7.85268	6.95804	6.82616	7.1752	7.70456	7.75897	7.76992	6.55996	6.31891	6.92609	7.61933	7.40373	7.78294	6.19417	5.87788	6.73093
VVTU16247_at	0	2.856	NA	1.967	VIT_09s0002g00960	Inter-alpha-trypsin inhibitor heavy chain	Unknown	VVTU16247_at VVTU16250_at	1.74169e-06		2.21677e-05	11	MJ and CDMJ Up-regulated		5.81692	6.59932	6.38861	7.03645	7.39727	6.88156	6.38509	6.4581	6.28126	7.12384	7.41066	6.73454	5.60902	6.29627	6.22052	9.6833	9.85554	9.6645	6.512	6.17131	5.73177	8.96165	9.15821	8.70684
VVTU16250_at	0	1.834	NA	NA	VIT_09s0002g00960	Inter-alpha-trypsin inhibitor heavy chain	Unknown	VVTU16247_at VVTU16250_at	3.74087e-05			12	MJ Up-regulated specific		3.26193	3.31631	3.44745	3.43646	3.59776	4.03076	3.28389	3.10407	3.50562	3.57117	3.78525	3.67715	3.13313	3.15051	3.56123	5.67736	4.8506	5.85678	3.03558	3.09357	3.08552	3.562	4.06552	4.76923
VVTU16261_at	0	-1.984	-2.882	-3.742	VIT_19s0014g04720	Unknown protein	Unknown	VVTU16261_at	0.0019137	0.00505029	0.000114592	15	Three treatments Down-regulated		6.44188	7.5127	7.42757	8.65528	8.28081	8.24041	8.30944	6.97624	6.92612	5.42457	6.14626	5.78934	5.80106	7.26976	6.55642	5.5856	6.20979	5.67471	7.51091	6.8972	6.88653	4.45193	5.38663	4.02442
VVTU16264_at	0	-1.592	-3.871	-6.614	VIT_02s0154g00300	Small nuclear ribonucleoprotein Sm D3	Metabolism.Primary metabolism.Nucleobase, nucleoside, nucleotide, nucleic acid metabolism.Nucleic acid metabolism.RNA metabolism.RNA biosynthesis.mRNA biosynthesis	VVTU16264_at VVTU8339_s_at	0.000342207	3.28659e-09	3.7212e-11	9	CD Down-regulated and CDMJ intensified repression		12.1267	12.1618	11.9095	12.5663	12.4653	12.1036	12.4476	12.4952	12.5735	8.8074	9.0206	9.01226	12.0913	12.6272	12.3412	10.697	11.2213	11.3014	12.3542	12.6363	12.546	6.28214	6.34053	6.00759
VVTU16267_at	0	-1.136	-1.364	-1.67	VIT_07s0031g01470	Constitutive expression of PR genes 5 (CPR5)	Cellular process.Cell growth and death.Cell death|Response to stimulus.Stress response.Biotic stress response	VVTU16267_at	7.01684e-05	4.91935e-05	1.10503e-05	15	Three treatments Down-regulated		5.91998	6.27831	6.07924	6.19238	6.54468	6.46476	6.08024	6.02091	5.64516	5.0952	4.86291	4.621	5.92145	5.60225	5.47892	4.83774	5.35401	4.32852	6.1567	5.53914	5.50767	4.58888	4.16887	4.36115
VVTU16275_at	0	-0.222	-1.066	-3.086	VIT_18s0001g13920	Unknown protein	Unknown	VVTU16275_at	0.000164903	0.000341113	8.21615e-07	9	CD Down-regulated and CDMJ intensified repression		7.39685	7.70326	7.57612	7.91949	7.99931	8.08394	7.70206	7.18395	7.42526	6.8054	6.57692	7.05711	6.78478	7.31858	6.80635	7.06679	7.24728	7.25667	7.78668	7.36222	7.5427	4.73971	4.60734	5.41232
VVTU16281_at	0	-1.438	NA	-1.51	VIT_08s0040g00630	Hydroxyproline-rich glycoprotein	Cellular process.Cellular component organization and biogenesis.Cell wall organization and biogenesis.Cell wall structural protein	VVTU16281_at VVTU3699_at	0.00705964		0.000279338	5	MJ and CDMJ Down-regulated		4.50493	4.34392	4.48353	5.24416	4.88708	5.5023	4.01998	4.38429	4.57626	4.13692	4.39431	4.85291	4.97498	4.20237	4.41656	3.96757	3.61047	4.00225	4.16957	4.38003	4.73851	3.64176	3.83477	3.58385
VVTU1629_s_at	0	NA	-2.533	-3.745	VIT_07s0005g03390	Unknown protein	Unknown	VVTU1629_s_at		0.00209295	0.000158961	9	CD Down-regulated and CDMJ intensified repression		5.53265	6.71492	6.43376	6.56893	7.41515	7.36771	6.99944	5.86426	5.87275	4.43961	4.15029	5.21838	4.44587	6.26398	4.92996	5.0055	4.91169	4.29996	6.74742	5.90445	5.74954	3.56562	2.97899	3.29096
VVTU16293_at	0	-1.239	NA	-2.388	VIT_17s0000g06440	Galactoside 2-alpha-L-fucosyltransferase	Metabolism.Primary metabolism.Carbohydrate metabolism.Oligosaccharide metabolism.N-Glycan metabolism.N-Glycan biosynthesis|Metabolism.Primary metabolism.Lipid metabolism.Sphingolipid metabolism.Glycosphingolipid metabolism.Glycosphingolipid biosynthesis	VVTU16293_at	0.00125558		0.000565738	5	MJ and CDMJ Down-regulated		5.92789	6.01179	5.9627	6.58066	6.91354	6.36047	6.37993	6.44155	6.04375	5.98282	6.20857	5.42925	5.84339	6.16923	5.45326	5.26523	5.43065	5.00557	6.47473	6.01518	5.7344	4.83112	4.2715	3.91012
VVTU16296_at	0	0.382	NA	1.488	VVTU16296_at	No hit	Unknown	VVTU16296_at	0.000492186		0.000600744	1	CDMJ Up-regulated specific		2.7405	2.56605	2.64861	2.54914	2.79169	2.54305	2.38293	2.78685	2.52408	3.15728	2.72586	3.08257	2.74371	2.69319	2.65147	3.00089	3.13619	3.0257	2.32619	2.4688	2.42135	4.50153	3.92522	3.18153
VVTU16309_at	0	-0.748	-0.776	-1.666	VIT_12s0059g01160	Unknown protein	Unknown	VVTU16309_at	0.00119781	0.000591177	4.70683e-06	15	Three treatments Down-regulated		6.60357	6.9826	6.81256	7.05173	6.97374	6.92441	6.99535	6.88141	6.90242	6.18222	6.41599	6.40512	6.77936	7.02633	6.70306	6.3399	6.27534	6.20141	7.1633	6.7761	6.74757	5.14813	5.52444	5.56724
VVTU16311_s_at	0	-0.613	-0.651	-1.153	VIT_18s0001g14500	SHD (shepherd)	Response to stimulus.Stress response.Biotic stress response	VVTU12227_s_at VVTU16311_s_at	0.000140027	0.000882306	3.22566e-06	15	Three treatments Down-regulated		9.14309	8.92655	8.78553	9.38239	9.47426	9.16803	8.91001	8.73447	8.70465	8.57079	8.54261	8.45285	8.78497	8.64296	8.3453	8.49495	8.3468	8.2629	8.68369	8.65171	8.64887	7.8591	7.90058	7.93531
VVTU16312_at	0	-1.062	NA	-1.241	VIT_02s0241g00110	Aminomethyltransferase	Metabolism.Cellular metabolism.Nitrogen metabolism|Metabolism.Primary metabolism.Amino acid metabolism.Glycine, serine, and threonine metabolism|Metabolism.Primary metabolism.Coenzyme and prosthetic group metabolism.Folate metabolism	VVTU16312_at	1.27657e-05		0.00017244	5	MJ and CDMJ Down-regulated		7.17415	7.32392	7.43891	7.14251	7.33108	7.24187	7.44242	6.9707	7.61307	7.04192	7.18509	7.7529	7.3579	7.07738	7.53212	6.12962	6.02369	6.40665	7.15532	7.13244	7.75924	5.96737	5.68278	6.45262
VVTU16319_at	0	-1.109	-1.215	-1.609	VIT_10s0092g00170	Subtilase	Metabolism.Primary metabolism.Protein metabolism and modification.Proteolysis.Peptidase-mediated proteolysis.Subtilase-mediated proteolysis	VVTU16319_at	2.12832e-07	1.00324e-05	5.48875e-06	15	Three treatments Down-regulated		4.67473	5.24503	4.96758	5.55826	5.29808	5.48662	4.64705	4.44496	4.58312	3.82662	3.78027	3.87995	3.81557	4.13722	3.99227	3.45423	3.27233	3.34746	4.85614	4.23567	4.17773	3.3434	3.43779	3.11656
VVTU16320_at	0	NA	-0.711	-1.269	VVTU16320_at	No hit	Unknown	VVTU16320_at		0.00446383	0.00351728	9	CD Down-regulated and CDMJ intensified repression		3.37387	3.72195	3.93605	3.92683	4.00523	4.43615	3.46454	3.53312	3.58396	3.36401	3.28825	3.13279	3.01907	3.35754	3.286	3.63948	4.15051	3.53799	3.9258	3.93398	3.52093	2.75384	3.06314	3.09265
VVTU1635_at	0	NA	-0.944	-1.326	VIT_07s0141g00770	RAB GTPase RABA5E	Cellular process.Cellular transport.Protein trafficking.Vesicle-mediated trafficking	VVTU1635_at		0.00632992	0.000120154	14	CD and CDMJ Down-regulated		11.0063	10.8387	11.1743	10.7793	10.5684	10.6632	10.7196	10.6594	11.2613	9.36846	9.13351	10.2979	10.85	10.7827	11.3304	10.4351	10.1251	10.7129	10.6069	10.8513	11.2655	9.17165	8.81573	9.7501
VVTU16372_at	0	NA	1.18	1.453	VIT_10s0003g00150	NSL1 (necrotic spotted lesions 1)	Cellular process.Cell growth and death.Cell death	VVTU16372_at		0.00661674	0.00192852	2	CD and CDMJ Up-regulated		7.03512	6.49364	6.56662	6.22086	6.25445	6.19325	6.43289	6.38141	6.83445	6.98232	7.45191	7.32684	7.36508	6.66198	6.93664	6.96751	6.68459	7.22343	6.22744	6.59036	6.84684	7.38051	7.6048	7.6117
VVTU16378_at	0	-0.477	-1.623	-2.014	VIT_06s0009g00580	Receptor protein kinase	Signalling.Signalling pathway.Protein kinase	VVTU16378_at	0.000232282	3.11466e-05	6.06536e-05	14	CD and CDMJ Down-regulated		7.16286	7.65895	7.56151	7.8562	8.17881	7.75226	7.26787	6.9873	7.37457	6.22226	5.77856	6.16491	6.70923	7.13447	6.80973	6.76715	7.11861	6.74158	7.62984	6.77636	7.00381	5.90156	5.81497	5.05653
VVTU16382_at	0	NA	2.036	1.673	VIT_00s0324g00050	UDP-glucose glucosyltransferase	Metabolism.Secondary metabolism.Aromatic compound metabolism.Aromatic compound glycosylation	VVTU16382_at VVTU25757_x_at		0.000324662	0.0012428	2	CD and CDMJ Up-regulated		5.26396	4.56862	3.9474	4.16549	3.3142	3.42316	4.76969	5.18545	5.1578	6.06667	6.289	5.98713	5.62491	5.18064	5.2311	4.02695	4.14016	3.97487	5.08018	5.37012	4.93397	5.40706	6.29021	5.82786
VVTU16386_at	0	2.619	NA	1.969	VIT_00s1818g00020	Wound-responsive	Unknown	VVTU16386_at	1.04235e-07		1.2754e-07	11	MJ and CDMJ Up-regulated		5.49887	5.26047	5.48101	5.57446	5.69281	5.29381	4.86088	5.66287	5.14361	5.8688	5.63348	5.43902	5.29572	4.7956	5.12317	7.55876	8.07885	7.75593	5.11344	5.47846	5.25862	7.36215	7.52823	7.18784
VVTU16387_at	0	3.138	NA	2.529	VIT_02s0012g00390	Norcoclaurine synthase	Metabolism.Secondary metabolism.Alkaloid metabolism.Alkaloid biosynthesis	VVTU16387_at	0.000224953		0.000503519	11	MJ and CDMJ Up-regulated		6.54343	6.20567	6.53837	6.63979	5.92552	4.7813	6.37213	7.11132	6.41568	6.38666	6.37225	6.58645	6.72193	6.0361	7.20928	9.25434	8.8165	9.36919	6.29887	6.70833	6.72281	8.03509	8.46978	8.87083
VVTU16389_at	0	NA	-1.052	-1.665	VIT_15s0021g02450	Elongation factor G	Metabolism.Primary metabolism.Protein metabolism and modification.Translation.Translational elongation	VVTU16389_at		0.000655769	2.27586e-05	9	CD Down-regulated and CDMJ intensified repression		8.2628	8.72824	8.25814	7.67424	8.02862	8.12173	8.09569	8.63658	8.81061	7.20962	7.01749	6.73478	7.58955	8.14835	8.80817	7.26755	7.41746	7.48138	8.31881	8.43534	8.49393	6.06958	6.72686	6.03096
VVTU164_at	0	-1.06	NA	-2.796	VIT_18s0001g07550	Kinesin family member 4/7/21/27	Cellular process.Cellular component organization and biogenesis.Cytoskeleton organization and biogenesis.Microtubule organization and biogenesis.Microtubule-driven movement	VVTU164_at	5.18795e-06		2.03091e-05	5	MJ and CDMJ Down-regulated		6.0913	7.07634	6.66515	5.94843	6.58502	7.12764	6.56717	5.9264	5.77829	5.102	5.36021	5.47481	5.04628	5.63518	5.28909	4.43892	4.27681	3.90335	6.67028	6.1702	5.31476	3.52011	2.84246	3.23278
VVTU1643_at	0	1.364	NA	0.539	VIT_19s0014g05190	Cellulase precursor	Cellular process.Cellular component organization and biogenesis.Cell wall organization and biogenesis.Cell wall metabolism.Cell wall catabolism.Cellulose catabolism	VVTU1643_at	1.2594e-06		0.00430465	12	MJ Up-regulated specific		5.49863	5.46606	5.20983	5.38106	5.52214	5.67703	4.98154	5.053	5.27359	5.89447	5.14789	5.68555	5.37675	4.99433	5.08163	6.61803	6.67221	6.66061	5.06234	5.44531	5.05659	5.6585	5.88623	6.04138
VVTU16431_at	0	1.232	1.011	1.39	VIT_00s0847g00010	Phosphoinositide binding	Unknown	VVTU10305_at VVTU16431_at	0.000106586	0.000251659	0.000109081	6	Three treatments Up-regulated		6.41357	6.4142	6.60636	6.25603	6.84656	6.54053	5.88485	5.61	6.05558	6.83693	7.07112	6.88288	5.90966	5.90388	5.69418	6.87748	7.41775	7.11615	5.57981	5.78386	5.78635	7.19951	7.51938	6.81034
VVTU16440_s_at	0	-3.486	NA	NA	VIT_10s0003g00140	Ethylene-responsive transcription factor 9	Regulation overview.Regulation of gene expression.Regulation of transcription.Transcription factor.AP2 family transcription factor.ERF subfamily transcription factor	VVTU16440_s_at VVTU2755_s_at	4.02258e-07			4	MJ Down-regulated specific		9.4062	9.57495	9.33826	9.55887	9.23969	8.95004	9.50627	9.66071	9.75859	9.46515	10.2057	10.1864	10.3334	9.90969	9.59822	5.74335	6.43576	6.63406	9.06155	9.30668	9.89574	9.69479	9.09429	10.1185
VVTU16446_at	0	NA	NA	3.135	VIT_05s0049g01200	S-locus lectin protein kinase	Signalling.Signalling pathway.Protein kinase	VVTU16446_at			0.000161054	1	CDMJ Up-regulated specific		5.5508	3.03782	3.15583	3.60609	3.1898	2.68125	4.22636	4.37163	4.10371	6.37643	5.88459	5.98216	7.03215	4.8007	4.42772	4.21608	4.38804	4.49636	4.44179	4.7464	4.61282	6.51184	7.10723	7.32037
VVTU16466_at	0	1.405	NA	NA	VIT_02s0025g03230	fringe protein	Unknown	VVTU16466_at	5.6692e-05			12	MJ Up-regulated specific		4.16781	4.56476	4.39553	4.88121	5.47347	4.88428	4.35261	4.46303	4.5931	4.70209	4.2699	4.52228	3.82287	4.09858	4.05365	6.20426	6.36977	5.72673	4.46708	4.11671	4.0157	5.38217	4.49816	4.60592
VVTU16467_s_at	0	NA	NA	5.559	VIT_08s0007g07520	3-oxoacyl-[acyl-carrier-protein] reductase, chloroplast	Metabolism.Cellular metabolism.Oxidation reduction	VVTU16467_s_at			9.49707e-05	1	CDMJ Up-regulated specific		8.42041	6.30238	6.1397	6.05159	6.09075	4.99326	7.04259	7.04283	5.9496	8.51923	8.39846	7.80741	10.1044	7.60315	6.84976	9.05549	8.93873	8.46413	6.75208	6.88458	6.14973	11.0218	10.928	10.7856
VVTU16472_at	0	NA	NA	1.138	VVTU16472_at	No hit	Unknown	VVTU16472_at			0.00316051	1	CDMJ Up-regulated specific		7.5971	7.03754	6.658	7.45852	7.12889	7.10508	7.27988	7.55203	6.79052	7.85192	7.99284	7.62461	8.18655	7.382	6.82454	7.71489	7.7455	7.26537	7.44333	7.50213	6.70244	8.87853	8.44156	8.1417
VVTU16474_s_at	0	0.134	-1.798	-2.338	VIT_18s0001g01270	Ankyrin	Diverse functions.Gene family with diverse functions.Ankyrin domain family	VVTU16474_s_at	0.000889472	6.72019e-05	8.2837e-07	14	CD and CDMJ Down-regulated		8.27248	8.11117	8.33335	8.8317	8.76392	8.53606	7.94143	7.90924	8.29422	6.90267	6.20456	7.05878	7.35919	7.89173	7.98806	8.1542	8.44665	8.45353	8.12292	7.86407	8.29293	6.31897	5.97356	6.38708
VVTU16480_at	0	NA	1.253	NA	VIT_19s0027g00230	NAC domain-containing protein 22	Regulation overview.Regulation of gene expression.Regulation of transcription.Transcription factor.NAC family transcription factor	VVTU16480_at VVTU6169_at		0.00416572		3	CD Up-regulated specific		4.11989	3.88032	4.14898	4.72633	3.97717	4.07184	4.11812	4.16767	4.12938	4.98257	5.46266	6.35523	4.40124	3.99038	4.37753	3.23946	3.07714	3.593	3.93013	4.53605	4.74675	3.41593	3.38357	3.35763
VVTU16487_at	0	NA	NA	-1.435	VIT_02s0025g01370	Unknown protein	Unknown	VVTU16487_at VVTU9371_at			0.000108475	10	CDMJ Down-regulated specific		5.00897	5.67059	5.44908	5.46353	5.48263	5.81442	5.38358	5.15593	5.85783	4.71216	4.51219	5.40786	4.8043	4.61436	5.43958	5.45687	5.22962	5.42962	5.12314	5.58107	5.59972	4.12142	4.18717	4.32201
VVTU1649_at	0	NA	1.681	NA	VIT_14s0066g01550	Aldehyde dehydrogenase 1 precursor	Metabolism.Primary metabolism.Lipid metabolism.Fatty acid metabolism|Metabolism.Primary metabolism.Organic acid metabolism.Carboxylic acid metabolism	VVTU13926_at VVTU1649_at		6.28543e-05		3	CD Up-regulated specific		5.80569	6.19709	6.44219	6.25411	6.42278	6.3462	6.47087	5.91595	6.44076	7.821	7.84955	8.77938	6.2336	5.79521	6.61456	6.50007	6.08237	7.21129	5.9475	5.8612	6.75634	7.10515	6.60982	7.71131
VVTU16501_s_at	0	1.138	0.645	0.692	VIT_09s0002g01470	4-phosphopantetheinyl transferase sfp	Unknown	VVTU16501_s_at VVTU29807_at VVTU29813_at	9.99746e-05	0.00186624	0.00169226	7	More highly Up-regulated in MJ and CD single treatments		3.9265	3.95553	4.16434	3.95062	4.16717	4.44401	4.01488	4.40656	4.14961	5.22971	5.2	4.59035	4.06272	3.63439	4.1524	5.08187	5.56522	5.13279	3.75505	4.68502	4.37506	5.46498	5.00631	4.93403
VVTU16502_at	0	2.653	NA	NA	VIT_15s0048g00740	No hit	Unknown	VVTU16502_at	0.000721814			12	MJ Up-regulated specific		6.76556	6.84315	7.13767	7.15617	6.35404	6.02557	6.18521	6.31021	6.71474	6.75186	7.13284	6.99169	5.97335	5.70748	6.75321	8.79178	7.80257	8.58822	6.11959	6.1251	6.69438	6.68817	6.83752	7.4551
VVTU16546_at	0	NA	NA	2.214	VIT_11s0037g00130	fip1 motif-containing protein	Metabolism.Primary metabolism.Nucleobase, nucleoside, nucleotide, nucleic acid metabolism.Nucleic acid metabolism.RNA metabolism	VVTU15174_at VVTU16546_at			0.000467223	1	CDMJ Up-regulated specific		6.15344	5.6073	5.68281	5.17667	6.03782	5.25145	5.86198	6.19932	5.30317	6.55203	6.41876	5.74855	5.79905	6.20774	5.26351	6.1139	6.64137	5.91779	5.86043	5.53598	5.0749	7.75987	7.56175	6.8145
VVTU16547_at	0	NA	NA	2.465	VIT_07s0197g00240	R protein disease resistance protein	Response to stimulus.Stress response.Biotic stress response	VVTU16547_at			0.000395059	1	CDMJ Up-regulated specific		7.05943	6.797	6.49872	6.0705	6.54324	6.14641	5.66614	6.95545	6.3607	6.31784	6.71079	6.5179	7.65091	6.43994	6.62416	6.59158	6.94823	6.22271	6.21821	6.56074	6.07832	7.6547	8.83479	8.16711
VVTU16549_at	0	0.559	NA	1.344	VIT_01s0127g00240	Retrotransposon protein, Unclassified	Xenoprotein.Protein from transposable element	VVTU16549_at	4.3885e-05		6.63692e-06	11	MJ and CDMJ Up-regulated		5.97271	6.02212	5.98582	5.46425	5.54232	5.42478	5.91437	5.95237	6.36222	5.75157	5.65003	5.5862	6.52211	6.78811	6.12149	6.39482	6.57775	6.58809	6.2104	6.09426	6.35007	7.32993	6.92279	6.88527
VVTU16569_at	0	0.847	1.399	1.849	VIT_14s0060g00630	Pyrrolidone-carboxylate peptidase	Metabolism.Primary metabolism.Protein metabolism and modification.Proteolysis.Peptidase-mediated proteolysis	VVTU16569_at VVTU21345_s_at VVTU29545_s_at	0.000789007	0.00123465	0.00013025	6	Three treatments Up-regulated		7.86479	7.69623	7.58597	7.43933	7.171	6.9455	7.79348	8.38465	7.44949	8.93433	9.12093	8.17806	8.79384	8.4792	7.73522	8.69255	8.84422	8.42223	8.11204	8.29741	7.37312	9.40813	9.4817	8.8492
VVTU166_s_at	0	-0.951	-0.867	-1.779	VIT_11s0037g00820	WD-40 repeat protein family	Unknown	VVTU166_s_at	0.000573285	0.000738763	1.53783e-06	15	Three treatments Down-regulated		8.08731	8.38317	8.4651	8.01108	7.91278	8.19242	8.35907	8.10359	8.48646	6.79887	7.12878	7.6001	8.0916	8.23107	8.5961	7.00497	6.72291	7.5182	8.05675	8.11039	8.47583	6.13319	5.89362	6.46063
[truncated: 2,721 more rows]
