# Supplementary material for: Dissecting the Transcriptional Response to Elicitors in Vitis vinifera Cells
Source: PLoS One. 2014 Oct 14;9(10):e109777. doi: 10.1371/journal.pone.0109777 (PMC4196943; doi:10.1371/journal.pone.0109777)
Supplement: Table S4 — Functional categories over-represented in each expression cluster of significantly regulated genes. (XLS) [file pone.0109777.s009.xls]

## Sheet: TS3
Table S4. Functional categories over-represented in each expression cluster of significantly regulated genes. The most specific level non-redundant categories are highlighted in black; p-value, FDR corrected significance value in a Fisher's exact test.
Functional category	Category level	p-value	Category size in Genechip	Cluster positive unique-transcripts	Cluster negative unique-transcripts	Cluster %	Genechip %	Cluster positive IDs
Cluster 1. CD+MJ specifically up-regulated transcripts
Metabolism.Cellular metabolism	2	0.00585033	419	24	366	6.15	2.16	GSVIVT00011121001,VIT_00s0225g00090,VIT_01s0011g06450,VIT_03s0038g00230,VIT_03s0063g00700,VIT_03s0063g00810,VIT_03s0063g00820,VIT_03s0063g00830,VIT_03s0063g01560,VIT_04s0043g00220,VIT_05s0020g04210,VIT_06s0004g06830,VIT_07s0005g03780,VIT_08s0007g01930,VIT_08s0007g04980,VIT_08s0007g05260,VIT_08s0007g07520,VIT_10s0042g00870,VIT_10s0042g00930,VIT_16s0039g00320,VIT_16s0039g02750,VIT_16s0098g01700,VIT…
Signalling	1	0.0348535	1444	50	340	12.82	7.61	VIT_00s0179g00110,VIT_00s0179g00260,VIT_00s0253g00150,VIT_01s0011g05260,VIT_02s0025g00360,VIT_03s0038g01310,VIT_03s0063g00880,VIT_04s0008g01310,VIT_04s0008g02080,VIT_04s0008g02740,VIT_05s0020g00830,VIT_05s0020g04570,VIT_05s0049g01200,VIT_05s0077g01830,VIT_06s0004g07230,VIT_06s0004g07830,VIT_07s0005g00110,VIT_07s0031g01850,VIT_07s0031g02680,VIT_07s0129g00660,VIT_07s0141g00690,VIT_08s0058g01090,VIT…
Transport overview.Macromolecule transport.Oligopeptide transport	3	0.0348535	30	5	385	1.28	0.14	VIT_01s0011g06620,VIT_08s0007g01310,VIT_16s0098g01350,VIT_18s0041g00490,VIT_18s0041g00650
Metabolism.Secondary metabolism.Phenylpropanoid metabolism.Stilbenoid metabolism	4	0.0348535	17	4	386	1.03	0.07	VIT_10s0042g00870,VIT_10s0042g00930,VIT_16s0100g00810,VIT_16s0100g01100
Metabolism.Secondary metabolism.Phenylpropanoid metabolism.Stilbenoid metabolism.Stilbenoid biosynthesis	5	0.0348535	17	4	386	1.03	0.07	VIT_10s0042g00870,VIT_10s0042g00930,VIT_16s0100g00810,VIT_16s0100g01100
Metabolism.Cellular metabolism.Phytoalexin metabolism	3	0.0348535	29	5	385	1.28	0.13	VIT_08s0007g01930,VIT_10s0042g00870,VIT_10s0042g00930,VIT_16s0100g00810,VIT_16s0100g01100
Metabolism.Cellular metabolism.Phytoalexin metabolism.Phytoalexin biosynthesis	4	0.0348535	29	5	385	1.28	0.13	VIT_08s0007g01930,VIT_10s0042g00870,VIT_10s0042g00930,VIT_16s0100g00810,VIT_16s0100g01100
Cluster 2. CD and CD+MJ up-regulated transcripts
Metabolism.Secondary metabolism	2	1.49681e-12	482	34	217	13.55	2.43	VIT_00s0324g00050,VIT_00s0615g00020,VIT_01s0011g05920,VIT_02s0012g01570,VIT_02s0087g00710,VIT_03s0180g00260,VIT_05s0062g00740,VIT_06s0004g08150,VIT_06s0009g02640,VIT_07s0289g00050,VIT_08s0007g08410,VIT_08s0032g00240,VIT_10s0003g02430,VIT_10s0003g02450,VIT_11s0016g03200,VIT_11s0052g01580,VIT_11s0065g00350,VIT_12s0028g00710,VIT_12s0028g03260,VIT_12s0055g00020,VIT_13s0067g03820,VIT_16s0039g01240,VIT…
Metabolism.Secondary metabolism.Phenylpropanoid metabolism	3	7.47376e-12	218	23	228	9.16	1.06	VIT_00s0615g00020,VIT_02s0012g01570,VIT_03s0180g00260,VIT_05s0062g00740,VIT_06s0004g08150,VIT_10s0003g02430,VIT_10s0003g02450,VIT_11s0052g01580,VIT_11s0065g00350,VIT_13s0067g03820,VIT_16s0039g01240,VIT_16s0039g02040,VIT_16s0100g00770,VIT_16s0100g00880,VIT_16s0100g00950,VIT_16s0100g01030,VIT_16s0100g01100,VIT_16s0100g01110,VIT_16s0100g01140,VIT_16s0100g01160,VVTU19123_at,VVTU27680_at,VVTU7619_x_at
Metabolism.Secondary metabolism.Phenylpropanoid metabolism.Stilbenoid metabolism	4	4.61438e-11	17	9	242	3.59	0.04	VIT_16s0100g00770,VIT_16s0100g00880,VIT_16s0100g00950,VIT_16s0100g01030,VIT_16s0100g01100,VIT_16s0100g01110,VIT_16s0100g01140,VIT_16s0100g01160,VVTU7619_x_at
Metabolism.Secondary metabolism.Phenylpropanoid metabolism.Stilbenoid metabolism.Stilbenoid biosynthesis	5	4.61438e-11	17	9	242	3.59	0.04	VIT_16s0100g00770,VIT_16s0100g00880,VIT_16s0100g00950,VIT_16s0100g01030,VIT_16s0100g01100,VIT_16s0100g01110,VIT_16s0100g01140,VIT_16s0100g01160,VVTU7619_x_at
Metabolism.Cellular metabolism	2	2.27358e-09	419	27	224	10.76	2.12	VIT_00s0391g00070,VIT_02s0012g02340,VIT_02s0033g00800,VIT_03s0017g00830,VIT_04s0023g02610,VIT_07s0104g01250,VIT_08s0007g02260,VIT_14s0030g01520,VIT_15s0024g01010,VIT_16s0039g02500,VIT_16s0098g00290,VIT_16s0100g00770,VIT_16s0100g00880,VIT_16s0100g00950,VIT_16s0100g01030,VIT_16s0100g01100,VIT_16s0100g01110,VIT_16s0100g01140,VIT_16s0100g01160,VIT_17s0000g01910,VIT_18s0001g00380,VIT_18s0001g10800,VIT…
Metabolism.Cellular metabolism.Phytoalexin metabolism	3	9.43959e-09	29	9	242	3.59	0.11	VIT_16s0100g00770,VIT_16s0100g00880,VIT_16s0100g00950,VIT_16s0100g01030,VIT_16s0100g01100,VIT_16s0100g01110,VIT_16s0100g01140,VIT_16s0100g01160,VVTU7619_x_at
Metabolism.Cellular metabolism.Phytoalexin metabolism.Phytoalexin biosynthesis	4	9.43959e-09	29	9	242	3.59	0.11	VIT_16s0100g00770,VIT_16s0100g00880,VIT_16s0100g00950,VIT_16s0100g01030,VIT_16s0100g01100,VIT_16s0100g01110,VIT_16s0100g01140,VIT_16s0100g01160,VVTU7619_x_at
Metabolism	1	1.69827e-06	5288	112	139	44.62	28.04	VIT_00s0225g00130,VIT_00s0324g00050,VIT_00s0391g00070,VIT_00s0615g00020,VIT_00s0757g00030,VIT_01s0011g01520,VIT_01s0011g05490,VIT_01s0011g05920,VIT_01s0011g05960,VIT_01s0026g02390,VIT_01s0127g00260,VIT_01s0127g00490,VIT_01s0150g00190,VIT_02s0012g00090,VIT_02s0012g01570,VIT_02s0012g02340,VIT_02s0025g03600,VIT_02s0033g00800,VIT_02s0087g00710,VIT_03s0017g00830,VIT_03s0180g00260,VIT_04s0023g02610,VIT…
Metabolism.Primary metabolism.Amino acid metabolism	3	0.00119033	303	15	236	5.98	1.56	VIT_00s0225g00130,VIT_00s0391g00070,VIT_05s0020g04080,VIT_06s0009g02640,VIT_06s0009g03740,VIT_07s0104g00210,VIT_08s0007g08410,VIT_09s0002g05250,VIT_12s0028g00710,VIT_14s0030g01520,VIT_16s0039g02500,VIT_16s0098g00290,VIT_17s0000g01910,VIT_18s0001g04860,VVTU20204_at
Metabolism.Secondary metabolism.Phenylpropanoid metabolism.Phenylpropanoid biosynthesis	4	0.00508442	53	6	245	2.39	0.25	VIT_00s0615g00020,VIT_03s0180g00260,VIT_06s0004g08150,VIT_11s0065g00350,VIT_16s0039g01240,VIT_16s0039g02040
Metabolism.Secondary metabolism.Aromatic compound metabolism	3	0.00767812	38	5	246	1.99	0.18	VIT_00s0324g00050,VIT_01s0011g05920,VIT_07s0289g00050,VIT_08s0007g08410,VIT_12s0055g00020
Metabolism.Primary metabolism.Amino acid metabolism.Aromatic amino acid metabolism	4	0.00767812	59	6	245	2.39	0.29	VIT_00s0391g00070,VIT_07s0104g00210,VIT_08s0007g08410,VIT_12s0028g00710,VIT_16s0039g02500,VVTU20204_at
Metabolism.Secondary metabolism.Aromatic compound metabolism.Aromatic compound glycosylation	4	0.00767812	8	3	248	1.2	0.03	VIT_00s0324g00050,VIT_07s0289g00050,VIT_12s0055g00020
Metabolism.Secondary metabolism.Phenylpropanoid metabolism.Flavonoid metabolism.Flavonoid biosynthesis	5	0.00949832	89	7	244	2.79	0.44	VIT_05s0062g00740,VIT_10s0003g02430,VIT_10s0003g02450,VIT_11s0052g01580,VIT_13s0067g03820,VVTU19123_at,VVTU27680_at
Metabolism.Secondary metabolism.Phenylpropanoid metabolism.Flavonoid metabolism	4	0.0336868	112	7	244	2.79	0.57	VIT_05s0062g00740,VIT_10s0003g02430,VIT_10s0003g02450,VIT_11s0052g01580,VIT_13s0067g03820,VVTU19123_at,VVTU27680_at
Metabolism.Primary metabolism.Amino acid metabolism.Aromatic amino acid metabolism.Aromatic amino acid biosynthesis	5	0.0336868	14	3	248	1.2	0.06	VIT_00s0391g00070,VIT_16s0039g02500,VVTU20204_at
Metabolism.Primary metabolism.Amino acid metabolism.Amino acid biosynthesis	4	0.0450451	87	6	245	2.39	0.44	VIT_00s0391g00070,VIT_14s0030g01520,VIT_16s0039g02500,VIT_16s0098g00290,VIT_17s0000g01910,VVTU20204_at
Cluster 3. MJ up-regulated transcripts
No significant enrichement
Cluster 4. MJ down-regulated transcripts
No significant enrichement
Cluster 5. MJ and CD+MJ down-regulated transcripts
Cellular process.Cellular component organization and biogenesis.Cytoskeleton organization and biogenesis.Microtubule organization and biogenesis	4	8.85037e-07	88	13	284	4.38	0.41	VIT_00s0532g00020,VIT_00s1322g00010,VIT_02s0025g03540,VIT_03s0088g00380,VIT_05s0049g01350,VIT_06s0004g05870,VIT_07s0005g00940,VIT_09s0002g04280,VIT_10s0003g05320,VIT_18s0001g02380,VIT_18s0001g07550,VIT_18s0001g08250,VIT_19s0090g01230
Cellular process.Cellular component organization and biogenesis.Cytoskeleton organization and biogenesis	3	1.94519e-05	164	15	282	5.05	0.81	VIT_00s0532g00020,VIT_00s1322g00010,VIT_02s0025g03540,VIT_03s0088g00380,VIT_05s0049g01350,VIT_06s0004g03400,VIT_06s0004g05870,VIT_07s0005g00940,VIT_09s0002g04280,VIT_10s0003g05320,VIT_11s0052g00670,VIT_18s0001g02380,VIT_18s0001g07550,VIT_18s0001g08250,VIT_19s0090g01230
Cellular process.Cellular component organization and biogenesis	2	0.000506084	619	27	270	9.09	3.21	VIT_00s0527g00030,VIT_00s0532g00020,VIT_00s1322g00010,VIT_01s0127g00850,VIT_02s0025g03540,VIT_03s0088g00380,VIT_04s0044g01000,VIT_05s0049g01350,VIT_05s0051g00590,VIT_06s0004g03400,VIT_06s0004g05870,VIT_07s0005g00940,VIT_07s0005g05520,VIT_08s0007g00440,VIT_08s0040g00630,VIT_09s0002g04280,VIT_10s0003g05320,VIT_11s0052g00670,VIT_11s0052g01180,VIT_13s0019g04910,VIT_15s0048g00320,VIT_16s0098g01900,VIT…
Cellular process.Cellular component organization and biogenesis.Cytoskeleton organization and biogenesis.Microtubule organization and biogenesis.Microtubule-driven movement	5	0.00333669	53	7	290	2.36	0.25	VIT_00s0532g00020,VIT_05s0049g01350,VIT_07s0005g00940,VIT_09s0002g04280,VIT_18s0001g02380,VIT_18s0001g07550,VIT_19s0090g01230
Cellular process	1	0.0137494	1120	35	262	11.78	5.89	VIT_00s0187g00330,VIT_00s0527g00030,VIT_00s0532g00020,VIT_00s1322g00010,VIT_01s0011g00670,VIT_01s0127g00850,VIT_02s0012g02120,VIT_02s0025g03540,VIT_03s0063g02450,VIT_03s0088g00380,VIT_04s0044g01000,VIT_05s0049g01350,VIT_05s0051g00590,VIT_06s0004g03400,VIT_06s0004g05870,VIT_07s0005g00940,VIT_07s0005g05520,VIT_08s0007g00330,VIT_08s0007g00440,VIT_08s0007g04990,VIT_08s0040g00630,VIT_09s0002g04280,VIT…
Cluster 6. Three treatments up-regulated transcripts
Metabolism	1	1.4839e-05	5288	109	134	44.86	28.04	VIT_00s0187g00340,VIT_00s0207g00210,VIT_00s0218g00170,VIT_00s0531g00050,VIT_00s0780g00010,VIT_01s0010g01130,VIT_01s0011g01110,VIT_01s0011g01290,VIT_01s0026g00220,VIT_01s0026g02400,VIT_01s0137g00540,VIT_01s0150g00190,VIT_02s0025g02170,VIT_02s0025g04560,VIT_02s0025g04580,VIT_03s0017g01240,VIT_03s0017g02120,VIT_03s0038g02320,VIT_03s0063g00120,VIT_03s0063g00140,VIT_03s0063g00780,VIT_03s0132g00200,VIT…
Metabolism.Cellular metabolism.Shikimate metabolism	3	7.11026e-05	21	6	237	2.47	0.08	VIT_00s0187g00340,VIT_01s0011g01290,VIT_03s0132g00200,VIT_04s0023g03820,VIT_04s0069g00860,VIT_05s0049g01980,VIT_06s0004g00190,VIT_06s0061g01300,VIT_10s0003g05040,VIT_13s0019g04190,VIT_14s0108g01330,VIT_15s0046g03030,VIT_16s0013g00620,VIT_17s0000g01910,VIT_18s0001g06250,VVTU1483_at,VVTU14965_s_at
Metabolism.Primary metabolism.Amino acid metabolism	3	0.000111807	303	17	226	7	1.55	VIT_02s0025g04560,VIT_03s0017g01240,VIT_03s0063g00780,VIT_04s0023g03820,VIT_06s0061g01300,VIT_07s0129g00290,VIT_11s0052g00880,VIT_11s0118g00240,VIT_13s0019g04190,VIT_14s0030g00650,VIT_14s0108g01330,VIT_15s0048g01700,VIT_16s0100g01170,VIT_17s0000g01910,VIT_18s0001g06250,VIT_19s0015g02940,VVTU14838_at,VVTU14965_s_at
Metabolism.Secondary metabolism	2	0.000241995	482	21	222	8.64	2.5	VIT_01s0011g01620,VIT_01s0026g02400,VIT_03s0038g02320,VIT_04s0008g02190,VIT_05s0049g01120,VIT_07s0005g00010,VIT_08s0040g03040,VIT_12s0028g00930,VIT_16s0013g00620,VIT_19s0014g00170
Metabolism.Primary metabolism.Amino acid metabolism.Amino acid biosynthesis	4	0.000263571	87	9	234	3.7	0.42	VIT_01s0011g01290,VIT_15s0046g02170,VIT_17s0000g08520
Metabolism.Secondary metabolism.Phenylpropanoid metabolism	3	0.000564503	218	13	230	5.35	1.11	VIT_04s0023g03820,VIT_05s0049g01980,VIT_06s0061g01300,VIT_13s0019g04190,VIT_14s0108g01330,VIT_15s0046g03030,VIT_17s0000g01910,VIT_18s0001g06250,VVTU14965_s_at
Metabolism.Secondary metabolism.Phenylpropanoid metabolism.Phenylpropanoid biosynthesis	4	0.000564503	53	7	236	2.88	0.25	VIT_12s0028g02420,VIT_12s0059g01380,VIT_15s0021g00950,VIT_15s0021g00960
Metabolism.Cellular metabolism	2	0.000833873	419	18	225	7.41	2.17	VIT_00s0187g00340,VIT_00s0207g00210,VIT_00s0531g00050,VIT_00s0780g00010,VIT_01s0010g01130,VIT_01s0011g01110,VIT_01s0011g01290,VIT_01s0026g00220,VIT_01s0026g02400,VIT_01s0150g00190,VIT_02s0025g02170,VIT_03s0038g02320,VIT_03s0063g00120,VIT_03s0132g00200,VIT_04s0008g02190,VIT_04s0023g02450,VIT_04s0023g03820,VIT_04s0069g00860,VIT_05s0020g02200,VIT_05s0020g03080,VIT_05s0049g01120,VIT_05s0049g01930,VIT…
Metabolism.Primary metabolism.Amino acid metabolism.Aromatic amino acid metabolism	4	0.000833873	59	7	236	2.88	0.28	VIT_01s0011g01290,VIT_15s0046g02170,VIT_17s0000g08520
Metabolism.Primary metabolism.Amino acid metabolism.Aromatic amino acid metabolism.Aromatic amino acid biosynthesis	5	0.00171535	14	4	239	1.65	0.05	VIT_00s0187g00340,VIT_04s0023g03820,VIT_06s0061g01300,VIT_13s0019g04190,VIT_14s0108g01330,VIT_15s0046g03030,VIT_18s0001g06250
Metabolism.Cellular metabolism.Nitrogen metabolism	3	0.0111946	65	6	237	2.47	0.32	VIT_00s0531g00050,VIT_01s0026g00220,VIT_05s0020g03080,VIT_05s0077g02140,VIT_12s0028g02660,VIT_14s0066g01550,VIT_18s0041g02080,VVTU32399_s_at
Metabolism.Primary metabolism.Coenzyme and prosthetic group metabolism	3	0.0111946	189	10	233	4.12	0.97	VIT_01s0011g01110,VIT_01s0011g01290,VIT_01s0026g02400,VIT_04s0008g02190,VIT_05s0049g01120,VIT_07s0005g00010,VIT_08s0040g03040,VIT_12s0028g00930,VIT_15s0046g02170,VIT_17s0000g08520
Signalling.Hormone signalling.Ethylene signalling.Ethylene metabolism.Ethylene biosynthesis	5	0.0149032	25	4	239	1.65	0.11	VIT_04s0023g03820,VIT_06s0061g01300,VIT_13s0019g04190,VIT_14s0030g00650,VIT_14s0108g01330,VIT_18s0001g06250
Metabolism.Secondary metabolism.Terpenoid metabolism.Terpenoid biosynthesis	4	0.0158936	47	5	238	2.06	0.23	VIT_12s0028g02420,VIT_12s0059g01380,VIT_15s0021g00950,VIT_15s0021g00960
Signalling.Hormone signalling.Ethylene signalling.Ethylene metabolism	4	0.0158936	26	4	239	1.65	0.12	VIT_02s0025g04580,VIT_04s0023g00600,VIT_11s0206g00020,VIT_13s0106g00790,VIT_19s0015g01010
Metabolism.Primary metabolism.Coenzyme and prosthetic group metabolism.Glutathione metabolism	4	0.0228878	79	6	237	2.47	0.4	VIT_00s0218g00170,VIT_03s0017g02120,VIT_03s0063g00140,VIT_07s0031g00350,VIT_08s0040g00780,VIT_08s0040g01710,VIT_09s0070g00240,VIT_11s0052g01090,VIT_13s0019g04460,VIT_13s0064g00270,VIT_13s0067g02870,VIT_16s0100g01170,VIT_17s0000g07210
Metabolism.Primary metabolism.Lipid metabolism.Fatty acid metabolism	4	0.0228878	143	8	235	3.29	0.73	VIT_01s0026g02400,VIT_04s0008g02190,VIT_05s0049g01120,VIT_07s0005g00010,VIT_08s0040g03040,VIT_12s0028g00930
Response to stimulus.Stress response.Abiotic stress response.Oxidative stress response	4	0.0255134	222	10	233	4.12	1.15	VIT_03s0063g00140,VIT_07s0031g00350,VIT_08s0040g00780,VIT_08s0040g01710,VIT_11s0052g01090,VIT_13s0019g04460,VIT_13s0064g00270
Metabolism.Primary metabolism.Amino acid metabolism.Valine, leucine, and isoleucine metabolism	4	0.0269939	32	4	239	1.65	0.15	VIT_00s0218g00170,VIT_01s0137g00540,VIT_02s0025g04580,VIT_03s0017g02120,VIT_03s0063g00140,VIT_04s0023g00600,VIT_07s0031g00350,VIT_08s0040g00780,VIT_08s0040g01710,VIT_09s0070g00240,VIT_11s0052g01090,VIT_11s0065g00130,VIT_11s0206g00020,VIT_13s0019g04460,VIT_13s0064g00270,VIT_13s0067g02870,VIT_13s0106g00790,VIT_16s0100g01170,VIT_17s0000g04930,VIT_17s0000g07210,VIT_19s0015g01010
Metabolism.Primary metabolism.Carbohydrate metabolism.Monosaccharide metabolism.Monosaccharide catabolism	5	0.0275109	33	4	239	1.65	0.16	VIT_01s0010g01130,VIT_01s0150g00190,VIT_14s0171g00130,VIT_14s0171g00490
Metabolism.Primary metabolism.Carbohydrate metabolism.Monosaccharide metabolism.Monosaccharide catabolism.Pentose-phosphate shunt	6	0.0275109	33	4	239	1.65	0.16	VIT_04s0023g03820,VIT_13s0019g04190,VIT_14s0108g01330,VIT_18s0001g06250
Response to stimulus.Stress response.Abiotic stress response	3	0.0340957	368	13	230	5.35	1.92	VIT_03s0132g00200,VIT_05s0049g01980,VIT_06s0004g00190,VIT_10s0003g05040
Metabolism.Primary metabolism.Coenzyme and prosthetic group metabolism.Pantothenate and CoA metabolism	4	0.0351798	17	3	240	1.23	0.08	VIT_02s0025g04560,VIT_03s0017g01240,VIT_07s0129g00290,VIT_17s0000g01910,VVTU14838_at,VVTU14965_s_at
Metabolism.Primary metabolism.Amino acid metabolism.Valine, leucine, and isoleucine metabolism.Valine, leucine, and isoleucine catabolism	5	0.0351798	17	3	240	1.23	0.08	VIT_03s0132g00200,VIT_06s0004g00190,VIT_10s0003g05040
Metabolism.Primary metabolism.Coenzyme and prosthetic group metabolism.Pantothenate and CoA metabolism.Pantothenate and CoA biosynthesis	5	0.0351798	17	3	240	1.23	0.08	VIT_01s0010g01130,VIT_01s0150g00190,VIT_14s0171g00130,VIT_14s0171g00490
Metabolism.Primary metabolism	2	0.0403412	4491	79	164	32.51	23.89	VIT_01s0011g01620,VIT_01s0026g02400,VIT_03s0038g02320,VIT_04s0008g02190,VIT_05s0020g04110,VIT_05s0049g01120,VIT_07s0005g00010,VIT_08s0040g03040,VIT_12s0028g00930,VIT_16s0013g00620,VIT_17s0000g03850,VIT_19s0014g00170,VVTU25675_x_at
Cluster 7. Transcripts more highly up-regulated in MJ and CD single treatments than in CD+MJ
No significant enrichement
Cluster 8. MJ up-regulated and other treatments down-regulated transcripts
No significant enrichement
Cluster 9. CD down-regulated transcripts with CD+MJ intensified repression
No significant enrichement
Cluster 10. CD+MJ specifically down-regulated
Metabolism.Primary metabolism.Nucleobase, nucleoside, nucleotide, nucleic acid metabolism.Nucleic acid metabolism.DNA metabolism.DNA replication	6	0.00212045	42	9	546	1.62	0.18	VIT_02s0025g04140,VIT_02s0033g00930,VIT_06s0061g00690,VIT_08s0007g06490,VIT_12s0035g01990,VIT_14s0060g00210,VIT_16s0039g01780,VIT_18s0001g02370,VIT_19s0014g00950
Metabolism.Primary metabolism.Protein metabolism and modification	3	0.00615291	1600	76	479	13.69	8.39	TC58309,VIT_00s0199g00110,VIT_00s0252g00070,VIT_01s0010g00680,VIT_01s0010g02290,VIT_01s0011g01870,VIT_01s0011g02030,VIT_01s0011g03210,VIT_02s0087g00790,VIT_03s0063g02580,VIT_03s0088g01170,VIT_04s0008g02810,VIT_04s0008g06220,VIT_04s0008g07070,VIT_04s0044g00980,VIT_05s0062g00880,VIT_05s0077g00590,VIT_05s0094g00450,VIT_06s0004g00410,VIT_06s0004g02480,VIT_06s0004g06690,VIT_06s0004g07990,VIT_06s0061g0…
Metabolism.Primary metabolism.Protein metabolism and modification.Translation	4	0.00615291	548	35	520	6.31	2.83	TC58309,VIT_00s0252g00070,VIT_03s0063g02580,VIT_04s0008g06220,VIT_04s0008g07070,VIT_04s0044g00980,VIT_05s0062g00880,VIT_05s0077g00590,VIT_05s0094g00450,VIT_06s0004g06690,VIT_06s0061g00770,VIT_06s0061g01330,VIT_06s0080g00400,VIT_07s0005g00840,VIT_07s0005g01340,VIT_07s0197g00010,VIT_08s0040g02630,VIT_08s0058g01310,VIT_09s0070g00100,VIT_11s0016g00840,VIT_12s0034g01020,VIT_12s0142g00200,VIT_13s0019g0…
Regulation overview.Regulation of cell cycle	2	0.0263401	98	11	544	1.98	0.48	VIT_00s0313g00040,VIT_01s0010g02430,VIT_03s0091g00710,VIT_04s0008g00530,VIT_06s0061g00810,VIT_07s0104g00540,VIT_08s0040g00930,VIT_13s0019g04890,VIT_13s0064g00590,VIT_18s0122g00550,VVTU6483_at
Cluster 11. MJ and CD+MJ up-regulated transcripts
Signalling.Hormone signalling.Jasmonate signalling	3	7.0276e-07	23	8	276	2.82	0.08	VIT_01s0146g00480,VIT_02s0012g01320,VIT_11s0016g00710,VIT_11s0016g01230,VIT_15s0046g00320,VIT_18s0001g11630,VIT_18s0041g02080,VVTU31421_at
Signalling.Hormone signalling.Jasmonate signalling.Jasmonate-mediated signalling pathway	4	2.12596e-05	9	5	279	1.76	0.02	VIT_01s0146g00480,VIT_02s0012g01320,VIT_11s0016g00710,VIT_15s0046g00320,VVTU31421_at
Metabolism.Primary metabolism.Lipid metabolism.Fatty acid metabolism.Oxylipin biosynthesis	5	2.12596e-05	26	7	277	2.46	0.1	VIT_01s0010g02750,VIT_11s0016g01230,VIT_12s0059g01060,VIT_13s0064g01480,VIT_18s0001g00290,VIT_18s0001g11630,VIT_18s0041g02080
Metabolism.Secondary metabolism	2	0.00275599	482	21	263	7.39	2.5	VIT_02s0012g00390,VIT_02s0025g02920,VIT_02s0025g03100,VIT_03s0038g04690,VIT_03s0063g01690,VIT_03s0180g00250,VIT_04s0023g01210,VIT_06s0004g02900,VIT_06s0009g02320,VIT_07s0129g00800,VIT_07s0130g00250,VIT_08s0007g05370,VIT_08s0105g00380,VIT_12s0034g00130,VIT_14s0083g00580,VIT_15s0046g03570,VIT_16s0039g00570,VIT_16s0050g00390,VIT_17s0000g08390,VIT_18s0041g00740,VIT_18s0164g00100
Metabolism.Primary metabolism.Coenzyme and prosthetic group metabolism.Glutathione metabolism	4	0.00358461	79	8	276	2.82	0.39	VIT_07s0005g00010,VIT_08s0007g01400,VIT_11s0016g02830,VIT_19s0015g02730,VIT_19s0093g00220,VIT_19s0093g00320,VIT_19s0093g00350,VVTU35803_at
Regulation overview.Regulation of gene expression.Regulation of transcription.Transcription factor.JAZ family transcription factor	5	0.00385656	5	3	281	1.06	0.01	VIT_01s0146g00480,VIT_11s0016g00710,VVTU31421_at
Signalling.Hormone signalling	2	0.00573782	376	17	267	5.99	1.95	VIT_01s0026g00820,VIT_01s0146g00480,VIT_02s0012g00450,VIT_02s0012g01320,VIT_06s0009g03450,VIT_07s0104g00930,VIT_09s0002g02630,VIT_10s0042g01250,VIT_11s0016g00710,VIT_11s0016g01230,VIT_14s0083g00960,VIT_15s0046g00320,VIT_17s0000g00320,VIT_17s0000g00870,VIT_18s0001g11630,VIT_18s0041g02080,VVTU31421_at
Metabolism.Primary metabolism.Lipid metabolism.Fatty acid metabolism	4	0.00573782	143	10	274	3.52	0.72	VIT_00s0662g00010,VIT_01s0010g02750,VIT_11s0016g01230,VIT_12s0059g01060,VIT_13s0064g01480,VIT_13s0067g01120,VIT_18s0001g00290,VIT_18s0001g11630,VIT_18s0041g02080,VVTU35826_s_at
Metabolism	1	0.00998021	5288	109	175	38.38	28.11	GSVIVT00007310001,VIT_00s0194g00110,VIT_00s0265g00050,VIT_00s0373g00040,VIT_00s0394g00030,VIT_00s0662g00010,VIT_00s1847g00010,VIT_01s0010g02750,VIT_01s0011g00250,VIT_01s0011g00770,VIT_01s0026g01660,VIT_01s0244g00100,VIT_02s0012g00310,VIT_02s0012g00390,VIT_02s0012g01900,VIT_02s0025g02920,VIT_02s0025g03100,VIT_02s0154g00090,VIT_02s0154g00190,VIT_02s0154g00480,VIT_03s0038g00760,VIT_03s0038g04690,VIT…
Metabolism.Primary metabolism.Carbohydrate metabolism.Polysaccharide metabolism.Starch and sucrose metabolism	5	0.0134469	79	7	277	2.46	0.39	VIT_01s0026g01660,VIT_02s0154g00090,VIT_05s0062g00890,VIT_11s0118g00200,VIT_13s0074g00720,VIT_14s0108g00940,VIT_18s0072g01040
Metabolism.Primary metabolism.Carbohydrate metabolism.Polysaccharide metabolism	4	0.0138165	135	9	275	3.17	0.68	VIT_00s0265g00050,VIT_01s0026g01660,VIT_02s0154g00090,VIT_05s0062g00890,VIT_11s0118g00200,VIT_13s0019g00240,VIT_13s0074g00720,VIT_14s0108g00940,VIT_18s0072g01040
Metabolism.Secondary metabolism.Phenylpropanoid metabolism	3	0.0296682	218	11	273	3.87	1.12	VIT_02s0025g02920,VIT_02s0025g03100,VIT_03s0038g04690,VIT_03s0063g01690,VIT_03s0180g00250,VIT_07s0129g00800,VIT_08s0105g00380,VIT_12s0034g00130,VIT_16s0050g00390,VIT_18s0041g00740,VIT_18s0164g00100
Metabolism.Primary metabolism.Lipid metabolism	3	0.0313564	372	15	269	5.28	1.94	VIT_00s0394g00030,VIT_00s0662g00010,VIT_01s0010g02750,VIT_02s0012g01900,VIT_05s0020g00930,VIT_10s0071g01120,VIT_11s0016g01230,VIT_12s0059g01060,VIT_13s0064g01480,VIT_13s0067g01120,VIT_18s0001g00290,VIT_18s0001g11630,VIT_18s0041g02080,VIT_18s0157g00190,VVTU35826_s_at
Transport overview.Macromolecule transport.Nucleotide transport	3	0.0431902	13	3	281	1.06	0.05	VIT_01s0011g00530,VVTU19516_at,VVTU8168_at
Signalling.Hormone signalling.Jasmonate signalling.Jasmonate metabolism	4	0.0475603	14	3	281	1.06	0.06	VIT_11s0016g01230,VIT_18s0001g11630,VIT_18s0041g02080
Metabolism.Primary metabolism.Carbohydrate metabolism.Polysaccharide metabolism.Starch and sucrose metabolism.Sucrose catabolism	6	0.0475603	14	3	281	1.06	0.06	VIT_02s0154g00090,VIT_13s0074g00720,VIT_18s0072g01040
Cluster 12. MJ up-regulated transcripts
No significant enrichement
Cluster 13. CD down-regulated transcripts
No significant enrichement
Cluster 14. CD and CD+MJ down-regulated transcripts
Metabolism.Cellular metabolism.Oxidation reduction.Copper oxidase family	4	0.00252725	10	4	216	1.82	0.03	VIT_02s0154g00080,VIT_07s0141g00540,VIT_12s0059g00770,VIT_18s0001g00470
Cellular process.Cellular component organization and biogenesis.Cell wall organization and biogenesis	3	0.0141058	260	12	208	5.45	1.34	CF404110,VIT_01s0011g06250,VIT_02s0025g02650,VIT_03s0017g00680,VIT_04s0023g03170,VIT_06s0061g01120,VIT_07s0005g00730,VIT_11s0052g01270,VIT_13s0064g00890,VIT_14s0060g00230,VIT_16s0039g02020,VIT_17s0000g08160
Cellular process.Cellular component organization and biogenesis.Cell wall organization and biogenesis.Cell wall metabolism	4	0.0141058	220	11	209	5	1.13	VIT_01s0011g06250,VIT_02s0025g02650,VIT_03s0017g00680,VIT_04s0023g03170,VIT_06s0061g01120,VIT_07s0005g00730,VIT_11s0052g01270,VIT_13s0064g00890,VIT_14s0060g00230,VIT_16s0039g02020,VIT_17s0000g08160
Cluster 15. Three treatments down-regulated transcripts
Cellular process.Cellular component organization and biogenesis.Chromosome organization and biogenesis.Chromatin assembly	4	6.20563e-18	41	19	415	4.38	0.12	VIT_00s0179g00340,VIT_00s0865g00030,VIT_04s0044g00560,VIT_06s0004g01690,VIT_06s0004g01710,VIT_06s0004g04240,VIT_06s0004g04250,VIT_06s0004g04270,VIT_06s0004g04300,VIT_07s0104g00960,VIT_08s0040g03300,VIT_13s0019g00760,VIT_13s0019g00780,VIT_13s0019g00800,VIT_13s0064g01340,VIT_14s0030g00450,VIT_14s0060g02360,VIT_18s0072g00800,VVTU35181_s_at
Cellular process.Cellular component organization and biogenesis	2	1.37019e-14	619	54	380	12.44	3.09	VIT_00s0179g00340,VIT_00s0865g00030,VIT_01s0026g02620,VIT_01s0137g00240,VIT_01s0150g00460,VIT_02s0025g00260,VIT_02s0025g01330,VIT_02s0025g01380,VIT_02s0025g03680,VIT_02s0154g00600,VIT_03s0038g03430,VIT_04s0044g00560,VIT_04s0079g00420,VIT_05s0020g01530,VIT_05s0051g00590,VIT_05s0094g01280,VIT_06s0004g01690,VIT_06s0004g01710,VIT_06s0004g04240,VIT_06s0004g04250,VIT_06s0004g04270,VIT_06s0004g04300,VIT…
Cellular process.Cellular component organization and biogenesis.Chromosome organization and biogenesis	3	1.20473e-10	95	19	415	4.38	0.42	VIT_00s0179g00340,VIT_00s0865g00030,VIT_04s0044g00560,VIT_06s0004g01690,VIT_06s0004g01710,VIT_06s0004g04240,VIT_06s0004g04250,VIT_06s0004g04270,VIT_06s0004g04300,VIT_07s0104g00960,VIT_08s0040g03300,VIT_13s0019g00760,VIT_13s0019g00780,VIT_13s0019g00800,VIT_13s0064g01340,VIT_14s0030g00450,VIT_14s0060g02360,VIT_18s0072g00800,VVTU35181_s_at
Cellular process	1	1.26577e-10	1120	67	367	15.44	5.76	VIT_00s0179g00340,VIT_00s0865g00030,VIT_01s0026g02620,VIT_01s0137g00240,VIT_01s0150g00460,VIT_02s0012g00140,VIT_02s0025g00260,VIT_02s0025g01330,VIT_02s0025g01380,VIT_02s0025g03680,VIT_02s0154g00500,VIT_02s0154g00600,VIT_03s0038g00460,VIT_03s0038g03430,VIT_03s0063g01900,VIT_04s0044g00560,VIT_04s0079g00420,VIT_05s0020g00750,VIT_05s0020g01530,VIT_05s0029g00180,VIT_05s0051g00590,VIT_05s0094g01280,VIT…
Cellular process.Cellular component organization and biogenesis.Cell wall organization and biogenesis	3	1.14247e-08	260	27	407	6.22	1.27	VIT_01s0026g02620,VIT_01s0137g00240,VIT_01s0150g00460,VIT_02s0025g00260,VIT_02s0025g01330,VIT_02s0025g01380,VIT_02s0154g00600,VIT_03s0038g03430,VIT_04s0079g00420,VIT_05s0020g01530,VIT_05s0051g00590,VIT_06s0009g00810,VIT_08s0007g04820,VIT_09s0002g00320,VIT_09s0070g00480,VIT_11s0016g02900,VIT_11s0052g01200,VIT_11s0052g01260,VIT_11s0052g01280,VIT_13s0019g01650,VIT_14s0083g01100,VIT_14s0108g01020,VIT…
Cellular process.Cellular component organization and biogenesis.Cell wall organization and biogenesis.Cell wall metabolism	4	3.95548e-08	220	24	410	5.53	1.07	VIT_01s0026g02620,VIT_01s0137g00240,VIT_01s0150g00460,VIT_02s0025g00260,VIT_02s0025g01330,VIT_02s0025g01380,VIT_02s0154g00600,VIT_03s0038g03430,VIT_04s0079g00420,VIT_05s0020g01530,VIT_05s0051g00590,VIT_06s0009g00810,VIT_08s0007g04820,VIT_09s0002g00320,VIT_11s0052g01200,VIT_11s0052g01260,VIT_11s0052g01280,VIT_13s0019g01650,VIT_14s0083g01100,VIT_14s0108g01020,VIT_15s0046g02000,VIT_15s0048g00340,VIT…
Cellular process.Cellular component organization and biogenesis.Cell wall organization and biogenesis.Cell wall metabolism.Cell wall modification	5	7.37254e-07	113	16	418	3.69	0.53	VIT_01s0026g02620,VIT_01s0150g00460,VIT_02s0025g00260,VIT_02s0025g01330,VIT_02s0154g00600,VIT_03s0038g03430,VIT_04s0079g00420,VIT_06s0009g00810,VIT_09s0002g00320,VIT_11s0052g01200,VIT_11s0052g01260,VIT_11s0052g01280,VIT_13s0019g01650,VIT_14s0108g01020,VIT_15s0046g02000,VIT_16s0022g00940
Metabolism.Primary metabolism.Protein metabolism and modification.Protein folding.Chaperone-mediated protein folding.Chaperonin-mediated protein folding	6	0.0165608	24	5	429	1.15	0.1	VIT_00s0670g00010,VIT_01s0011g04990,VIT_06s0009g02550,VIT_08s0007g07460,VIT_17s0000g03040
Metabolism.Primary metabolism.Protein metabolism and modification.Translation	4	0.0367166	548	26	408	5.99	2.86	VIT_00s0337g00060,VIT_00s0880g00020,VIT_04s0008g01750,VIT_04s0023g00850,VIT_04s0043g00440,VIT_05s0020g01480,VIT_07s0104g00600,VIT_08s0007g02620,VIT_08s0105g00280,VIT_09s0002g02560,VIT_09s0070g00050,VIT_10s0003g03920,VIT_11s0016g02650,VIT_12s0034g01000,VIT_13s0019g02240,VIT_13s0019g04930,VIT_13s0047g01160,VIT_13s0074g00140,VIT_13s0101g00470,VIT_14s0006g01990,VIT_15s0048g02610,VIT_16s0013g02020,VIT…
Metabolism.Primary metabolism.Carbohydrate metabolism.Glycolysis and gluconeogenesis.Glycolysis and gluconeogenesis activator	5	0.0367166	2	2	432	0.46	0	VIT_05s0049g00950,VIT_14s0036g00420
